# Supplementary material for: ORBIT‐AMD: Ordinal Risk, Bilateral Imaging, and Trajectory Learning for Age‐Related Macular Degeneration in Multi‐Cohorts
Source: Adv Sci (Weinh). 2026 Jun 27:e76361. Online ahead of print. doi: 10.1002/advs.76361 (PMC13337016; doi:10.1002/advs.76361)
Supplement: Supplementary file 1 — Supporting File 1: advs76361‐sup‐0001‐TableS1‐S18.zip. [file ADVS-9999-e76361-s002.zip]

Archive with 18 entries (18 files):
- Supplementary_Table_1.xlsx
- Supplementary_Table_2.xlsx
- Supplementary_Table_3.xlsx
- Supplementary_Table_4.xlsx
- Supplementary_Table_5.xlsx
- Supplementary_Table_6.xlsx
- Supplementary_Table_7.xlsx
- Supplementary_Table_8.xlsx
- Supplementary_Table_9.xlsx
- Supplementary_Table_10.xlsx
- Supplementary_Table_11.xlsx
- Supplementary_Table_12.xlsx
- Supplementary_Table_13.xlsx
- Supplementary_Table_14.xlsx
- Supplementary_Table_15.xlsx
- Supplementary_Table_16.xlsx
- Supplementary_Table_17.xlsx
- Supplementary_Table_18.xlsx
