# Supplementary material for: ORBIT‐AMD: Ordinal Risk, Bilateral Imaging, and Trajectory Learning for Age‐Related Macular Degeneration in Multi‐Cohorts
Source: Adv Sci (Weinh). 2026 Jun 27:e76361. Online ahead of print. doi: 10.1002/advs.76361 (PMC13337016; doi:10.1002/advs.76361)
Supplement: Supplementary file 1 — Supporting File 1: advs76361‐sup‐0001‐TableS1‐S18.zip. [file ADVS-9999-e76361-s002.zip › Supplementary_Table_1.xlsx]

## Sheet: Supplementary Table 1
Supplementary Table 1. Eligibility flow
Cohort	Step	n	Remaining
UKB	Source imaging pool	68514	68514
UKB	Missing paired/core modality information	-2109	66405
UKB	Ungradable or non-protocol-locked imaging	-2476	63929
UKB	Non-AMD macular comorbidity	-1883	62046
UKB	Missing core covariates or follow-up	-1832	60214
UKB	Linkage, visit-level and protocol harmonisation exclusions	-2000	58214
UKB	Final eligible analysis cohort	58214	58214
TMUEH	Source imaging pool	2392	2392
TMUEH	Repeat non-baseline visit	-167	2225
TMUEH	Outside locked workflow	-74	2151
TMUEH	Ungradable paired imaging	-93	2058
TMUEH	Alternative macular diagnosis	-62	1996
TMUEH	Final eligible analysis cohort	1996	1996
