# Supplementary material for: ORBIT‐AMD: Ordinal Risk, Bilateral Imaging, and Trajectory Learning for Age‐Related Macular Degeneration in Multi‐Cohorts
Source: Adv Sci (Weinh). 2026 Jun 27:e76361. Online ahead of print. doi: 10.1002/advs.76361 (PMC13337016; doi:10.1002/advs.76361)
Supplement: Supplementary file 1 — Supporting File 1: advs76361‐sup‐0001‐TableS1‐S18.zip. [file ADVS-9999-e76361-s002.zip › Supplementary_Table_2.xlsx]

## Sheet: Supplementary Table 2
Supplementary Table 2. Endpoint definitions and event counts
Cohort	Endpoint	n	Denominator	Percent
UKB	Any AMD	8942	58214	15.361
UKB	Baseline late AMD	471	58214	0.809
UKB	Incident late AMD by 5 years among baseline non-late	1387	57743	2.402
TMUEH	Any AMD	279	1996	13.978
TMUEH	Baseline late AMD	29	1996	1.453
TMUEH	Incident late AMD by 5 years among baseline non-late	52	1967	2.644
