# Supplementary material for: ORBIT‐AMD: Ordinal Risk, Bilateral Imaging, and Trajectory Learning for Age‐Related Macular Degeneration in Multi‐Cohorts
Source: Adv Sci (Weinh). 2026 Jun 27:e76361. Online ahead of print. doi: 10.1002/advs.76361 (PMC13337016; doi:10.1002/advs.76361)
Supplement: Supplementary file 1 — Supporting File 1: advs76361‐sup‐0001‐TableS1‐S18.zip. [file ADVS-9999-e76361-s002.zip › Supplementary_Table_3.xlsx]

## Sheet: Supplementary Table 3
Supplementary Table 3. Mean AMD concept values by cohort and stage
cohort	stage	drusen_area_mm2	drusen_volume_mm3	pigment_disturbance_score	hyperreflective_foci_score	ellipsoid_zone_disruption_score	ga_area_mm2	fluid_volume_mm3	hemorrhage_score
TMUEH	Early AMD	1.2372	0.1252	0.2375	0.148	0.0889	0.0722	0.0191	0.0152
TMUEH	Intermediate AMD	3.1361	0.3754	0.506	0.3297	0.236	0.1054	0.0339	0.049
TMUEH	Late AMD	6.5301	0.7187	0.6382	0.6401	0.5576	1.0458	0.2742	0.2331
TMUEH	No AMD	0.1288	0.0111	0.0443	0.0344	0.0244	0.0666	0.021	0.0096
UKB	Early AMD	1.2152	0.1268	0.2334	0.1421	0.0911	0.0691	0.0211	0.0153
UKB	Intermediate AMD	3.3104	0.3605	0.505	0.3531	0.2466	0.0758	0.0311	0.0453
UKB	Late AMD	6.2615	0.674	0.6905	0.603	0.638	1.182	0.2205	0.181
UKB	No AMD	0.1286	0.0109	0.0438	0.0327	0.0266	0.0683	0.0203	0.0101
