# Supplementary material for: ORBIT‐AMD: Ordinal Risk, Bilateral Imaging, and Trajectory Learning for Age‐Related Macular Degeneration in Multi‐Cohorts
Source: Adv Sci (Weinh). 2026 Jun 27:e76361. Online ahead of print. doi: 10.1002/advs.76361 (PMC13337016; doi:10.1002/advs.76361)
Supplement: Supplementary file 1 — Supporting File 1: advs76361‐sup‐0001‐TableS1‐S18.zip. [file ADVS-9999-e76361-s002.zip › Supplementary_Table_4.xlsx]

## Sheet: Supplementary Table 4
Supplementary Table 4. Model hyperparameters and training settings
Parameter	Value
Input CFP resolution	512 × 512 pixels
OCT tokenization	64 macular B-scans resized to 224 × 224 pixels
Encoder	ViT-Base style, 12 layers, 12 heads, 768 hidden dimensions
Patch size	16 × 16 image patches; OCT volume tokens aggregated across B-scans
Masked pretraining	CFP mask ratio 0.65; OCT token mask ratio 0.50
Fine-tuning	100 epochs; AdamW; batch size 128
Learning rate	3×10^-4; 10-epoch warm-up; cosine decay
Weight decay	0.05; gradient clipping at norm 1.0
Loss weights	reconstruction 1.0; concept 0.7; ordinal 1.0; survival 1.0; counterfactual alignment 0.2
Survival bins	0-1, 1-2, 2-3, 3-5, 5-7 and 7-10 years
Bootstrap	60 resamples for primary ORBIT 95% intervals
Random seeds	Fixed random seeds used for participant-level splitting and model initialization
