# Supplementary material for: ORBIT‐AMD: Ordinal Risk, Bilateral Imaging, and Trajectory Learning for Age‐Related Macular Degeneration in Multi‐Cohorts
Source: Adv Sci (Weinh). 2026 Jun 27:e76361. Online ahead of print. doi: 10.1002/advs.76361 (PMC13337016; doi:10.1002/advs.76361)
Supplement: Supplementary file 1 — Supporting File 1: advs76361‐sup‐0001‐TableS1‐S18.zip. [file ADVS-9999-e76361-s002.zip › Supplementary_Table_6.xlsx]

## Sheet: Supplementary Table 6
Supplementary Table 6. Operating-point and workload metrics
cohort	risk_threshold	evaluable_non_late	events	referred_n	workload_percent	sensitivity	specificity	PPV	NPV
UKB internal test	0.05	11553	282	1394	12.0661	0.5638	0.8904	0.1141	0.9879
TMUEH external test	0.06	1967	52	171	8.6934	0.3077	0.9191	0.0936	0.98
