# Supplementary material for: ORBIT‐AMD: Ordinal Risk, Bilateral Imaging, and Trajectory Learning for Age‐Related Macular Degeneration in Multi‐Cohorts
Source: Adv Sci (Weinh). 2026 Jun 27:e76361. Online ahead of print. doi: 10.1002/advs.76361 (PMC13337016; doi:10.1002/advs.76361)
Supplement: Supplementary file 1 — Supporting File 1: advs76361‐sup‐0001‐TableS1‐S18.zip. [file ADVS-9999-e76361-s002.zip › Supplementary_Table_7.xlsx]

## Sheet: Supplementary Table 7
Supplementary Table 7. Subgroup performance
cohort	subgroup	n	events	AUROC	AUPRC
UKB internal test	Female	6225	45	0.9802	0.6505
UKB internal test	Male	5418	45	0.9886	0.584
UKB internal test	<60 years	7670	27	0.9897	0.5946
UKB internal test	60-69 years	3505	45	0.9835	0.6685
UKB internal test	≥70 years	468	18	0.9427	0.5781
UKB internal test	No hypertension	9707	61	0.9882	0.6602
UKB internal test	Hypertension	1936	29	0.9719	0.5336
UKB internal test	Image quality Q1	2911	82	0.9722	0.6792
TMUEH external test	Female	1132	18	0.986	0.6389
TMUEH external test	Male	864	11	0.956	0.3689
TMUEH external test	60-69 years	864	5	0.9583	0.185
TMUEH external test	≥70 years	704	24	0.9731	0.637
TMUEH external test	No hypertension	1282	8	0.9635	0.445
TMUEH external test	Hypertension	714	21	0.977	0.6084
TMUEH external test	Image quality Q1	499	28	0.974	0.8104
