# Supplementary material for: ORBIT‐AMD: Ordinal Risk, Bilateral Imaging, and Trajectory Learning for Age‐Related Macular Degeneration in Multi‐Cohorts
Source: Adv Sci (Weinh). 2026 Jun 27:e76361. Online ahead of print. doi: 10.1002/advs.76361 (PMC13337016; doi:10.1002/advs.76361)
Supplement: Supplementary file 1 — Supporting File 1: advs76361‐sup‐0001‐TableS1‐S18.zip. [file ADVS-9999-e76361-s002.zip › Supplementary_Table_8.xlsx]

## Sheet: Supplementary Table 8
Supplementary Table 8. Ablation performance
cohort	task	model	n	events	AUROC	AUROC_LCL	AUROC_UCL	AUPRC	AUPRC_LCL	AUPRC_UCL	Brier	Brier_LCL	Brier_UCL	Cal_intercept	Cal_slope	ECE
UKB internal test	late_detection	ORBIT_AMD	11643	90	0.9844	0.9769	0.9917	0.6187	0.5295	0.7056	0.1264	0.1245	0.129	-6.2413	2.3968	0.2935
UKB internal test	progression_5y	ORBIT_AMD	11553	282	0.825	0.8044	0.8536	0.1786	0.1485	0.2162	0.0219	0.0192	0.0249	0.4052	1.1338	0.0047
UKB internal test	late_detection	No_pretraining	11643	90	0.9032			0.1537			0.2083					0.3433
UKB internal test	progression_5y	No_pretraining	11553	282	0.7212			0.0647			0.0254					0.0156
UKB internal test	late_detection	No_bilateral_graph	11643	90	0.9393			0.1799			0.1724					0.3184
UKB internal test	progression_5y	No_bilateral_graph	11553	282	0.7269			0.08			0.0241					0.0125
UKB internal test	late_detection	No_concept_bottleneck	11643	90	0.9467			0.3451			0.1672					0.3164
UKB internal test	progression_5y	No_concept_bottleneck	11553	282	0.756			0.0793			0.0241					0.0116
UKB internal test	late_detection	No_counterfactual_alignment	11643	90	0.9473			0.2816			0.1574					0.3096
UKB internal test	progression_5y	No_counterfactual_alignment	11553	282	0.7613			0.102			0.0232					0.0088
UKB internal test	late_detection	No_ordinal_survival_coupling	11643	90	0.9574			0.3618			0.1579					0.3112
UKB internal test	progression_5y	No_ordinal_survival_coupling	11553	282	0.7524			0.0906			0.0238					0.0106
TMUEH external test	late_detection	ORBIT_AMD	1996	29	0.9749	0.9519	0.9886	0.5199	0.4075	0.7307	0.151	0.142	0.1615	-5.5807	1.6459	0.2975
TMUEH external test	progression_5y	ORBIT_AMD	1967	52	0.7672	0.7148	0.821	0.0776	0.0534	0.1306	0.0262	0.0189	0.0324	-1.09	0.6185	0.0128
TMUEH external test	late_detection	No_pretraining	1996	29	0.854			0.1083			0.2235					0.3433
TMUEH external test	progression_5y	No_pretraining	1967	52	0.6988			0.067			0.0285					0.0217
TMUEH external test	late_detection	No_bilateral_graph	1996	29	0.9274			0.2417			0.2141					0.3451
TMUEH external test	progression_5y	No_bilateral_graph	1967	52	0.8002			0.1374			0.0251					0.0116
TMUEH external test	late_detection	No_concept_bottleneck	1996	29	0.9058			0.3542			0.1971					0.3276
TMUEH external test	progression_5y	No_concept_bottleneck	1967	52	0.6785			0.0859			0.0263					0.016
TMUEH external test	late_detection	No_counterfactual_alignment	1996	29	0.8078			0.0899			0.2142					0.3361
TMUEH external test	progression_5y	No_counterfactual_alignment	1967	52	0.6277			0.0464			0.0287					0.0276
TMUEH external test	late_detection	No_ordinal_survival_coupling	1996	29	0.8651			0.1416			0.1914					0.3228
TMUEH external test	progression_5y	No_ordinal_survival_coupling	1967	52	0.6942			0.0886			0.0265					0.0216
Note: Ablation models were used as component-diagnostic analyses to evaluate the contribution of masked pretraining, bilateral graph attention, concept bottleneck learning, counterfactual alignment and ordinal-survival coupling. Confidence intervals are reported for the primary ORBIT-AMD model. Ablated-model performance is reported as point estimates when resampled prediction outputs were not ava…
