# Supplementary material for: ORBIT‐AMD: Ordinal Risk, Bilateral Imaging, and Trajectory Learning for Age‐Related Macular Degeneration in Multi‐Cohorts
Source: Adv Sci (Weinh). 2026 Jun 27:e76361. Online ahead of print. doi: 10.1002/advs.76361 (PMC13337016; doi:10.1002/advs.76361)
Supplement: Supplementary file 1 — Supporting File 1: advs76361‐sup‐0001‐TableS1‐S18.zip. [file ADVS-9999-e76361-s002.zip › Supplementary_Table_9.xlsx]

## Sheet: Supplementary Table 9
Supplementary Table 9. Calibration deciles for five-year progression risk
cohort	decile	n	events	mean_predicted_risk	observed_risk
UKB internal test	1	1156	2	0.00172	0.00173
UKB internal test	2	1155	8	0.0036	0.00693
UKB internal test	3	1155	3	0.00559	0.0026
UKB internal test	4	1155	5	0.00781	0.00433
UKB internal test	5	1156	10	0.01054	0.00865
UKB internal test	6	1155	18	0.01418	0.01558
UKB internal test	7	1155	20	0.01956	0.01732
UKB internal test	8	1155	28	0.02793	0.02424
UKB internal test	9	1155	40	0.04347	0.03463
UKB internal test	10	1156	148	0.10923	0.12803
TMUEH external test	1	197	1	0.00072	0.00508
TMUEH external test	2	197	0	0.00178	0
TMUEH external test	3	196	0	0.00297	0
TMUEH external test	4	197	3	0.00466	0.01523
TMUEH external test	5	197	4	0.0072	0.0203
TMUEH external test	6	196	5	0.01046	0.02551
TMUEH external test	7	197	2	0.01579	0.01015
TMUEH external test	8	196	9	0.02413	0.04592
TMUEH external test	9	197	10	0.04086	0.05076
TMUEH external test	10	197	18	0.13446	0.09137
