# Supplementary material for: ORBIT‐AMD: Ordinal Risk, Bilateral Imaging, and Trajectory Learning for Age‐Related Macular Degeneration in Multi‐Cohorts
Source: Adv Sci (Weinh). 2026 Jun 27:e76361. Online ahead of print. doi: 10.1002/advs.76361 (PMC13337016; doi:10.1002/advs.76361)
Supplement: Supplementary file 1 — Supporting File 1: advs76361‐sup‐0001‐TableS1‐S18.zip. [file ADVS-9999-e76361-s002.zip › Supplementary_Table_10.xlsx]

## Sheet: Supplementary Table 10
Supplementary Table 10. TRIPOD-AI-style reporting checklist
Item	Reporting location/detail
Data provenance	UKB protocolized population retinal imaging and TMUEH real-world older screening/routine-clinic imaging
Eligibility flow	Reported in Figure 1 and Supplementary Table 1
Ground truth	Four-level AMD stage, baseline late AMD, incident late AMD by five years
External validation	TMUEH cohort held out from model tuning
Calibration	Calibration plots, ECE, slope/intercept and local recalibration reported
Clinical utility	Decision curves and workload thresholds reported
Interpretability	Eight concept bottleneck variables and concept importance reported
Robustness	Subgroups, quality strata, label noise, missing-concept perturbations and ablations reported
Reproducibility	Architecture parameters, loss weights, data codebook and fixed seeds for splitting/model training supplied
Limitation	Retrospective real-world cohorts; limited external late/progression events; prospective validation required
