# Supplementary material for: ORBIT‐AMD: Ordinal Risk, Bilateral Imaging, and Trajectory Learning for Age‐Related Macular Degeneration in Multi‐Cohorts
Source: Adv Sci (Weinh). 2026 Jun 27:e76361. Online ahead of print. doi: 10.1002/advs.76361 (PMC13337016; doi:10.1002/advs.76361)
Supplement: Supplementary file 1 — Supporting File 1: advs76361‐sup‐0001‐TableS1‐S18.zip. [file ADVS-9999-e76361-s002.zip › Supplementary_Table_11.xlsx]

## Sheet: Sheet1
Supplementary Table 11. Observed five-year late-AMD progression by predicted-risk quartile
Cohort	Risk quartile	Evaluable baseline non-late participants	Progression events	Observed five-year incidence, %
UKB internal test	Q1	2888	11	0.38
UKB internal test	Q2	2888	17	0.6
UKB internal test	Q3	2888	46	1.58
UKB internal test	Q4	2889	208	7.2
TMUEH external test	Q1	492	1	0.2
TMUEH external test	Q2	492	7	1.42
TMUEH external test	Q3	491	11	2.24
TMUEH external test	Q4	492	33	6.71
