# Supplementary material for: ORBIT‐AMD: Ordinal Risk, Bilateral Imaging, and Trajectory Learning for Age‐Related Macular Degeneration in Multi‐Cohorts
Source: Adv Sci (Weinh). 2026 Jun 27:e76361. Online ahead of print. doi: 10.1002/advs.76361 (PMC13337016; doi:10.1002/advs.76361)
Supplement: Supplementary file 1 — Supporting File 1: advs76361‐sup‐0001‐TableS1‐S18.zip. [file ADVS-9999-e76361-s002.zip › Supplementary_Table_12.xlsx]

## Sheet: Sheet1
Supplementary Table 12. Endpoint and concept-label provenance by cohort
Domain	UKB	TMUEH	Potential source of heterogeneity	Mitigation in analysis
Cohort setting	Protocolized population retinal imaging cohort	Hospital-based screening and routine-clinic cohort	Different disease spectrum, age distribution and clinical workflow	Independent external validation; subgroup and calibration analyses
Baseline AMD stage	Harmonized image-derived information supported by linked diagnostic records where available	Retinal-specialist clinical diagnosis with same-visit CFP/OCT review	Algorithmic/image-derived labels versus clinical evaluation	Common four-stage AMD framework and worse-eye participant-level rule
Baseline late AMD	Image-derived late-AMD evidence and linked diagnostic records where available	Clinical diagnosis, CFP/OCT review and treatment-compatible evidence	Different sensitivity for subtle GA or exudative disease	Late-AMD subtype summary and external validation
Five-year progression date	Earliest credible linked-record or imaging-derived late-AMD date	First documented GA or nAMD on follow-up imaging, diagnosis or treatment record	Differential surveillance intensity and follow-up structure	Cause-specific survival modeling; calibration and decision-curve analyses
Concept labels	Algorithmic image-derived concept estimates from CFP/OCT workflow	Concept estimates externally audited against clinical CFP/OCT context	UKB concepts are not exhaustive manual reading-center annotations	Stage-conditioned concept gradients and concept-label correlation analyses
Image quality	Protocolized imaging quality control	Real-world clinical imaging quality variation	Lower and more variable external image quality	Quality audit, image-quality subgroup analysis and uncertainty routing
Main residual limitation	Label-source differences may affect external transportability	Real-world diagnosis may differ from algorithmic concept estimates	Label shift and endpoint adjudication heterogeneity	Explicit limitation and cautious interpretation of progression results
