# Supplementary material for: ORBIT‐AMD: Ordinal Risk, Bilateral Imaging, and Trajectory Learning for Age‐Related Macular Degeneration in Multi‐Cohorts
Source: Adv Sci (Weinh). 2026 Jun 27:e76361. Online ahead of print. doi: 10.1002/advs.76361 (PMC13337016; doi:10.1002/advs.76361)
Supplement: Supplementary file 1 — Supporting File 1: advs76361‐sup‐0001‐TableS1‐S18.zip. [file ADVS-9999-e76361-s002.zip › Supplementary_Table_13.xlsx]

## Sheet: Sheet1
Supplementary Table 13. Participant-level UKB stratified split distribution
UKB split	Participants	No AMD	Early AMD	Intermediate AMD	Baseline late AMD	Baseline non-late participants	Incident late AMD by 5 years among baseline non-late
Training	40750	34488	4443	1485	334	40416	966
Validation	5821	4926	635	213	47	5774	139
Internal test	11643	9858	1270	425	90	11553	282
Total	58214	49272	6348	2123	471	57743	1387
