# Supplementary material for: ORBIT‐AMD: Ordinal Risk, Bilateral Imaging, and Trajectory Learning for Age‐Related Macular Degeneration in Multi‐Cohorts
Source: Adv Sci (Weinh). 2026 Jun 27:e76361. Online ahead of print. doi: 10.1002/advs.76361 (PMC13337016; doi:10.1002/advs.76361)
Supplement: Supplementary file 1 — Supporting File 1: advs76361‐sup‐0001‐TableS1‐S18.zip. [file ADVS-9999-e76361-s002.zip › Supplementary_Table_14.xlsx]

## Sheet: Sheet1
Supplementary Table 14. Cause-specific survival formulation and competing-risk interpretation
Item	Primary implementation	Interpretation	Limitation addressed in text
Target event	Incident late AMD among participants without late AMD at baseline	Estimates late-AMD progression risk over follow-up intervals	Longitudinal endpoint depends on follow-up intensity and endpoint capture
Survival formulation	Cause-specific discrete-time hazard	Provides risk ranking and cause-specific absolute risk estimates	Not a subdistribution hazard model
Death before late AMD	Treated as censoring in the primary architecture	Participants contribute risk-set information until censoring	Death may preclude observation of late AMD
Loss to follow-up	Treated as censoring	Participants contribute follow-up until last known visit or record	Informative loss to follow-up may affect calibration
Administrative censoring	Treated as censoring	Follow-up ends at administrative cutoff	Shorter TMUEH follow-up may reduce progression ascertainment
Absolute five-year risk	Calculated from interval-specific cause-specific hazards	Useful for risk stratification and review prioritization	May overestimate cumulative incidence if mortality is substantial
Recommended future analysis	Competing-risk calibration or subdistribution-hazard sensitivity analysis when verified mortality data are available	Would quantify whether absolute risk is inflated by competing mortality	Prospective validation should include mortality-aware calibration
