# Supplementary material for: ORBIT‐AMD: Ordinal Risk, Bilateral Imaging, and Trajectory Learning for Age‐Related Macular Degeneration in Multi‐Cohorts
Source: Adv Sci (Weinh). 2026 Jun 27:e76361. Online ahead of print. doi: 10.1002/advs.76361 (PMC13337016; doi:10.1002/advs.76361)
Supplement: Supplementary file 1 — Supporting File 1: advs76361‐sup‐0001‐TableS1‐S18.zip. [file ADVS-9999-e76361-s002.zip › Supplementary_Table_15.xlsx]

## Sheet: Sheet1
Supplementary Table 15. Ordinal-stage error structure from the UKB internal-test confusion matrix
True stage	Predicted No AMD, %	Predicted Early AMD, %	Predicted Intermediate AMD, %	Predicted Late AMD, %	Class-specific recall, %	Within-adjacent-stage prediction, %	Main interpretation
No AMD	96.4	3.4	0.2	0	96.4	99.8	Very low severe false-positive late-AMD error
Early AMD	65.2	28.7	3.8	2.3	28.7	97.7	Early AMD is frequently confused with no AMD
Intermediate AMD	15.2	38.8	19.2	26.8	19.2	84.8	Intermediate AMD is the most boundary-sensitive stage
Late AMD	1.1	12.2	11.1	75.6	75.6	86.7	Late AMD detection is strong but not perfect
