# Supplementary material for: ORBIT‐AMD: Ordinal Risk, Bilateral Imaging, and Trajectory Learning for Age‐Related Macular Degeneration in Multi‐Cohorts
Source: Adv Sci (Weinh). 2026 Jun 27:e76361. Online ahead of print. doi: 10.1002/advs.76361 (PMC13337016; doi:10.1002/advs.76361)
Supplement: Supplementary file 1 — Supporting File 1: advs76361‐sup‐0001‐TableS1‐S18.zip. [file ADVS-9999-e76361-s002.zip › Supplementary_Table_16.xlsx]

## Sheet: Sheet1
Supplementary Table 16. Protocol-alignment and clinical-signal preservation audit
Audit dimension	Before alignment standardized distance	After alignment standardized distance	Direction	Interpretation
Age	0.42	0.11	Reduced	Cohort age separability decreased; this should not be interpreted as proof that all biological age signal was removed
Image quality	0.31	0.08	Reduced	Acquisition-quality shift was substantially reduced
AMD stage	0.2	0.07	Reduced	Stage imbalance was reduced but not eliminated
Drusen burden	0.17	0.06	Reduced	Lesion-burden imbalance was reduced while risk discrimination remained preserved
Follow-up	0.52	0.04	Reduced	Follow-up-structure separability decreased, but longitudinal endpoint differences may remain
External subgroup AUROC, 60–69 years	Not applicable	0.958	Preserved	External age-stratified performance remained close to overall AUROC
External subgroup AUROC, ≥70 years	Not applicable	0.973	Preserved	External older-subgroup discrimination remained high
External subgroup AUROC, image quality Q1	Not applicable	0.974	Preserved	Lowest-quality subgroup performance remained close to overall AUROC
