# Supplementary material for: ORBIT‐AMD: Ordinal Risk, Bilateral Imaging, and Trajectory Learning for Age‐Related Macular Degeneration in Multi‐Cohorts
Source: Adv Sci (Weinh). 2026 Jun 27:e76361. Online ahead of print. doi: 10.1002/advs.76361 (PMC13337016; doi:10.1002/advs.76361)
Supplement: Supplementary file 1 — Supporting File 1: advs76361‐sup‐0001‐TableS1‐S18.zip. [file ADVS-9999-e76361-s002.zip › Supplementary_Table_17.xlsx]

## Sheet: Sheet1
Supplementary Table 17. External calibration options and practical implementation considerations
Calibration strategy	ECE for five-year progression	Data requirement	Practical interpretation
Base model without local recalibration	0.0128	No local outcome calibration set	Suitable for preliminary risk ranking, not precise local absolute-risk communication
300-case Platt calibration	0.0089	Approximately 300 local cases with outcome information	Demonstrates benefit of local recalibration but may be difficult for small clinics
Quality-aware recalibration	0.0079	Local image-quality metadata and outcome subset	Accounts partly for image-quality shift and real-world workflow differences
Uncertainty routing	0.0071	Ability to route uncertain cases for specialist review	Most practical when full longitudinal calibration data are limited
Calibration-in-the-large	Not directly estimated	Smaller local audit set	Feasible first step for resource-limited settings
Regional pooled calibration	Not directly estimated	Multi-site shared calibration audit	Useful when individual clinics cannot accumulate enough events
Prospective drift monitoring	Not directly estimated	Ongoing outcome and workload audit	Required before stable deployment of absolute-risk thresholds
