# Supplementary material for: ORBIT‐AMD: Ordinal Risk, Bilateral Imaging, and Trajectory Learning for Age‐Related Macular Degeneration in Multi‐Cohorts
Source: Adv Sci (Weinh). 2026 Jun 27:e76361. Online ahead of print. doi: 10.1002/advs.76361 (PMC13337016; doi:10.1002/advs.76361)
Supplement: Supplementary file 1 — Supporting File 1: advs76361‐sup‐0001‐TableS1‐S18.zip. [file ADVS-9999-e76361-s002.zip › Supplementary_Table_18.xlsx]

## Sheet: Sheet1
Supplementary Table 18. Quantitative audit of cohort and label-source shift
Dimension	UKB	TMUEH	Direction of shift	Relevance to model transport
Participants	58214	1996	Smaller external cohort	Wider external confidence intervals
Eligible eyes	109691	3780	Smaller external imaging set	Lower precision for subgroup analyses
Mean age, years	57	66.8	Older external cohort	Higher competing-risk and comorbidity burden
Median follow-up, years	10.2	4.1	Shorter external follow-up	Less stable five-year calibration
Baseline late AMD, n	471	29	Sparse external late cases	Wider AUROC/AUPRC uncertainty
Baseline late AMD, %	0.81	1.45	Higher external prevalence	PR metrics and PPV affected by prevalence
Five-year incident late AMD, n	1387	52	Sparse external progression events	Progression calibration and threshold estimates less stable
Late-detection AUROC	0.984	0.975	−0.009	Detection transported well
Five-year progression AUROC	0.825	0.767	−0.058	Progression more sensitive to label/follow-up shift
Endpoint source	Image-derived/linked records	Clinical CFP/OCT review and records	Different adjudication style	May contribute to external performance decay
Concept-label source	Algorithmic image-derived estimates	Clinical plausibility audit	Different concept reliability	Limits causal or definitive lesion-measurement interpretation
