# Supplementary material for: ORBIT‐AMD: Ordinal Risk, Bilateral Imaging, and Trajectory Learning for Age‐Related Macular Degeneration in Multi‐Cohorts
Source: Adv Sci (Weinh). 2026 Jun 27:e76361. Online ahead of print. doi: 10.1002/advs.76361 (PMC13337016; doi:10.1002/advs.76361)
Supplement: Supplementary file 2 — Supporting File 2: advs76361‐sup‐0002‐DataFile.zip. [file ADVS-9999-e76361-s001.zip]

Archive with 24 entries (21 files):
- src/
- src/concept_extraction.py
- src/dataset_builder.py
- src/data_cleaning.py
- src/image_preprocessing.py
- src/leakage_checks.py
- src/metrics.py
- src/plotting.py
- src/toy_training.py
- src/__init__.py
- data/
- data/tmueh_analysis_examples.csv
- data/tmueh_deidentified_concepts.csv
- data/tmueh_prediction_outputs.csv
- data/tmueh_raw_clinical.csv
- scripts/
- scripts/00_generate_review_example_data.py
- scripts/01_clean_tmueh_data.py
- scripts/02_preprocess_images_and_extract_qc.py
- scripts/03_extract_image_concepts.py
- scripts/04_build_analysis_dataset.py
- scripts/05_run_evaluation_and_figures.py
- scripts/06_run_leakage_audit.py
- scripts/07_run_toy_training_demo.py
