# Supplementary material for: ORBIT‐AMD: Ordinal Risk, Bilateral Imaging, and Trajectory Learning for Age‐Related Macular Degeneration in Multi‐Cohorts
Source: Adv Sci (Weinh). 2026 Jun 27:e76361. Online ahead of print. doi: 10.1002/advs.76361 (PMC13337016; doi:10.1002/advs.76361)
Supplement: Supplementary file 2 — Supporting File 2: advs76361‐sup‐0002‐DataFile.zip. [file ADVS-9999-e76361-s001.zip › src/concept_extraction.py]

from pathlib import Path
import numpy as np
import pandas as pd
from PIL import Image

def extract_demo_concepts(image_qc_path, output_dir):
    """Simple image-derived concept proxies for synthetic/toy images.
    The manuscript's full concept extractor is not redistributed with protected image weights;
    this function verifies the data flow from images to concept-like variables.
    """
    output_dir = Path(output_dir)
    qc = pd.read_csv(image_qc_path)
    rows = []
    for pid, group in qc.groupby("participant_id_hash"):
        vals = {"participant_id_hash": pid}
        cfp_scores=[]; oct_scores=[]
        for _, row in group.iterrows():
            cfp_path = row.get("cfp_processed_path","")
            if isinstance(cfp_path, str) and cfp_path:
                img = Image.open(cfp_path).convert("RGB")
                arr = np.asarray(img).astype(float)
                # yellow lesion proxy
                yellow = ((arr[:,:,0] > 170) & (arr[:,:,1] > 130) & (arr[:,:,2] < 140)).mean()
                cfp_scores.append(yellow)
            oct_path = row.get("oct_processed_path","")
            if isinstance(oct_path, str) and oct_path:
                img = Image.open(oct_path).convert("L")
                arr = np.asarray(img).astype(float)
                bright = (arr > 180).mean()
                dark = (arr < 45).mean()
                oct_scores.append((bright, dark))
        if cfp_scores or oct_scores:
            vals["demo_drusen_area_from_cfp"] = round(float(np.mean(cfp_scores)) if cfp_scores else np.nan, 5)
            vals["demo_drusen_volume_from_oct"] = round(float(np.mean([x[0] for x in oct_scores])) if oct_scores else np.nan, 5)
            vals["demo_fluid_proxy_from_oct"] = round(float(np.mean([x[1] for x in oct_scores])) if oct_scores else np.nan, 5)
            vals["image_concepts_available"] = 1
        else:
            vals["demo_drusen_area_from_cfp"] = np.nan
            vals["demo_drusen_volume_from_oct"] = np.nan
            vals["demo_fluid_proxy_from_oct"] = np.nan
            vals["image_concepts_available"] = 0
        rows.append(vals)
    concepts = pd.DataFrame(rows)
    concepts.to_csv(output_dir/"demo_image_extracted_concepts.csv", index=False)
    return concepts
