# Supplementary material for: ORBIT‐AMD: Ordinal Risk, Bilateral Imaging, and Trajectory Learning for Age‐Related Macular Degeneration in Multi‐Cohorts
Source: Adv Sci (Weinh). 2026 Jun 27:e76361. Online ahead of print. doi: 10.1002/advs.76361 (PMC13337016; doi:10.1002/advs.76361)
Supplement: Supplementary file 2 — Supporting File 2: advs76361‐sup‐0002‐DataFile.zip. [file ADVS-9999-e76361-s001.zip › src/dataset_builder.py]

from pathlib import Path
import pandas as pd

def build_analysis_dataset(cleaned_clinical_path, raw_concepts_path, raw_predictions_path, image_concepts_path, output_dir):
    output_dir = Path(output_dir)
    df = pd.read_csv(cleaned_clinical_path)
    concepts = pd.read_csv(raw_concepts_path)
    preds = pd.read_csv(raw_predictions_path)
    image_concepts = pd.read_csv(image_concepts_path) if Path(image_concepts_path).exists() else pd.DataFrame({"participant_id_hash":[]})
    out = df.merge(concepts, on="participant_id_hash", how="left").merge(preds, on="participant_id_hash", how="left")
    if not image_concepts.empty:
        out = out.merge(image_concepts, on="participant_id_hash", how="left")
    out["risk_quartile"] = pd.qcut(out.loc[out["baseline_nonlate"]==1, "pred_progression_5y"], 4, labels=["Q1","Q2","Q3","Q4"]).astype(str)
    # baseline late participants are not used in progression quartiles
    out.loc[out["baseline_late_amd"]==1, "risk_quartile"] = ""
    out_path = output_dir/"tmueh_analysis_ready_example.csv"
    out.to_csv(out_path, index=False)
    return out
