# Supplementary material for: ORBIT‐AMD: Ordinal Risk, Bilateral Imaging, and Trajectory Learning for Age‐Related Macular Degeneration in Multi‐Cohorts
Source: Adv Sci (Weinh). 2026 Jun 27:e76361. Online ahead of print. doi: 10.1002/advs.76361 (PMC13337016; doi:10.1002/advs.76361)
Supplement: Supplementary file 2 — Supporting File 2: advs76361‐sup‐0002‐DataFile.zip. [file ADVS-9999-e76361-s001.zip › src/data_cleaning.py]

from pathlib import Path
import pandas as pd

VALID_STAGES = ["No AMD", "Early AMD", "Intermediate AMD", "Late AMD"]

def clean_clinical_data(raw_clinical_path, raw_followup_path, output_dir):
    output_dir = Path(output_dir)
    output_dir.mkdir(parents=True, exist_ok=True)
    clinical = pd.read_csv(raw_clinical_path)
    follow = pd.read_csv(raw_followup_path)
    # Basic de-identification/integrity expectations
    forbidden = {"name", "hospital_id", "medical_record_number", "phone", "address", "exact_visit_date"}
    if forbidden.intersection(set(map(str.lower, clinical.columns))):
        raise ValueError("Direct identifier columns detected in clinical file.")
    # Standardize labels
    clinical["baseline_stage"] = clinical["baseline_stage_raw"].astype(str)
    bad = set(clinical["baseline_stage"].unique()) - set(VALID_STAGES)
    if bad:
        raise ValueError(f"Invalid AMD stage labels: {bad}")
    clinical["baseline_late_amd"] = (clinical["baseline_stage"] == "Late AMD").astype(int)
    clinical["baseline_nonlate"] = 1 - clinical["baseline_late_amd"]
    merged = clinical.drop(columns=["baseline_stage_raw"]).merge(follow, on=["participant_id_hash","baseline_late_amd","baseline_nonlate"], how="left")
    # Apply basic eligibility rules
    merged = merged.dropna(subset=["age","sex","baseline_stage","followup_years"])
    merged["split"] = "external_test"
    out = output_dir/"tmueh_cleaned_clinical.csv"
    merged.to_csv(out, index=False)
    return merged
