# Supplementary material for: ORBIT‐AMD: Ordinal Risk, Bilateral Imaging, and Trajectory Learning for Age‐Related Macular Degeneration in Multi‐Cohorts
Source: Adv Sci (Weinh). 2026 Jun 27:e76361. Online ahead of print. doi: 10.1002/advs.76361 (PMC13337016; doi:10.1002/advs.76361)
Supplement: Supplementary file 2 — Supporting File 2: advs76361‐sup‐0002‐DataFile.zip. [file ADVS-9999-e76361-s001.zip › src/image_preprocessing.py]

from pathlib import Path
import numpy as np
import pandas as pd
from PIL import Image, ImageOps

def _quality_from_image(img):
    arr = np.asarray(img).astype(float)
    if arr.ndim == 3:
        gray = arr.mean(axis=2)
    else:
        gray = arr
    contrast = gray.std() / 255.0
    brightness = gray.mean() / 255.0
    # simple quality proxy: contrast adequate and brightness not extreme
    return float(np.clip(0.6*contrast + 0.4*(1-abs(brightness-0.45)), 0, 1))

def preprocess_images(manifest_path, output_dir, output_size=128):
    output_dir = Path(output_dir)
    cfp_out = output_dir/"processed_images/cfp"
    oct_out = output_dir/"processed_images/oct"
    cfp_out.mkdir(parents=True, exist_ok=True)
    oct_out.mkdir(parents=True, exist_ok=True)
    manifest = pd.read_csv(manifest_path)
    rows = []
    for _, row in manifest.iterrows():
        record = row.to_dict()
        for modality, path_col, out_dir in [("cfp","cfp_path",cfp_out),("oct","oct_path",oct_out)]:
            path = str(row.get(path_col, ""))
            if not path or not Path(path).exists():
                record[f"{modality}_processed_path"] = ""
                record[f"{modality}_quality"] = np.nan
                continue
            img = Image.open(path)
            img = ImageOps.exif_transpose(img)
            if modality == "cfp":
                img = img.convert("RGB")
                # center-crop square
                w,h = img.size
                s = min(w,h)
                img = img.crop(((w-s)//2,(h-s)//2,(w+s)//2,(h+s)//2))
            else:
                img = img.convert("L")
            img = img.resize((output_size, output_size))
            out_path = out_dir / (Path(path).stem + f"_processed.png")
            img.save(out_path)
            record[f"{modality}_processed_path"] = str(out_path)
            record[f"{modality}_quality"] = round(_quality_from_image(img), 4)
        rows.append(record)
    qc = pd.DataFrame(rows)
    qc["image_pair_available"] = ((qc["cfp_processed_path"]!="") & (qc["oct_processed_path"]!="")).astype(int)
    qc.to_csv(output_dir/"image_qc_manifest.csv", index=False)
    return qc
