# Supplementary material for: ORBIT‐AMD: Ordinal Risk, Bilateral Imaging, and Trajectory Learning for Age‐Related Macular Degeneration in Multi‐Cohorts
Source: Adv Sci (Weinh). 2026 Jun 27:e76361. Online ahead of print. doi: 10.1002/advs.76361 (PMC13337016; doi:10.1002/advs.76361)
Supplement: Supplementary file 2 — Supporting File 2: advs76361‐sup‐0002‐DataFile.zip. [file ADVS-9999-e76361-s001.zip › src/leakage_checks.py]

import pandas as pd
from pathlib import Path

def run_leakage_audit(analysis_dataset_path, output_path):
    df = pd.read_csv(analysis_dataset_path)
    lines=[]
    # Check unique participant rows
    duplicate = df["participant_id_hash"].duplicated().sum()
    lines.append(f"[{'PASS' if duplicate==0 else 'FAIL'}] duplicate participant rows: {duplicate}")
    # External labels only
    external_train = ((df.get("cohort","TMUEH")=="TMUEH") & (df.get("split","external_test")!="external_test")).sum()
    lines.append(f"[{'PASS' if external_train==0 else 'FAIL'}] TMUEH records outside external_test split: {external_train}")
    # Scores ranges
    bad_scores = (~df["pred_late_amd"].between(0,1)).sum() + (~df["pred_progression_5y"].between(0,1)).sum()
    lines.append(f"[{'PASS' if bad_scores==0 else 'FAIL'}] prediction scores outside [0,1]: {bad_scores}")
    # Direct identifier columns
    forbidden = {"name","hospital_id","medical_record_number","phone","address","exact_visit_date"}
    found = forbidden.intersection(set(map(str.lower, df.columns)))
    lines.append(f"[{'PASS' if len(found)==0 else 'FAIL'}] direct identifier columns detected: {sorted(found)}")
    Path(output_path).parent.mkdir(parents=True, exist_ok=True)
    Path(output_path).write_text("\n".join(lines), encoding="utf-8")
    return lines
