# Supplementary material for: ORBIT‐AMD: Ordinal Risk, Bilateral Imaging, and Trajectory Learning for Age‐Related Macular Degeneration in Multi‐Cohorts
Source: Adv Sci (Weinh). 2026 Jun 27:e76361. Online ahead of print. doi: 10.1002/advs.76361 (PMC13337016; doi:10.1002/advs.76361)
Supplement: Supplementary file 2 — Supporting File 2: advs76361‐sup‐0002‐DataFile.zip. [file ADVS-9999-e76361-s001.zip › src/metrics.py]

import numpy as np
import pandas as pd
from sklearn.metrics import roc_auc_score, average_precision_score, brier_score_loss, confusion_matrix

def binary_metrics(y_true, y_score, threshold=0.5):
    y_true = np.asarray(y_true).astype(int)
    y_score = np.asarray(y_score).astype(float)
    y_pred = (y_score >= threshold).astype(int)
    tn, fp, fn, tp = confusion_matrix(y_true, y_pred, labels=[0,1]).ravel()
    return {
        "n": int(len(y_true)),
        "events": int(y_true.sum()),
        "AUROC": float(roc_auc_score(y_true, y_score)) if len(np.unique(y_true)) > 1 else np.nan,
        "AUPRC": float(average_precision_score(y_true, y_score)) if len(np.unique(y_true)) > 1 else np.nan,
        "Brier": float(brier_score_loss(y_true, y_score)),
        "threshold": float(threshold),
        "sensitivity": float(tp/(tp+fn)) if (tp+fn)>0 else np.nan,
        "specificity": float(tn/(tn+fp)) if (tn+fp)>0 else np.nan,
        "PPV": float(tp/(tp+fp)) if (tp+fp)>0 else np.nan,
        "NPV": float(tn/(tn+fn)) if (tn+fn)>0 else np.nan,
        "workload": float((tp+fp)/len(y_true))
    }

def calibration_table(df, y_col, score_col, n_bins=10):
    tmp = df[[y_col,score_col]].dropna().copy()
    tmp["bin"] = pd.qcut(tmp[score_col], q=n_bins, duplicates="drop")
    out = tmp.groupby("bin", observed=True).agg(
        n=(y_col,"size"), predicted=(score_col,"mean"), observed=(y_col,"mean")
    ).reset_index(drop=True)
    out["abs_error"] = (out["predicted"] - out["observed"]).abs()
    ece = float((out["n"]*out["abs_error"]).sum()/out["n"].sum())
    return out, ece

def risk_quartiles(df):
    mask = df["baseline_nonlate"] == 1
    tmp = df.loc[mask, ["risk_quartile","progression_event_5y"]].copy()
    out = tmp.groupby("risk_quartile", observed=True).agg(
        participants=("progression_event_5y","size"),
        events=("progression_event_5y","sum"),
        incidence=("progression_event_5y","mean")
    ).reset_index()
    out["incidence_percent"] = (100*out["incidence"]).round(2)
    return out

def decision_curve(df, y_col, score_col, thresholds=None):
    if thresholds is None:
        thresholds = np.linspace(0.01,0.20,40)
    y = df[y_col].astype(int).values
    s = df[score_col].astype(float).values
    rows=[]
    n=len(y)
    for pt in thresholds:
        pred=s>=pt
        tp=((pred)&(y==1)).sum()
        fp=((pred)&(y==0)).sum()
        nb=tp/n - fp/n*(pt/(1-pt))
        rows.append({"threshold":pt,"net_benefit":nb,"workload":pred.mean()})
    return pd.DataFrame(rows)
