# Supplementary material for: ORBIT‐AMD: Ordinal Risk, Bilateral Imaging, and Trajectory Learning for Age‐Related Macular Degeneration in Multi‐Cohorts
Source: Adv Sci (Weinh). 2026 Jun 27:e76361. Online ahead of print. doi: 10.1002/advs.76361 (PMC13337016; doi:10.1002/advs.76361)
Supplement: Supplementary file 2 — Supporting File 2: advs76361‐sup‐0002‐DataFile.zip. [file ADVS-9999-e76361-s001.zip › src/plotting.py]

from pathlib import Path
import numpy as np
import pandas as pd
import matplotlib.pyplot as plt
from sklearn.metrics import roc_curve, precision_recall_curve
from .metrics import calibration_table, decision_curve

def _save(fig, path):
    Path(path).parent.mkdir(parents=True, exist_ok=True)
    fig.tight_layout()
    fig.savefig(path)
    plt.close(fig)

def plot_detection(df, out_dir):
    y=df["baseline_late_amd"].astype(int)
    s=df["pred_late_amd"].astype(float)
    fpr,tpr,_=roc_curve(y,s)
    prec,rec,_=precision_recall_curve(y,s)
    fig, ax=plt.subplots(figsize=(5,4))
    ax.plot(fpr,tpr)
    ax.plot([0,1],[0,1], linestyle="--")
    ax.set_xlabel("False-positive rate"); ax.set_ylabel("True-positive rate")
    ax.set_title("External late-AMD detection ROC")
    _save(fig, Path(out_dir)/"Figure_4_detection_performance_example.pdf")
    fig, ax=plt.subplots(figsize=(5,4))
    ax.plot(rec,prec)
    ax.set_xlabel("Recall"); ax.set_ylabel("Precision")
    ax.set_title("External late-AMD detection PR")
    _save(fig, Path(out_dir)/"Figure_4_detection_precision_recall_example.pdf")

def plot_progression(df, out_dir):
    tmp=df[df["baseline_nonlate"]==1].copy()
    cal,ece=calibration_table(tmp,"progression_event_5y","pred_progression_5y",n_bins=10)
    dca=decision_curve(tmp,"progression_event_5y","pred_progression_5y")
    rq=tmp.groupby("risk_quartile", observed=True)["progression_event_5y"].mean().reset_index()
    fig, ax=plt.subplots(figsize=(5,4))
    ax.plot([0,1],[0,1], linestyle="--")
    ax.scatter(cal["predicted"], cal["observed"])
    ax.set_xlabel("Predicted risk"); ax.set_ylabel("Observed incidence")
    ax.set_title(f"Calibration (ECE={ece:.3f})")
    _save(fig, Path(out_dir)/"Figure_5_progression_calibration_example.pdf")
    fig, ax=plt.subplots(figsize=(5,4))
    ax.bar(rq["risk_quartile"], rq["progression_event_5y"]*100)
    ax.set_ylabel("Observed 5-year incidence (%)")
    ax.set_title("Progression by risk quartile")
    _save(fig, Path(out_dir)/"Figure_5_risk_quartiles_example.pdf")
    fig, ax=plt.subplots(figsize=(5,4))
    ax.plot(dca["threshold"], dca["net_benefit"])
    ax.set_xlabel("Threshold probability"); ax.set_ylabel("Net benefit")
    ax.set_title("Decision curve")
    _save(fig, Path(out_dir)/"Figure_5_decision_curve_example.pdf")
    return cal, dca

def plot_interpretability(df, out_dir):
    features=["drusen_volume","drusen_area","ellipsoid_zone_disruption","hyperreflective_foci","inter_eye_asymmetry"]
    corrs=[]
    tmp=df[df["baseline_nonlate"]==1].copy()
    for f in features:
        corrs.append((f, tmp[f].corr(tmp["pred_progression_5y"])))
    imp=pd.DataFrame(corrs, columns=["feature","importance_proxy"]).sort_values("importance_proxy")
    fig, ax=plt.subplots(figsize=(5,4))
    ax.barh(imp["feature"], imp["importance_proxy"])
    ax.set_xlabel("Correlation with predicted progression risk")
    ax.set_title("Concept-level importance proxy")
    _save(fig, Path(out_dir)/"Figure_6_interpretability_example.pdf")

def plot_transport_and_ablation(aggregate_dir, out_dir):
    agg=pd.read_csv(Path(aggregate_dir)/"manuscript_reported_metrics.csv")
    fig, ax=plt.subplots(figsize=(6,4))
    subset=agg[agg["metric"].str.contains("AUROC")]
    ax.bar(subset["metric"], subset["estimate"])
    ax.set_ylim(0.7,1.0)
    ax.tick_params(axis='x', rotation=45)
    ax.set_ylabel("AUROC")
    ax.set_title("Transport summary")
    _save(fig, Path(out_dir)/"Figure_7_alignment_transport_example.pdf")
    ab=pd.DataFrame({
        "model":["Full ORBIT","No masked pretraining","No bilateral graph","No concept bottleneck","No alignment","No ordinal-survival coupling"],
        "external_late_auroc":[0.975,0.854,0.927,0.906,0.808,0.865]
    })
    fig, ax=plt.subplots(figsize=(7,4))
    ax.bar(ab["model"], ab["external_late_auroc"])
    ax.set_ylim(0.75,1.0)
    ax.tick_params(axis='x', rotation=45)
    ax.set_ylabel("External late-AMD AUROC")
    ax.set_title("Ablation summary")
    _save(fig, Path(out_dir)/"Figure_8_ablation_robustness_example.pdf")
