# Supplementary material for: ORBIT‐AMD: Ordinal Risk, Bilateral Imaging, and Trajectory Learning for Age‐Related Macular Degeneration in Multi‐Cohorts
Source: Adv Sci (Weinh). 2026 Jun 27:e76361. Online ahead of print. doi: 10.1002/advs.76361 (PMC13337016; doi:10.1002/advs.76361)
Supplement: Supplementary file 2 — Supporting File 2: advs76361‐sup‐0002‐DataFile.zip. [file ADVS-9999-e76361-s001.zip › src/toy_training.py]

from pathlib import Path
import numpy as np
import pandas as pd
from sklearn.pipeline import Pipeline
from sklearn.preprocessing import StandardScaler
from sklearn.linear_model import LogisticRegression
from sklearn.metrics import roc_auc_score, average_precision_score

FEATURES = [
    "age", "hypertension", "diabetes", "image_quality_raw",
    "drusen_area", "drusen_volume", "pigment_disturbance",
    "hyperreflective_foci", "ellipsoid_zone_disruption",
    "ga_area", "fluid_volume", "hemorrhage", "inter_eye_asymmetry"
]

def run_toy_training(analysis_dataset_path, output_dir, seed=2026):
    """A lightweight training demonstration.
    This is not the protected ORBIT-AMD deep-learning training run. It verifies
    the training/evaluation flow on the review example dataset.
    """
    rng = np.random.default_rng(seed)
    df = pd.read_csv(analysis_dataset_path).copy()
    # create internal toy split only for code verification
    idx = np.arange(len(df))
    rng.shuffle(idx)
    n_train = int(0.7*len(idx))
    n_val = int(0.1*len(idx))
    train_idx = idx[:n_train]
    val_idx = idx[n_train:n_train+n_val]
    test_idx = idx[n_train+n_val:]
    df["toy_split"] = "test"
    df.loc[train_idx, "toy_split"] = "train"
    df.loc[val_idx, "toy_split"] = "validation"
    X_train = df.loc[df["toy_split"]=="train", FEATURES].fillna(0)
    y_train = df.loc[df["toy_split"]=="train", "baseline_late_amd"]
    X_test = df.loc[df["toy_split"]=="test", FEATURES].fillna(0)
    y_test = df.loc[df["toy_split"]=="test", "baseline_late_amd"]
    clf = Pipeline([
        ("scaler", StandardScaler()),
        ("model", LogisticRegression(max_iter=500, class_weight="balanced", random_state=seed))
    ])
    clf.fit(X_train, y_train)
    s = clf.predict_proba(X_test)[:,1]
    metrics = pd.DataFrame([{
        "demo_task": "toy_training_late_amd_detection",
        "n_train": int(len(X_train)),
        "n_test": int(len(X_test)),
        "events_test": int(y_test.sum()),
        "AUROC": float(roc_auc_score(y_test, s)) if len(np.unique(y_test)) > 1 else np.nan,
        "AUPRC": float(average_precision_score(y_test, s)) if len(np.unique(y_test)) > 1 else np.nan,
        "note": "Toy training demonstration only; manuscript metrics were generated from protected data and full ORBIT-AMD framework."
    }])
    Path(output_dir).mkdir(parents=True, exist_ok=True)
    metrics.to_csv(Path(output_dir)/"toy_training_demo_metrics.csv", index=False)
    return metrics
