# Supplementary material for: ORBIT‐AMD: Ordinal Risk, Bilateral Imaging, and Trajectory Learning for Age‐Related Macular Degeneration in Multi‐Cohorts
Source: Adv Sci (Weinh). 2026 Jun 27:e76361. Online ahead of print. doi: 10.1002/advs.76361 (PMC13337016; doi:10.1002/advs.76361)
Supplement: Supplementary file 2 — Supporting File 2: advs76361‐sup‐0002‐DataFile.zip. [file ADVS-9999-e76361-s001.zip › data/tmueh_analysis_examples.csv]

participant_id_hash	cohort	age	sex	hypertension	diabetes	image_quality_raw	baseline_visit_year	baseline_stage	baseline_late_amd	baseline_nonlate	followup_years	progression_event_5y	censoring_status	drusen_area	drusen_volume	pigment_disturbance	hyperreflective_foci	ellipsoid_zone_disruption	ga_area	fluid_volume	hemorrhage	inter_eye_asymmetry	pred_late_amd	pred_progression_5y	demo_drusen_area_from_cfp	demo_drusen_volume_from_oct	demo_fluid_proxy_from_oct	risk_quartile
TMEH_00001	TMUEH	58.1	Female	0	0	0.98	2024	No AMD	0	1	2.48	0	censored_or_no_event	1.44	2.577	0.196	0.127	0.042	0	0	0	0.025	0.010793	0.003757	0.01685	0.01498	0.90387	Q1
TMEH_00002	TMUEH	58.7	Female	1	0	0.907	2024	No AMD	0	1	3.66	0	censored_or_no_event	0.496	0.046	0.064	0.648	0.09	0	0	0	0.16	0.068607	0.03585	0.01587	0.01428	0.90442	Q3
TMEH_00003	TMUEH	67.5	Female	0	0	0.776	2021	No AMD	0	1	3.99	0	censored_or_no_event	0.264	0.901	0.074	0.176	0.088	0	0.025	0	0.064	0.031744	0.02432	0.01587	0.01306	0.90488	Q2
TMEH_00004	TMUEH	66.8	Male	0	0	0.98	2020	Early AMD	0	1	2.42	0	censored_or_no_event	0.374	0.785	0.155	0.204	0.166	0.001	0	0	0.374	0.00765	0.09339	0.03076	0.02594	0.89792	Q4
TMEH_00005	TMUEH	66.5	Male	0	0	0.671	2020	No AMD	0	1	4.35	0	censored_or_no_event	0.451	0.097	0.134	0.045	0.11	0.028	0	0	0.145	0.04483	0.004076	0.01733	0.01288	0.90512	Q1
TMEH_00006	TMUEH	78.2	Female	0	1	0.704	2024	No AMD	0	1	3.6	0	censored_or_no_event	0.066	0.062	0.148	0.21	0.1	0.03	0	0	0.09	0.0024	0.127916	0.01733	0.01562	0.90356	Q4
TMEH_00007	TMUEH	64.3	Female	0	0	0.724	2020	No AMD	0	1	3.13	0	censored_or_no_event	0.205	0.584	0.166	0.118	0.007	0.015	0	0	0.089	0.040344	0.025682	0.01636	0.01474	0.90347	Q2
TMEH_00008	TMUEH	70.5	Female	0	0	0.809	2018	No AMD	0	1	4.63	0	censored_or_no_event	0.08	0.532	0.077	0.278	0.183	0.02	0	0	0.611	0.008272	0.005552	0.01636	0.01559	0.90408	Q1
TMEH_00009	TMUEH	69.6	Male	0	0	0.952	2018	Early AMD	0	1	3.15	0	censored_or_no_event	0.376	0.341	0.404	0.233	0.218	0.017	0.004	0	0.279	0.042453	0.008892	0.02902	0.02618	0.89877	Q1
TMEH_00010	TMUEH	68	Female	1	0	0.684	2019	Early AMD	0	1	4.63	0	censored_or_no_event	0.222	0.301	0.252	0.402	0.18	0.001	0.003	0	0.333	0.032759	0.011729	0.03195	0.02606	0.89819	Q2
TMEH_00011	TMUEH	70.2	Female	1	0	0.809	2024	Early AMD	0	1	5.17	0	censored_or_no_event	0.324	0.951	0.285	0.054	0.135	0	0	0	0.251	0.006218	0.02702	0.02832	0.02789	0.89627	Q2
TMEH_00012	TMUEH	51.8	Female	0	0	0.98	2023	No AMD	0	1	3.68	0	censored_or_no_event	0.298	0.15	0.145	0.023	0.046	0.001	0.02	0	0.135	0.036959	0.077672	0.01685	0.01227	0.90509	Q4
TMEH_00013	TMUEH	61.9	Male	0	0	0.574	2024	Intermediate AMD	0	1	2.53	0	censored_or_no_event	1.242	0.914	0.578	0.162	0.264	0	0.059	0	0.491	0.028712	0.220135	0.06998	0.0379	0.89261	Q4
TMEH_00014	TMUEH	76.1	Female	1	0	0.829	2020	No AMD	0	1	4.51	0	censored_or_no_event	0.064	1.163	0.156	0.153	0.141	0.001	0.018	0	0.541	0.007358	0.018855	0.01733	0.01334	0.90466	Q2
TMEH_00015	TMUEH	64.1	Male	0	0	0.761	2021	No AMD	0	1	6.56	0	censored_or_no_event	0.355	0.37	0.059	0.308	0.026	0.001	0	0	0.044	0.727642	0.010928	0.01587	0.01642	0.90384	Q1
TMEH_00016	TMUEH	72.6	Male	0	1	0.842	2020	No AMD	0	1	1.88	0	censored_or_no_event	1.125	0.034	0.159	0.006	0.139	0	0.042	0	0.044	0.053289	0.278873	0.01685	0.01572	0.90375	Q4
TMEH_00017	TMUEH	70.7	Male	1	1	0.606	2019	No AMD	0	1	3.84	0	censored_or_no_event	0.302	0.225	0.128	0.302	0.072	0.001	0.034	0	0.135	0.003488	0.105861	0.01733	0.01465	0.90421	Q4
TMEH_00018	TMUEH	45	Female	1	0	0.919	2020	No AMD	0	1	3.73	0	censored_or_no_event	1.273	0.143	0.308	0.204	0.033	0.002	0.023	0	0.164	0.004572	0.006184	0.01782	0.01675	0.9025	Q1
TMEH_00019	TMUEH	55.4	Male	1	0	0.718	2018	No AMD	0	1	3.92	0	censored_or_no_event	0.753	0.441	0.184	0.065	0.11	0.005	0	0	0.411	0.027748	0.019131	0.01636	0.01474	0.90427	Q2
TMEH_00020	TMUEH	60.9	Male	0	0	0.838	2023	No AMD	0	1	5.02	0	censored_or_no_event	1.467	0.024	0.233	0.128	0.038	0.02	0	0	0.288	0.027568	0.011793	0.01733	0.01712	0.90372	Q2
TMEH_00021	TMUEH	60.8	Male	0	0	0.8	2019	No AMD	0	1	3.86	0	censored_or_no_event	0.004	0.281	0.099	0.345	0.151	0.009	0.005	1	0.114	0.006577	0.025446	0.01636	0.01556	0.90308	Q2
TMEH_00022	TMUEH	62.8	Female	1	0	0.724	2022	No AMD	0	1	5.07	0	censored_or_no_event	0.093	0.24	0.087	0.043	0.207	0	0.003	0	0.615	0.091308	0.086026	0.01782	0.01541	0.9039	Q4
TMEH_00023	TMUEH	62.9	Female	0	0	0.883	2023	No AMD	0	1	4.53	0	censored_or_no_event	0.196	0.046	0.245	0.03	0.162	0.009	0.005	0	0.404	0.020549	0.015238	0.01685	0.01559	0.90274	Q2
TMEH_00024	TMUEH	59.6	Female	1	0	0.619	2023	No AMD	0	1	4.89	0	censored_or_no_event	1.859	0.096	0.075	0.114	0.063	0.009	0.004	0	0.019	0.005444	0.041828	0.01685	0.01419	0.90463	Q3
TMEH_00025	TMUEH	60.9	Female	1	0	0.569	2022	No AMD	0	1	1.85	0	censored_or_no_event	0.112	0.148	0.18	0.109	0.038	0	0.003	0	0.04	0.010725	0.055706	0.01636	0.01358	0.90366	Q3
TMEH_00026	TMUEH	49.8	Female	1	1	0.701	2023	No AMD	0	1	5.09	0	censored_or_no_event	0.364	0.411	0.065	0.055	0.046	0	0.003	0	0.018	0.014059	0.056398	0.01636	0.0155	0.90332	Q3
TMEH_00027	TMUEH	83.3	Female	1	0	0.66	2022	No AMD	0	1	4.71	0	censored_or_no_event	0.772	0.877	0.145	0.238	0.024	0	0.002	0	0.245	0.002077	0.020063	0.01685	0.01523	0.90381	Q2
TMEH_00028	TMUEH	78.6	Female	1	0	0.694	2022	No AMD	0	1	3.72	0	censored_or_no_event	0.059	0.167	0.114	0.022	0.077	0	0.001	0	0.646	0.00568	0.030637	0.01685	0.01425	0.90414	Q3
TMEH_00029	TMUEH	74.1	Male	1	0	0.84	2021	No AMD	0	1	4.8	0	censored_or_no_event	0.177	1.765	0.22	0.08	0.037	0	0	0	0.081	0.001451	0.353241	0.01636	0.01401	0.90497	Q4
TMEH_00030	TMUEH	65.9	Female	0	0	0.752	2020	No AMD	0	1	5.28	0	censored_or_no_event	0.312	0.283	0.271	0.175	0.054	0	0.001	0	0.274	0.011998	0.018459	0.01636	0.01297	0.90463	Q2
TMEH_00031	TMUEH	58.8	Female	1	0	0.799	2021	Early AMD	0	1	3.53	0	censored_or_no_event	0.913	0.712	0.137	0.157	0.228	0.051	0	0	0.097	0.041396	0.054186	0.03253	0.02618	0.89706	Q3
TMEH_00032	TMUEH	87.5	Female	0	0	0.803	2019	No AMD	0	1	4.91	0	censored_or_no_event	0	0.182	0.075	0.174	0.034	0.002	0	0	0.07	0.003018	0.069965	0.01685	0.01651	0.90198	Q3
TMEH_00033	TMUEH	58.5	Male	1	0	0.87	2021	No AMD	0	1	1.25	0	censored_or_no_event	2.421	0.497	0.197	0.1	0.029	0.003	0	0	0.095	0.027948	0.011695	0.01685	0.01239	0.90521	Q2
TMEH_00034	TMUEH	78.9	Female	1	0	0.811	2018	No AMD	0	1	5.29	0	censored_or_no_event	0.005	0.419	0.169	0.107	0.141	0.052	0.014	0	0.194	0.003485	0.024755	0.01587	0.01266	0.90482	Q2
TMEH_00035	TMUEH	69.2	Female	0	0	0.74	2024	No AMD	0	1	3.88	0	censored_or_no_event	0.087	0.319	0.274	0.211	0.04	0	0	0	0.167	0.014357	0.201911	0.01685	0.01364	0.90503	Q4
TMEH_00036	TMUEH	58.7	Male	0	0	0.692	2018	No AMD	0	1	2.91	0	censored_or_no_event	0.14	0.402	0.288	0.059	0.109	0.001	0	0	0.062	0.008813	0.104118	0.01636	0.01486	0.9035	Q4
TMEH_00037	TMUEH	59.6	Male	0	0	0.652	2019	No AMD	0	1	2.37	0	censored_or_no_event	0.558	0.018	0.071	0.185	0.062	0.014	0	0	0.234	0.003345	0.004634	0.01685	0.01572	0.90271	Q1
TMEH_00038	TMUEH	63	Female	0	1	0.811	2018	No AMD	0	1	3.14	0	censored_or_no_event	0.027	0.121	0.105	0.088	0.051	0	0	0	0.496	0.00842	0.023962	0.01636	0.01456	0.90384	Q2
TMEH_00039	TMUEH	61.2	Female	1	1	0.816	2020	No AMD	0	1	1.69	0	censored_or_no_event	0.068	0.126	0.077	0.1	0.038	0	0	0	0.077	0.003283	0.004817	0.01587	0.01526	0.90341	Q1
TMEH_00040	TMUEH	54.4	Male	0	0	0.636	2021	No AMD	0	1	5.68	0	censored_or_no_event	0.026	0.151	0.091	0.154	0.102	0	0.005	0	0.02	0.913019	0.002288	0.01636	0.01398	0.90408	Q1
TMEH_00041	TMUEH	70.2	Female	0	0	0.661	2022	No AMD	0	1	4.42	0	censored_or_no_event	0.172	0.959	0.1	0.128	0.133	0.002	0	0	0.433	0.019164	0.026306	0.01685	0.0148	0.90298	Q2
TMEH_00042	TMUEH	58.7	Male	0	1	0.885	2018	No AMD	0	1	2.18	0	censored_or_no_event	0.059	0.621	0.17	0.052	0.059	0	0	0	0.427	0.089476	0.136537	0.01685	0.01404	0.90512	Q4
TMEH_00043	TMUEH	73.1	Female	0	0	0.727	2019	No AMD	0	1	2.46	0	censored_or_no_event	0.416	0.002	0.156	0.066	0.041	0.013	0.024	0	0.292	0.002356	0.02526	0.01782	0.01633	0.90344	Q2
TMEH_00044	TMUEH	65	Male	1	1	0.802	2023	Early AMD	0	1	4.79	0	censored_or_no_event	0.234	1.453	0.149	0.318	0.262	0	0	0	0.145	0.07798	0.318597	0.03107	0.02573	0.89896	Q4
TMEH_00045	TMUEH	67.8	Female	1	0	0.694	2023	No AMD	0	1	6.36	0	censored_or_no_event	0.893	0.537	0.278	0.13	0.067	0	0.022	0	0.156	0.016139	0.007754	0.01636	0.01489	0.90378	Q1
TMEH_00046	TMUEH	67.6	Female	0	0	0.75	2022	No AMD	0	1	4.88	0	censored_or_no_event	2.488	0.494	0.072	0.25	0.048	0.001	0	0	0.377	0.031295	0.029425	0.01733	0.01617	0.90298	Q3
TMEH_00047	TMUEH	63.2	Female	0	0	0.603	2019	No AMD	0	1	3.9	0	censored_or_no_event	0.045	0.116	0.08	0.166	0.128	0	0.002	0	0.105	0.758006	0.024585	0.01636	0.01297	0.90503	Q2
TMEH_00048	TMUEH	65.7	Male	0	0	0.934	2018	No AMD	0	1	6.01	0	censored_or_no_event	0.095	0.483	0.115	0.129	0.076	0	0	0	0.145	0.738777	0.02631	0.01685	0.0144	0.9046	Q2
TMEH_00049	TMUEH	68	Male	1	0	0.512	2021	Early AMD	0	1	3.99	0	censored_or_no_event	1.082	0.645	0.296	0.176	0.248	0.004	0	0	0.12	0.113088	0.20934	0.03326	0.02859	0.89771	Q4
TMEH_00050	TMUEH	86.4	Female	0	0	0.874	2024	Early AMD	0	1	3.61	0	censored_or_no_event	0.461	0.045	0.238	0.055	0.183	0	0.001	0	0.253	0.075572	0.156311	0.03262	0.02719	0.89694	Q4
TMEH_00051	TMUEH	55.5	Female	0	0	0.611	2021	No AMD	0	1	3.23	0	censored_or_no_event	0.036	0.345	0.137	0.181	0.136	0	0.001	0	0.516	0.025662	0.008804	0.01782	0.01324	0.90463	Q1
TMEH_00052	TMUEH	60.5	Male	0	0	0.769	2021	No AMD	0	1	4.45	0	censored_or_no_event	1.525	0.431	0.145	0.102	0.074	0.001	0.001	0	0.116	0.000694	0.003396	0.01685	0.01376	0.90475	Q1
TMEH_00053	TMUEH	63.2	Male	1	0	0.828	2022	No AMD	0	1	3.22	0	censored_or_no_event	0.465	0.472	0.2	0.231	0.088	0.018	0.002	0	0.225	0.038378	0.013551	0.01685	0.01477	0.90359	Q2
TMEH_00054	TMUEH	55.7	Male	1	0	0.648	2022	No AMD	0	1	5.29	0	censored_or_no_event	0.602	0.144	0.061	0.202	0.069	0.022	0	0	0.098	0.017194	0.022859	0.01636	0.01309	0.90451	Q2
TMEH_00055	TMUEH	55	Female	0	1	0.746	2020	No AMD	0	1	5.02	0	censored_or_no_event	0.246	0.249	0.168	0.16	0.217	0.001	0.001	0	0.182	0.014956	0.008677	0.01685	0.01678	0.90289	Q1
TMEH_00056	TMUEH	53.1	Male	1	0	0.703	2023	No AMD	0	1	4.78	0	censored_or_no_event	0.127	0.019	0.102	0.115	0.086	0	0.008	0	0.049	0.032559	0.002868	0.01782	0.01575	0.90408	Q1
TMEH_00057	TMUEH	65.9	Male	0	0	0.741	2023	Late AMD	1	0	5.61	0	censored_or_no_event	1.216	1.042	0.655	0.689	0.581	0.965	0.951	0	0.495	0.866202	0.00223	0.07639	0.02884	0.90372
TMEH_00058	TMUEH	61.8	Male	1	0	0.716	2021	No AMD	0	1	3.34	0	censored_or_no_event	0.102	0.312	0.09	0.184	0.105	0	0	1	0.219	0.025937	0.077289	0.01636	0.0162	0.90411	Q4
TMEH_00059	TMUEH	67.8	Female	1	1	0.568	2020	No AMD	0	1	2.89	0	censored_or_no_event	0.141	0.614	0.044	0.012	0.026	0.029	0.001	0	0.304	0.009443	0.043989	0.01685	0.01529	0.9035	Q3
TMEH_00060	TMUEH	54.1	Male	0	1	0.833	2020	No AMD	0	1	2.58	0	censored_or_no_event	0.024	0.024	0.109	0.095	0.076	0.001	0	0	0.044	0.707052	0.008098	0.01733	0.0162	0.90381	Q1
TMEH_00061	TMUEH	58.7	Female	0	0	0.924	2019	No AMD	0	1	2.76	0	censored_or_no_event	0.234	0.352	0.192	0.124	0.118	0.005	0	0	0.111	0.029832	0.035318	0.01636	0.01614	0.90295	Q3
TMEH_00062	TMUEH	74.2	Male	0	1	0.955	2018	Early AMD	0	1	4.36	1	incident_late_amd	0.317	0.311	0.399	0.193	0.249	0.006	0.003	0	0.446	0.078565	0.198208	0.02606	0.02563	0.89725	Q4
TMEH_00063	TMUEH	72.8	Male	1	0	0.933	2021	No AMD	0	1	6.33	0	censored_or_no_event	0.093	0.944	0.159	0.226	0.12	0.011	0.012	0	0.406	0.037949	0.026903	0.01782	0.01514	0.90396	Q2
TMEH_00064	TMUEH	52.9	Female	0	0	0.792	2020	No AMD	0	1	7	0	censored_or_no_event	0.105	0.28	0.083	0.068	0.186	0.003	0.002	0	0.475	0.536818	0.009717	0.01685	0.01599	0.90347	Q1
TMEH_00065	TMUEH	73.4	Female	1	0	0.76	2022	No AMD	0	1	1.43	0	censored_or_no_event	0.188	0.228	0.1	0.113	0.038	0.001	0.013	0	0.075	0.009647	0.150064	0.01685	0.01584	0.90314	Q4
TMEH_00066	TMUEH	61.6	Female	0	0	0.752	2022	No AMD	0	1	2.86	0	censored_or_no_event	0.291	0.258	0.047	0.08	0.119	0	0.002	0	0.183	0.845438	0.064276	0.01733	0.01291	0.90439	Q3
TMEH_00067	TMUEH	56.7	Male	0	0	0.886	2024	No AMD	0	1	3.96	0	censored_or_no_event	0.18	0.029	0.12	0.139	0.321	0.016	0	0	0.326	0.064433	0.117265	0.01685	0.01453	0.90344	Q4
TMEH_00068	TMUEH	72.5	Male	0	0	0.712	2023	No AMD	0	1	3.01	0	censored_or_no_event	0.271	0.856	0.13	0.089	0.071	0	0	0	0.375	0.041048	0.10056	0.01685	0.01608	0.90421	Q4
TMEH_00069	TMUEH	74	Male	1	0	0.626	2020	No AMD	0	1	3.72	0	censored_or_no_event	0.265	0.221	0.194	0.066	0.046	0	0	0	0.199	0.001416	0.051118	0.01587	0.01373	0.90424	Q3
TMEH_00070	TMUEH	45	Male	0	0	0.679	2018	No AMD	0	1	3.94	0	censored_or_no_event	0.293	0.141	0.115	0.129	0.098	0.004	0	0	0.239	0.006666	0.007757	0.01685	0.01645	0.90302	Q1
TMEH_00071	TMUEH	73.6	Female	1	1	0.798	2019	No AMD	0	1	2.86	0	censored_or_no_event	0.527	0.303	0.191	0.02	0.275	0.037	0	0	0.601	0.069262	0.023145	0.01782	0.01367	0.90469	Q2
TMEH_00072	TMUEH	61.9	Male	0	0	0.81	2019	No AMD	0	1	4.29	0	censored_or_no_event	0.192	2.552	0.227	0.073	0.017	0.008	0.017	0	0.166	0.075502	0.009707	0.01636	0.0148	0.90375	Q1
TMEH_00073	TMUEH	61.6	Female	1	0	0.876	2020	Early AMD	0	1	3.25	0	censored_or_no_event	2.189	0.427	0.363	0.306	0.298	0	0.001	0	0.269	0.140239	0.060545	0.02838	0.02982	0.89737	Q3
TMEH_00074	TMUEH	62.9	Female	0	0	0.722	2019	No AMD	0	1	2.54	0	censored_or_no_event	0.859	0.05	0.157	0.048	0.028	0	0	0	0.097	0.300451	0.028885	0.01733	0.0144	0.90387	Q3
TMEH_00075	TMUEH	75.3	Female	0	0	0.761	2020	No AMD	0	1	3.73	0	censored_or_no_event	0.021	2.968	0.116	0.141	0.051	0.001	0	0	0.269	0.115313	0.128688	0.01733	0.01462	0.90436	Q4
TMEH_00076	TMUEH	76.9	Female	0	0	0.851	2023	No AMD	0	1	4.32	0	censored_or_no_event	0.057	0.158	0.047	0.075	0.071	0.008	0	0	0.488	0.065219	0.164071	0.01782	0.01312	0.90515	Q4
TMEH_00077	TMUEH	68.9	Female	1	0	0.799	2019	No AMD	0	1	3.95	0	censored_or_no_event	0.027	0.21	0.049	0.098	0.034	0.015	0	0	0.068	0.015087	0.031621	0.01636	0.01471	0.90399	Q3
TMEH_00078	TMUEH	72.6	Male	1	0	0.774	2022	No AMD	0	1	2.77	0	censored_or_no_event	0.067	0.105	0.036	0.11	0.102	0	0	0	0.107	0.002605	0.058494	0.01685	0.01312	0.90485	Q3
TMEH_00079	TMUEH	84.2	Female	1	0	0.736	2022	No AMD	0	1	6.3	0	censored_or_no_event	0.224	0.035	0.131	0.066	0.031	0.001	0.019	0	0.264	0.053896	0.009933	0.01636	0.01334	0.90448	Q1
TMEH_00080	TMUEH	65.7	Male	0	1	0.852	2021	No AMD	0	1	4.26	0	censored_or_no_event	0.463	0.259	0.1	0.039	0.036	0.002	0	0	0.337	0.564253	0.009543	0.01733	0.0144	0.90451	Q1
TMEH_00081	TMUEH	57.2	Female	0	0	0.548	2020	Early AMD	0	1	4.64	0	censored_or_no_event	0.281	0.828	0.403	0.433	0.294	0	0.034	0	0.027	0.061777	0.009411	0.02942	0.02899	0.89709	Q1
TMEH_00082	TMUEH	70.4	Male	0	0	0.806	2018	No AMD	0	1	4.55	0	censored_or_no_event	0.25	0.941	0.208	0.191	0.193	0	0.009	0	0.306	0.004034	0.0311	0.01733	0.01346	0.90515	Q3
TMEH_00083	TMUEH	71.9	Male	0	0	0.907	2018	No AMD	0	1	3.51	0	censored_or_no_event	0.205	0.637	0.139	0.156	0.136	0	0	0	0.163	0.082731	0.013401	0.01733	0.0148	0.90408	Q2
TMEH_00084	TMUEH	64.5	Female	0	0	0.748	2021	No AMD	0	1	3.74	0	censored_or_no_event	0.067	0.005	0.054	0.119	0.102	0	0	0	0.017	0.007168	0.008142	0.01685	0.01614	0.90344	Q1
TMEH_00085	TMUEH	64.2	Female	0	0	0.828	2022	No AMD	0	1	2.72	0	censored_or_no_event	0.559	1.327	0.157	0.124	0.082	0	0.004	0	0.063	0.000843	0.021786	0.01782	0.01202	0.90527	Q2
TMEH_00086	TMUEH	84.3	Female	0	1	0.732	2018	Intermediate AMD	0	1	2.69	1	incident_late_amd	0.457	0.809	0.193	0.329	0.469	0	0	0	0.53	0.027875	0.023122	0.08514	0.03717	0.89276	Q2
TMEH_00087	TMUEH	63.7	Male	1	0	0.853	2023	No AMD	0	1	5.69	0	censored_or_no_event	0.162	0.322	0.076	0.095	0.08	0.039	0.004	0	0.123	0.000412	0.025098	0.01685	0.01523	0.90445	Q2
TMEH_00088	TMUEH	58.2	Male	0	0	0.764	2020	No AMD	0	1	1.81	0	censored_or_no_event	0.062	0.93	0.157	0.243	0.091	0.041	0	0	0.141	0.021006	0.035466	0.01636	0.01562	0.90283	Q3
TMEH_00089	TMUEH	45	Female	1	0	0.821	2021	No AMD	0	1	4.33	0	censored_or_no_event	0.054	0.231	0.172	0.172	0.133	0	0	0	0.084	0.070228	0.088586	0.01782	0.01242	0.9053	Q4
TMEH_00090	TMUEH	72.9	Female	0	0	0.77	2021	Intermediate AMD	0	1	1	1	incident_late_amd	1.165	1.881	0.571	0.249	0.583	0.004	0.001	0	0.379	0.072683	0.043618	0.07614	0.04056	0.89062	Q3
TMEH_00091	TMUEH	76.9	Male	1	1	0.852	2020	No AMD	0	1	2.92	0	censored_or_no_event	0.172	0.406	0.151	0.052	0.03	0.021	0.005	0	0.13	0.452456	0.02217	0.01685	0.01532	0.90408	Q2
TMEH_00092	TMUEH	55.9	Female	0	0	0.863	2020	No AMD	0	1	5	0	censored_or_no_event	0.283	0.038	0.044	0.061	0.036	0.01	0	0	0.009	0.044688	0.001167	0.01636	0.01434	0.90384	Q1
TMEH_00093	TMUEH	70.9	Male	0	0	0.753	2019	No AMD	0	1	3.9	0	censored_or_no_event	0.797	1.354	0.079	0.209	0.018	0.085	0.001	0	0.112	0.004602	0.139663	0.01587	0.01453	0.90402	Q4
TMEH_00094	TMUEH	63	Male	1	0	0.678	2021	No AMD	0	1	3.44	0	censored_or_no_event	0.079	0.117	0.111	0.304	0.149	0.001	0	0	0.149	0.041555	0.021229	0.01587	0.01306	0.90491	Q2
TMEH_00095	TMUEH	66.5	Female	0	0	0.685	2021	No AMD	0	1	3.51	0	censored_or_no_event	0.016	0.233	0.046	0.051	0.077	0	0	0	0.102	0.045255	0.031701	0.01685	0.01334	0.90433	Q3
TMEH_00096	TMUEH	60.9	Male	0	1	0.605	2021	No AMD	0	1	3.92	0	censored_or_no_event	0.018	0.016	0.131	0.155	0.057	0	0.004	0	0.327	0.008037	0.002662	0.01636	0.01639	0.90393	Q1
TMEH_00097	TMUEH	65.9	Female	1	1	0.713	2022	No AMD	0	1	3.12	0	censored_or_no_event	0.157	0.054	0.087	0.047	0.059	0	0	0	0.566	0.001578	0.020999	0.01685	0.01413	0.90427	Q2
TMEH_00098	TMUEH	73.4	Male	1	1	0.779	2023	No AMD	0	1	3.82	0	censored_or_no_event	0.076	1.139	0.214	0.058	0.063	0	0	0	0.224	0.010738	0.015617	0.01685	0.01413	0.90454	Q2
TMEH_00099	TMUEH	61.6	Male	0	0	0.717	2024	No AMD	0	1	3.69	0	censored_or_no_event	0.66	1.457	0.098	0.055	0.125	0.022	0	0	0.132	0.006881	0.004039	0.01733	0.01401	0.90375	Q1
TMEH_00100	TMUEH	60.2	Female	1	0	0.913	2019	Early AMD	0	1	4.61	0	censored_or_no_event	0.504	1.451	0.382	0.571	0.155	0.001	0	0	0.159	0.010402	0.011019	0.02936	0.03186	0.89395	Q1
TMEH_00101	TMUEH	57.4	Female	0	0	0.724	2021	No AMD	0	1	3.65	0	censored_or_no_event	0.314	0.438	0.379	0.314	0.231	0.005	0	0	0.066	0.013884	0.005129	0.01782	0.01611	0.90338	Q1
TMEH_00102	TMUEH	75.7	Female	0	0	0.775	2023	Early AMD	0	1	3.62	0	censored_or_no_event	1.016	0.141	0.238	0.191	0.396	0.164	0	0	0.374	0.049997	0.018821	0.03076	0.02905	0.8952	Q2
TMEH_00103	TMUEH	58.9	Male	1	0	0.85	2021	No AMD	0	1	2.44	0	censored_or_no_event	0.058	0.675	0.118	0.074	0.116	0.121	0	0	0.215	0.04046	0.002292	0.01782	0.01666	0.9021	Q1
TMEH_00104	TMUEH	71.4	Female	0	0	0.761	2019	No AMD	0	1	5.17	0	censored_or_no_event	0.213	1.176	0.206	0.062	0.052	0.011	0.001	0	0.287	0.118818	0.133917	0.01733	0.01416	0.90411	Q4
TMEH_00105	TMUEH	55.4	Female	0	0	0.855	2018	No AMD	0	1	5.27	0	censored_or_no_event	0.036	0.223	0.058	0.111	0.079	0.064	0	0	0.108	0.008704	0.01643	0.01782	0.01498	0.90405	Q2
TMEH_00106	TMUEH	47.8	Male	0	1	0.937	2021	No AMD	0	1	6.31	0	censored_or_no_event	0.464	0.198	0.304	0.126	0.101	0.003	0	0	0.06	0.061061	0.016404	0.01733	0.01721	0.90286	Q2
TMEH_00107	TMUEH	61.2	Male	1	0	0.829	2019	No AMD	0	1	4.47	0	censored_or_no_event	1.295	0.261	0.057	0.21	0.114	0	0.007	0	0.216	0.001591	0.028475	0.01782	0.01807	0.9032	Q3
TMEH_00108	TMUEH	68.1	Male	0	0	0.672	2022	No AMD	0	1	4.29	0	censored_or_no_event	0.541	0.655	0.089	0.121	0.101	0	0.002	0	0.666	0.018631	0.016102	0.01685	0.01547	0.90387	Q2
TMEH_00109	TMUEH	75.4	Male	0	0	0.844	2019	No AMD	0	1	3.62	0	censored_or_no_event	0.039	0.431	0.149	0.084	0.095	0.001	0.009	0	0.282	0.001987	0.023274	0.01782	0.01328	0.90472	Q2
TMEH_00110	TMUEH	72.9	Male	0	0	0.734	2022	Early AMD	0	1	3.9	0	censored_or_no_event	1.036	1.744	0.17	0.324	0.235	0.027	0	0	0.424	0.005281	0.09781	0.0304	0.02917	0.89575	Q4
TMEH_00111	TMUEH	68.8	Male	1	0	0.654	2023	No AMD	0	1	4.64	0	censored_or_no_event	0.169	0.719	0.167	0.097	0.153	0.002	0	0	0.254	0.073182	0.019238	0.01636	0.01215	0.90518	Q2
TMEH_00112	TMUEH	45	Male	0	0	0.901	2024	No AMD	0	1	2.72	0	censored_or_no_event	0.118	0.126	0.202	0.075	0.065	0	0.002	0	0.041	0.004812	0.062545	0.01636	0.01416	0.90393	Q3
TMEH_00113	TMUEH	70.2	Female	0	1	0.794	2018	No AMD	0	1	5.5	0	censored_or_no_event	0.17	1.528	0.133	0.079	0.056	0.039	0.006	0	0.218	0.120868	0.016636	0.01636	0.01425	0.90393	Q2
TMEH_00114	TMUEH	53.4	Male	0	0	0.693	2024	No AMD	0	1	1.33	0	censored_or_no_event	0.213	0.469	0.175	0.329	0.092	0.004	0	0	0.055	0.168467	0.065553	0.01733	0.01401	0.90417	Q3
TMEH_00115	TMUEH	60.1	Female	0	0	0.841	2024	No AMD	0	1	5.35	0	censored_or_no_event	0.118	0.694	0.122	0.117	0.057	0.001	0.008	0	0.013	0.037393	0.00514	0.01685	0.01517	0.90393	Q1
TMEH_00116	TMUEH	81.4	Female	1	1	0.78	2018	No AMD	0	1	3.49	0	censored_or_no_event	0.331	0.013	0.162	0.116	0.054	0	0	0	0.098	0.890103	0.053371	0.01587	0.01468	0.90405	Q3
TMEH_00117	TMUEH	74.7	Male	1	0	0.688	2018	No AMD	0	1	5.44	0	censored_or_no_event	0.046	0.65	0.053	0.038	0.069	0	0.001	0	0.085	0.82985	0.075639	0.01636	0.01367	0.90408	Q4
TMEH_00118	TMUEH	56.8	Male	0	0	0.829	2024	No AMD	0	1	4.15	0	censored_or_no_event	0.161	0.463	0.194	0.153	0.061	0	0	0	0.397	0.005642	0.086576	0.01733	0.0155	0.90338	Q4
TMEH_00119	TMUEH	63.1	Female	1	0	0.748	2020	No AMD	0	1	4.05	0	censored_or_no_event	0.101	0.105	0.161	0.151	0.09	0	0.024	0	0.43	0.016323	0.128676	0.01782	0.01227	0.90533	Q4
TMEH_00120	TMUEH	72.9	Male	0	1	0.767	2024	No AMD	0	1	4.94	0	censored_or_no_event	0.488	0.235	0.071	0.069	0.094	0	0.001	0	0.274	0.004549	0.006572	0.01636	0.01453	0.90442	Q1
TMEH_00121	TMUEH	64.9	Male	1	0	0.974	2020	No AMD	0	1	4.05	0	censored_or_no_event	0.076	0.349	0.037	0.343	0.082	0	0	0	0.4	0.015865	0.010627				Q1
TMEH_00122	TMUEH	64.3	Female	1	0	0.803	2022	No AMD	0	1	5.2	0	censored_or_no_event	0.431	0.046	0.078	0.199	0.088	0.019	0.018	0	0.044	0.006117	0.169146				Q4
TMEH_00123	TMUEH	56.5	Male	0	0	0.785	2019	No AMD	0	1	5.67	0	censored_or_no_event	0.214	0.119	0.174	0.028	0.084	0.054	0	0	0.313	0.041506	0.00972				Q1
TMEH_00124	TMUEH	70.8	Female	0	0	0.793	2020	No AMD	0	1	5.29	0	censored_or_no_event	0.015	0.703	0.048	0.038	0.083	0.005	0.008	0	0.28	0.001405	0.003052				Q1
TMEH_00125	TMUEH	71.9	Male	0	1	0.773	2021	No AMD	0	1	2.98	0	censored_or_no_event	0.175	0.488	0.037	0.058	0.061	0.087	0.001	0	0.153	0.03475	0.095216				Q4
TMEH_00126	TMUEH	59.3	Female	1	0	0.808	2018	No AMD	0	1	3.79	0	censored_or_no_event	0.721	1.035	0.102	0.099	0.055	0	0	0	0.225	0.065218	0.047426				Q3
TMEH_00127	TMUEH	48.8	Female	1	1	0.765	2023	No AMD	0	1	2.35	0	censored_or_no_event	0.947	0.287	0.054	0.137	0.045	0.037	0.008	0	0.07	0.004474	0.00345				Q1
TMEH_00128	TMUEH	81.7	Female	0	0	0.862	2022	No AMD	0	1	5.11	0	censored_or_no_event	0.313	0.102	0.085	0.186	0.06	0	0.003	0	0.275	0.125531	0.013712				Q2
TMEH_00129	TMUEH	60.2	Male	1	0	0.91	2018	No AMD	0	1	3.11	0	censored_or_no_event	1.274	0.889	0.094	0.119	0.09	0.077	0.019	0	0.19	0.135306	0.111849				Q4
TMEH_00130	TMUEH	69.8	Male	0	0	0.756	2021	No AMD	0	1	4.97	0	censored_or_no_event	0.264	0.298	0.096	0.126	0.069	0.001	0	0	0.048	0.045894	0.012336				Q2
TMEH_00131	TMUEH	58.9	Female	1	0	0.612	2022	No AMD	0	1	3.05	0	censored_or_no_event	0.148	0.149	0.076	0.174	0.066	0	0	0	0.197	0.002262	0.010457				Q1
TMEH_00132	TMUEH	59.8	Male	1	0	0.672	2022	No AMD	0	1	2.59	0	censored_or_no_event	0.109	1.607	0.134	0.183	0.059	0.031	0	0	0.26	0.026044	0.012922				Q2
TMEH_00133	TMUEH	74.4	Female	0	0	0.783	2023	No AMD	0	1	2.37	0	censored_or_no_event	0.041	0.437	0.091	0.115	0.062	0.001	0	0	0.336	0.629434	0.125816				Q4
TMEH_00134	TMUEH	63.5	Female	0	0	0.82	2021	Early AMD	0	1	2.17	0	censored_or_no_event	0.934	0.789	0.142	0.395	0.175	0	0	0	0.4	0.009585	0.004467				Q1
TMEH_00135	TMUEH	72.8	Male	1	1	0.66	2018	No AMD	0	1	7	0	censored_or_no_event	0.218	0.229	0.071	0.16	0.058	0	0.001	0	0.107	0.00313	0.045758				Q3
TMEH_00136	TMUEH	73	Male	1	0	0.865	2024	No AMD	0	1	4.83	0	censored_or_no_event	0.034	0.066	0.165	0.094	0.032	0	0	0	0.396	0.022297	0.03236				Q3
TMEH_00137	TMUEH	61.8	Male	1	1	0.687	2019	No AMD	0	1	3.65	0	censored_or_no_event	0.52	0.616	0.178	0.08	0.037	0	0	0	0.535	0.006403	0.038233				Q3
TMEH_00138	TMUEH	68.8	Female	1	0	0.539	2022	No AMD	0	1	4.88	0	censored_or_no_event	0.668	0.086	0.101	0.168	0.039	0	0.009	0	0.177	0.028532	0.062556				Q3
TMEH_00139	TMUEH	72.9	Male	0	0	0.751	2019	No AMD	0	1	5.43	0	censored_or_no_event	0.207	0.157	0.205	0.06	0.136	0	0	0	0.253	0.06233	0.022316				Q2
TMEH_00140	TMUEH	76.9	Female	0	0	0.81	2024	No AMD	0	1	4.46	0	censored_or_no_event	0.188	0.623	0.162	0.123	0.156	0	0.015	1	0.483	0.006779	0.049681				Q3
TMEH_00141	TMUEH	64	Female	1	0	0.66	2022	No AMD	0	1	4.9	0	censored_or_no_event	1.022	0.285	0.14	0.093	0.059	0.021	0	0	0.317	0.037567	0.038801				Q3
TMEH_00142	TMUEH	66.4	Male	1	0	0.631	2018	No AMD	0	1	3.94	0	censored_or_no_event	0.691	0.68	0.159	0.213	0.027	0.001	0	0	0.281	0.010202	0.135325				Q4
TMEH_00143	TMUEH	58.2	Female	0	0	0.739	2020	No AMD	0	1	2.66	0	censored_or_no_event	0.226	0.143	0.146	0.126	0.072	0	0	0	0.161	0.013247	0.000776				Q1
TMEH_00144	TMUEH	73	Male	0	1	0.694	2020	No AMD	0	1	3.82	0	censored_or_no_event	0.507	1.419	0.158	0.097	0.039	0	0	0	0.017	0.011815	0.018556				Q2
TMEH_00145	TMUEH	67.2	Female	0	0	0.86	2024	No AMD	0	1	4.26	0	censored_or_no_event	0.087	0.904	0.09	0.057	0.032	0.014	0.005	0	0.13	0.006364	0.022151				Q2
TMEH_00146	TMUEH	54.9	Male	1	0	0.83	2024	No AMD	0	1	4.18	0	censored_or_no_event	0.213	0.451	0.281	0.08	0.023	0.001	0	0	0.243	0.008182	0.003274				Q1
TMEH_00147	TMUEH	63.3	Male	0	1	0.82	2022	Intermediate AMD	0	1	2.05	0	censored_or_no_event	3.697	0.749	0.178	0.663	0.484	0.089	0	0	0.561	0.061411	0.31113				Q4
TMEH_00148	TMUEH	65.3	Female	0	0	0.64	2020	No AMD	0	1	3.8	0	censored_or_no_event	0.264	0.193	0.11	0.069	0.059	0	0	0	0.022	0.072953	0.03892				Q3
TMEH_00149	TMUEH	61.3	Male	1	0	0.653	2022	No AMD	0	1	6.22	0	censored_or_no_event	0.086	1.177	0.096	0.108	0.076	0	0	0	0	0.017082	0.002568				Q1
TMEH_00150	TMUEH	60.2	Female	0	0	0.672	2020	No AMD	0	1	2.86	0	censored_or_no_event	0.233	0.062	0.1	0.072	0.204	0.004	0.005	0	0.011	0.055496	0.01275				Q2
TMEH_00151	TMUEH	52.3	Female	0	0	0.945	2022	No AMD	0	1	3.62	0	censored_or_no_event	2.07	1.207	0.101	0.097	0.027	0	0	0	0.156	0.068116	0.037047				Q3
TMEH_00152	TMUEH	67.2	Male	0	0	0.822	2022	No AMD	0	1	7	0	censored_or_no_event	0.095	0.476	0.16	0.289	0.051	0	0	0	0.063	0.043504	0.025204				Q2
TMEH_00153	TMUEH	62.7	Female	1	0	0.743	2018	Intermediate AMD	0	1	5.4	0	censored_or_no_event	0.256	3.724	0.468	0.197	0.454	0	0	0	0.507	0.000957	0.036499				Q3
TMEH_00154	TMUEH	74.2	Female	1	1	0.768	2022	Early AMD	0	1	3.46	0	censored_or_no_event	0.415	1.391	0.31	0.139	0.25	0	0	0	0.618	0.016028	0.141102				Q4
TMEH_00155	TMUEH	65.5	Female	0	0	0.669	2023	No AMD	0	1	3.98	0	censored_or_no_event	0.081	0.285	0.351	0.05	0.121	0.004	0.002	0	0.25	0.096726	0.032456				Q3
TMEH_00156	TMUEH	73.6	Female	0	0	0.757	2024	No AMD	0	1	4.63	0	censored_or_no_event	0.019	0.398	0.171	0.109	0.032	0	0	0	0.51	0.027357	0.008122				Q1
TMEH_00157	TMUEH	56.2	Male	1	1	0.851	2021	No AMD	0	1	2.11	0	censored_or_no_event	0.374	0.318	0.136	0.133	0.214	0.003	0	0	0.294	0.467809	0.016724				Q2
TMEH_00158	TMUEH	69.6	Male	0	0	0.781	2024	No AMD	0	1	2.24	0	censored_or_no_event	0.682	0.044	0.154	0.048	0.015	0	0	0	0.069	0.011011	0.122093				Q4
TMEH_00159	TMUEH	72.6	Female	0	1	0.722	2018	No AMD	0	1	6.02	0	censored_or_no_event	0.005	0.943	0.127	0.054	0.082	0	0	0	0.32	0.026291	0.114689				Q4
TMEH_00160	TMUEH	72.8	Female	0	0	0.918	2024	No AMD	0	1	3.48	0	censored_or_no_event	0.483	0.06	0.124	0.096	0.09	0.033	0	0	0.045	0.0108	0.007766				Q1
TMEH_00161	TMUEH	64	Female	1	1	0.691	2019	No AMD	0	1	3.28	0	censored_or_no_event	0.44	0.282	0.085	0.136	0.352	0.004	0	0	0.272	0.056271	0.012249				Q2
TMEH_00162	TMUEH	58.8	Female	1	1	0.7	2022	No AMD	0	1	3.17	0	censored_or_no_event	0.412	0.879	0.13	0.052	0.065	0.021	0.016	0	0.088	0.015778	0.137435				Q4
TMEH_00163	TMUEH	80.7	Male	0	1	0.671	2020	No AMD	0	1	2.89	0	censored_or_no_event	0.142	0.58	0.199	0.07	0.139	0	0.001	0	0.05	0.017768	0.068708				Q3
TMEH_00164	TMUEH	64.8	Male	0	0	0.965	2020	No AMD	0	1	5.41	0	censored_or_no_event	0.267	0.055	0.282	0.053	0.133	0.024	0.008	0	0.094	0.034591	0.023883				Q2
TMEH_00165	TMUEH	56.2	Female	1	1	0.779	2022	No AMD	0	1	5.01	0	censored_or_no_event	0.225	0.218	0.094	0.034	0.072	0.016	0	0	0.501	0.091684	0.015541				Q2
TMEH_00166	TMUEH	64.7	Male	1	0	0.663	2021	No AMD	0	1	2.8	0	censored_or_no_event	0.471	0.304	0.127	0.077	0.087	0.01	0.002	0	0.067	0.943628	0.036867				Q3
TMEH_00167	TMUEH	69.3	Female	1	1	0.777	2022	No AMD	0	1	3.19	0	censored_or_no_event	1.102	1.279	0.11	0.026	0.055	0.002	0	0	0.25	0.033078	0.100599				Q4
TMEH_00168	TMUEH	60.4	Female	1	1	0.78	2023	No AMD	0	1	2.74	0	censored_or_no_event	0.162	0.639	0.084	0.091	0.1	0.002	0	0	0.049	0.012247	0.001231				Q1
TMEH_00169	TMUEH	70	Male	1	0	0.819	2024	No AMD	0	1	3.25	0	censored_or_no_event	0.04	0.377	0.209	0.085	0.066	0	0.006	0	0.213	0.003379	0.095358				Q4
TMEH_00170	TMUEH	74.2	Female	0	0	0.952	2022	No AMD	0	1	3.94	0	censored_or_no_event	0.024	0.023	0.028	0.135	0.051	0	0.027	0	0.401	0.01788	0.008754				Q1
TMEH_00171	TMUEH	66.2	Female	0	0	0.912	2022	No AMD	0	1	4.29	0	censored_or_no_event	0.863	0.327	0.097	0.105	0.113	0.004	0	0	0.052	0.037546	0.004279				Q1
TMEH_00172	TMUEH	75.2	Female	0	0	0.618	2024	No AMD	0	1	6.29	0	censored_or_no_event	0.164	0.638	0.136	0.054	0.059	0	0.001	0	0.008	0.029228	0.012509				Q2
TMEH_00173	TMUEH	65.6	Female	1	0	0.941	2023	Early AMD	0	1	6.71	0	censored_or_no_event	0.571	0.179	0.296	0.177	0.054	0	0.001	0	0.277	0.015863	0.015117				Q2
TMEH_00174	TMUEH	62.6	Female	0	0	0.817	2020	No AMD	0	1	2.77	0	censored_or_no_event	1.053	0.026	0.074	0.063	0.024	0	0.01	0	0.18	0.012574	0.005806				Q1
TMEH_00175	TMUEH	80.1	Male	0	0	0.929	2022	Early AMD	0	1	4.14	0	censored_or_no_event	0.629	0.458	0.192	0.164	0.115	0	0	0	0.311	0.003268	0.071425				Q3
TMEH_00176	TMUEH	72	Male	0	0	0.891	2024	No AMD	0	1	2.93	0	censored_or_no_event	0.391	0.145	0.118	0.057	0.226	0.001	0.002	0	0.095	0.015002	0.015641				Q2
TMEH_00177	TMUEH	67.5	Male	0	0	0.726	2022	No AMD	0	1	3.16	0	censored_or_no_event	0.069	0.335	0.135	0.093	0.126	0.003	0	0	0.252	0.143354	0.083998				Q4
TMEH_00178	TMUEH	51.2	Female	0	0	0.793	2018	No AMD	0	1	4.51	0	censored_or_no_event	0.276	0.112	0.152	0.133	0.04	0.039	0	0	0.002	0.013073	0.002182				Q1
TMEH_00179	TMUEH	54.8	Male	0	0	0.907	2020	No AMD	0	1	5.68	0	censored_or_no_event	0.098	1.581	0.099	0.1	0.057	0.001	0	0	0.331	0.017019	0.049357				Q3
TMEH_00180	TMUEH	52.3	Female	1	0	0.754	2020	No AMD	0	1	5.19	0	censored_or_no_event	0.006	0.475	0.255	0.065	0.139	0.001	0.011	0	0.186	0.112947	0.004481				Q1
TMEH_00181	TMUEH	66.2	Male	0	0	0.709	2022	Early AMD	0	1	3.63	0	censored_or_no_event	0.237	0.827	0.453	0.242	0.14	0.001	0.007	0	0.598	0.021058	0.060115				Q3
TMEH_00182	TMUEH	66.3	Female	0	0	0.891	2023	No AMD	0	1	2.61	0	censored_or_no_event	0.048	0.335	0.184	0.048	0.184	0.001	0	0	0.366	0.025336	0.015539				Q2
TMEH_00183	TMUEH	70.1	Male	1	0	0.73	2019	No AMD	0	1	2.63	0	censored_or_no_event	0.397	0.854	0.047	0.176	0.191	0.019	0.002	0	0.137	0.003638	0.106974				Q4
TMEH_00184	TMUEH	75.5	Female	1	0	0.738	2022	Late AMD	1	0	4.92	0	censored_or_no_event	1.909	3.064	0.698	0.695	0.272	1.63	0.296	1	0.533	0.790485	0.007402
TMEH_00185	TMUEH	53.5	Female	0	1	0.859	2018	No AMD	0	1	3.69	0	censored_or_no_event	1.077	0.243	0.147	0.189	0.096	0.005	0	0	0.168	0.111635	0.019445				Q2
TMEH_00186	TMUEH	55.1	Male	1	0	0.865	2019	No AMD	0	1	2.26	0	censored_or_no_event	0.244	0.452	0.195	0.064	0.058	0	0	0	0.343	0.016545	0.158551				Q4
TMEH_00187	TMUEH	58.7	Male	1	0	0.746	2019	No AMD	0	1	4.94	0	censored_or_no_event	0.262	0.094	0.061	0.076	0.09	0	0	0	0.086	0.073455	0.124472				Q4
TMEH_00188	TMUEH	70.5	Male	0	0	0.742	2024	No AMD	0	1	2.6	1	incident_late_amd	0.21	0.221	0.25	0.052	0.036	0	0.01	0	0.287	0.066537	0.037805				Q3
TMEH_00189	TMUEH	69.1	Male	0	0	0.778	2019	Early AMD	0	1	2.25	0	censored_or_no_event	0.45	0.471	0.232	0.26	0.283	0.001	0	0	0.169	0.000399	0.135634				Q4
TMEH_00190	TMUEH	57.7	Male	0	0	0.795	2021	No AMD	0	1	6.09	0	censored_or_no_event	0.819	0.075	0.109	0.106	0.045	0	0.002	0	0.398	0.106994	0.078734				Q4
TMEH_00191	TMUEH	60.6	Male	1	0	0.715	2019	No AMD	0	1	4.04	0	censored_or_no_event	0.287	0.395	0.195	0.097	0.109	0.001	0	0	0.104	0.002564	0.05302				Q3
TMEH_00192	TMUEH	69.8	Female	0	0	0.681	2024	Early AMD	0	1	5.13	0	censored_or_no_event	0.412	1.605	0.245	0.21	0.261	0.001	0.039	0	0.354	0.032293	0.224871				Q4
TMEH_00193	TMUEH	67.2	Female	1	0	0.761	2022	No AMD	0	1	5.07	0	censored_or_no_event	1.321	0.053	0.155	0.079	0.096	0	0	0	0.231	0.98388	0.112545				Q4
TMEH_00194	TMUEH	75.3	Female	0	0	0.646	2022	No AMD	0	1	6.47	0	censored_or_no_event	0.087	0.484	0.138	0.068	0.164	0	0.016	0	0.11	0.01297	0.001649				Q1
TMEH_00195	TMUEH	59.6	Male	0	0	0.764	2020	No AMD	0	1	4.25	0	censored_or_no_event	0.346	0.777	0.123	0.023	0.058	0	0	0	0.105	0.010928	0.049007				Q3
TMEH_00196	TMUEH	65.4	Female	0	0	0.635	2020	No AMD	0	1	4.18	0	censored_or_no_event	0.513	0.266	0.118	0.107	0.21	0	0	0	0.407	0.010612	0.744717				Q4
TMEH_00197	TMUEH	58.1	Female	0	0	0.823	2018	No AMD	0	1	1.67	0	censored_or_no_event	0.109	1.161	0.113	0.138	0.034	0	0.005	0	0.18	0.009363	0.012906				Q2
TMEH_00198	TMUEH	76.4	Female	0	0	0.651	2019	No AMD	0	1	1.43	0	censored_or_no_event	0.899	0.6	0.064	0.046	0.047	0	0.001	0	0.256	0.009603	0.022123				Q2
TMEH_00199	TMUEH	75.4	Male	1	0	0.915	2019	No AMD	0	1	4.3	0	censored_or_no_event	0.365	0.001	0.072	0.178	0.2	0	0	0	0.279	0.006587	0.043352				Q3
TMEH_00200	TMUEH	70.7	Female	0	1	0.795	2021	No AMD	0	1	4.63	0	censored_or_no_event	0.525	0.372	0.172	0.05	0.131	0.008	0.014	0	0.188	0.015726	0.010115				Q1
TMEH_00201	TMUEH	74.9	Female	1	0	0.894	2021	No AMD	0	1	4.42	1	incident_late_amd	0.443	0.032	0.071	0.066	0.039	0.001	0.049	0	0.17	0.020611	0.051923				Q3
TMEH_00202	TMUEH	78.4	Female	1	0	0.79	2024	No AMD	0	1	4.25	0	censored_or_no_event	0.425	0.69	0.12	0.03	0.086	0.042	0	0	0.259	0.013555	0.038462				Q3
TMEH_00203	TMUEH	79.1	Male	0	0	0.727	2021	No AMD	0	1	4.61	0	censored_or_no_event	1.087	1.87	0.199	0.082	0.102	0	0	0	0.083	0.027211	0.342989				Q4
TMEH_00204	TMUEH	81.2	Male	0	0	0.855	2021	No AMD	0	1	2.66	0	censored_or_no_event	0.459	0.311	0.066	0.056	0.104	0	0	0	0.092	0.005721	0.026923				Q2
TMEH_00205	TMUEH	60.5	Male	1	1	0.778	2023	No AMD	0	1	4.56	0	censored_or_no_event	0.873	0.637	0.055	0.144	0.026	0.002	0	0	0.074	0.022996	0.058695				Q3
TMEH_00206	TMUEH	59.9	Female	0	1	0.934	2021	No AMD	0	1	5.61	0	censored_or_no_event	0.207	1.168	0.098	0.136	0.038	0.001	0.009	0	0.05	0.053375	0.016953				Q2
TMEH_00207	TMUEH	77.7	Female	0	1	0.617	2021	No AMD	0	1	3.91	0	censored_or_no_event	0.087	0.89	0.134	0.115	0.073	0.001	0	0	0.108	0.140192	0.009979				Q1
TMEH_00208	TMUEH	63.1	Female	1	0	0.816	2020	No AMD	0	1	5.97	0	censored_or_no_event	0.133	0.255	0.118	0.088	0.099	0	0	0	0.22	0.003087	0.012698				Q2
TMEH_00209	TMUEH	51.6	Female	0	1	0.802	2018	No AMD	0	1	4.4	0	censored_or_no_event	0.104	0.047	0.089	0.102	0.067	0.007	0	0	0.115	0.049695	0.004047				Q1
TMEH_00210	TMUEH	62.8	Male	0	0	0.978	2020	No AMD	0	1	4.68	0	censored_or_no_event	0.58	0.114	0.051	0.151	0.086	0	0	0	0.08	0.025741	0.129779				Q4
TMEH_00211	TMUEH	75.5	Male	0	0	0.725	2020	No AMD	0	1	4.22	0	censored_or_no_event	0.058	0.729	0.158	0.056	0.061	0.005	0	0	0.058	0.001178	0.023176				Q2
TMEH_00212	TMUEH	62.8	Female	0	0	0.727	2018	No AMD	0	1	1.36	0	censored_or_no_event	0.457	0.368	0.135	0.131	0.102	0.004	0	0	0.215	0.007524	0.003421				Q1
TMEH_00213	TMUEH	73.3	Female	0	0	0.813	2022	No AMD	0	1	4.69	0	censored_or_no_event	0.121	0.056	0.088	0.084	0.033	0	0	0	0.041	0.004508	0.029451				Q3
TMEH_00214	TMUEH	69.4	Male	0	0	0.912	2022	No AMD	0	1	3.19	0	censored_or_no_event	0.533	0.076	0.08	0.047	0.087	0	0.018	0	0.088	0.036209	0.305125				Q4
TMEH_00215	TMUEH	55.2	Male	0	0	0.859	2018	No AMD	0	1	5.14	0	censored_or_no_event	0.081	0.017	0.389	0.085	0.105	0.001	0.003	0	0.159	0.125367	0.027268				Q2
TMEH_00216	TMUEH	70.6	Female	1	1	0.855	2023	No AMD	0	1	4.52	0	censored_or_no_event	0.044	0.167	0.146	0.091	0.119	0	0	0	0.022	0.095619	0.034116				Q3
TMEH_00217	TMUEH	66.9	Male	1	0	0.629	2021	Early AMD	0	1	4.09	0	censored_or_no_event	1.427	0.853	0.264	0.447	0.185	0.002	0.005	0	0.239	0.025012	0.094708				Q4
TMEH_00218	TMUEH	62.1	Female	0	0	0.779	2020	No AMD	0	1	3.78	0	censored_or_no_event	0.093	0.521	0.088	0.088	0.062	0	0	0	0.088	0.111268	0.01364				Q2
TMEH_00219	TMUEH	54.5	Male	0	0	0.698	2021	No AMD	0	1	4	0	censored_or_no_event	0.381	0.346	0.391	0.184	0.036	0	0	0	0.505	0.030456	0.004804				Q1
TMEH_00220	TMUEH	80.5	Female	0	0	0.641	2018	No AMD	0	1	6.03	0	censored_or_no_event	0.286	0.69	0.14	0.263	0.154	0	0	0	0.037	0.024313	0.175144				Q4
TMEH_00221	TMUEH	59	Male	0	0	0.868	2024	No AMD	0	1	4.45	0	censored_or_no_event	0.217	0.16	0.066	0.127	0.116	0.041	0	0	0.163	0.00219	0.000251				Q1
TMEH_00222	TMUEH	49.3	Female	0	1	0.714	2021	No AMD	0	1	4.54	0	censored_or_no_event	0.138	0.371	0.177	0.135	0.044	0.002	0.002	0	0.386	0.006606	0.008179				Q1
TMEH_00223	TMUEH	73.9	Female	0	0	0.742	2019	No AMD	0	1	4.5	0	censored_or_no_event	0.188	0.023	0.071	0.105	0.115	0	0	0	0.308	0.010796	0.009215				Q1
TMEH_00224	TMUEH	62.9	Male	0	0	0.718	2023	No AMD	0	1	4.11	0	censored_or_no_event	0.592	0.089	0.104	0.058	0.119	0.004	0	0	0.026	0.006191	0.017388				Q2
TMEH_00225	TMUEH	76.9	Male	1	1	0.915	2022	No AMD	0	1	2.8	0	censored_or_no_event	0.359	0.005	0.226	0.16	0.031	0	0.005	0	0.505	0.004581	0.015603				Q2
TMEH_00226	TMUEH	65.9	Female	0	0	0.905	2018	No AMD	0	1	2.93	0	censored_or_no_event	0.095	0.144	0.168	0.215	0.043	0	0	0	0.379	0.673104	0.103401				Q4
TMEH_00227	TMUEH	66.6	Female	0	0	0.868	2019	Early AMD	0	1	6.51	0	censored_or_no_event	0.15	0.36	0.208	0.088	0.149	0.003	0	0	0.148	0.068431	0.308104				Q4
TMEH_00228	TMUEH	71.8	Female	0	1	0.98	2021	No AMD	0	1	3.07	0	censored_or_no_event	0.006	0.17	0.239	0.031	0.142	0	0.013	0	0.327	0.033269	0.034681				Q3
TMEH_00229	TMUEH	67.8	Female	1	0	0.93	2020	No AMD	0	1	2.96	0	censored_or_no_event	0.18	0.331	0.167	0.179	0.258	0.001	0	0	0.19	0.025838	0.006186				Q1
TMEH_00230	TMUEH	67.7	Female	0	0	0.961	2018	No AMD	0	1	4.69	0	censored_or_no_event	0.057	0.066	0.074	0.061	0.175	0	0	0	0.15	0.010951	0.009712				Q1
TMEH_00231	TMUEH	76.1	Female	0	0	0.587	2022	No AMD	0	1	3.02	0	censored_or_no_event	0.021	0.108	0.06	0.113	0.104	0.044	0	0	0.525	0.009623	0.019668				Q2
TMEH_00232	TMUEH	59	Male	1	0	0.771	2019	Late AMD	1	0	4.4	0	censored_or_no_event	1.177	1.645	0.767	0.649	0.586	0.239	1.093	0	0.417	0.971239	0.008063
TMEH_00233	TMUEH	71.6	Male	0	0	0.541	2018	No AMD	0	1	4.92	0	censored_or_no_event	0.068	0.444	0.223	0.037	0.059	0	0.005	0	0.285	0.006436	0.00543				Q1
TMEH_00234	TMUEH	69.2	Female	1	0	0.816	2024	Early AMD	0	1	5.38	0	censored_or_no_event	1.01	2.315	0.328	0.107	0.115	0	0	0	0.535	0.022582	0.435286				Q4
TMEH_00235	TMUEH	53	Female	1	1	0.704	2020	No AMD	0	1	4.55	0	censored_or_no_event	0.265	0.484	0.09	0.106	0.057	0	0	0	0.174	0.014707	0.076093				Q4
TMEH_00236	TMUEH	76.3	Female	0	1	0.758	2018	Early AMD	0	1	6.11	0	censored_or_no_event	0.28	0.092	0.159	0.235	0.118	0.021	0	0	0.405	0.011801	0.018285				Q2
TMEH_00237	TMUEH	73.4	Female	0	0	0.83	2019	No AMD	0	1	3.75	0	censored_or_no_event	0.223	0.057	0.056	0.138	0.141	0	0.024	0	0.185	0.022258	0.009151				Q1
TMEH_00238	TMUEH	80	Female	0	0	0.54	2024	No AMD	0	1	4.7	0	censored_or_no_event	0.921	0.385	0.136	0.035	0.17	0	0	0	0.082	0.017152	0.037151				Q3
TMEH_00239	TMUEH	63.1	Male	1	0	0.79	2021	No AMD	0	1	2.84	0	censored_or_no_event	0.556	0.177	0.124	0.107	0.151	0	0	0	0.158	0.025729	0.012006				Q2
TMEH_00240	TMUEH	57.4	Male	0	0	0.816	2022	No AMD	0	1	3.22	0	censored_or_no_event	0.693	0.927	0.078	0.098	0.256	0	0	0	0.045	0.004826	0.041712				Q3
TMEH_00241	TMUEH	88	Female	0	0	0.844	2021	No AMD	0	1	5.92	0	censored_or_no_event	0.123	0.724	0.108	0.124	0.1	0.015	0	0	0.228	0.004456	0.111133				Q4
TMEH_00242	TMUEH	58.1	Male	1	1	0.789	2018	Early AMD	0	1	6.51	0	censored_or_no_event	0.098	0.14	0.317	0.247	0.468	0.004	0	0	0.213	0.005599	0.055594				Q3
TMEH_00243	TMUEH	60	Female	1	0	0.672	2023	No AMD	0	1	2.12	0	censored_or_no_event	0.554	0.528	0.11	0.103	0.118	0	0	0	0.041	0.004542	0.007882				Q1
TMEH_00244	TMUEH	71.6	Female	1	0	0.9	2021	Late AMD	1	0	5.85	0	censored_or_no_event	0.887	1.417	0.63	0.759	0.708	0.577	0.121	0	0.422	0.903159	0.023561
TMEH_00245	TMUEH	63.1	Female	0	0	0.776	2019	No AMD	0	1	3.7	0	censored_or_no_event	0.329	0.01	0.151	0.143	0.066	0	0.002	0	0.148	0.005271	0.002542				Q1
TMEH_00246	TMUEH	70.3	Male	0	0	0.813	2018	No AMD	0	1	3.81	0	censored_or_no_event	0.281	0.082	0.037	0.345	0.094	0	0.001	0	0.05	0.027841	0.016593				Q2
TMEH_00247	TMUEH	55.4	Female	1	1	0.98	2022	No AMD	0	1	5.04	0	censored_or_no_event	0.272	0.41	0.134	0.097	0.042	0.005	0	0	0.304	0.043544	0.215561				Q4
TMEH_00248	TMUEH	52.2	Male	0	0	0.622	2021	Early AMD	0	1	5.07	0	censored_or_no_event	0.182	0.418	0.239	0.118	0.183	0.007	0	0	0.136	0.110952	0.017257				Q2
TMEH_00249	TMUEH	62.1	Male	1	0	0.717	2018	No AMD	0	1	3.99	0	censored_or_no_event	0.653	0.401	0.179	0.157	0.06	0	0.001	0	0.091	0.96538	0.066747				Q3
TMEH_00250	TMUEH	72.6	Male	1	0	0.866	2022	No AMD	0	1	0.85	0	censored_or_no_event	0.377	0.338	0.084	0.104	0.096	0.004	0.002	0	0.277	0.007933	0.158767				Q4
TMEH_00251	TMUEH	66.5	Male	0	1	0.794	2023	Early AMD	0	1	4.35	0	censored_or_no_event	0.727	0.516	0.188	0.202	0.265	0	0	0	0.325	0.021614	0.314773				Q4
TMEH_00252	TMUEH	77.1	Male	0	0	0.759	2019	No AMD	0	1	3.49	0	censored_or_no_event	0.023	1.864	0.049	0.303	0.109	0	0.009	0	0.096	0.169921	0.005412				Q1
TMEH_00253	TMUEH	64.5	Female	0	1	0.867	2022	No AMD	0	1	3.44	0	censored_or_no_event	0.676	0.067	0.123	0.128	0.097	0.035	0	0	0.182	0.011757	0.017682				Q2
TMEH_00254	TMUEH	68.4	Female	1	0	0.674	2024	No AMD	0	1	4.44	0	censored_or_no_event	0.366	0.356	0.086	0.078	0.066	0.036	0	0	0.08	0.057724	0.015495				Q2
TMEH_00255	TMUEH	59	Female	1	1	0.752	2022	Intermediate AMD	0	1	4.79	1	incident_late_amd	2.367	0.526	0.411	0.34	0.069	0	0.063	0	0.404	0.061491	0.562076				Q4
TMEH_00256	TMUEH	54.2	Male	0	0	0.775	2018	No AMD	0	1	5.79	0	censored_or_no_event	0.075	0.231	0.371	0.107	0.161	0.008	0	0	0.2	0.0035	0.073407				Q3
TMEH_00257	TMUEH	56.4	Female	1	0	0.664	2024	No AMD	0	1	3.38	0	censored_or_no_event	0.316	0.422	0.165	0.112	0.029	0	0.016	0	0.346	0.077301	0.005945				Q1
TMEH_00258	TMUEH	60	Female	0	1	0.805	2022	No AMD	0	1	4.25	0	censored_or_no_event	0.117	0.323	0.091	0.054	0.12	0	0.018	0	0.283	0.04591	0.009932				Q1
TMEH_00259	TMUEH	83.7	Female	1	1	0.784	2023	Early AMD	0	1	3.09	0	censored_or_no_event	0.473	0.333	0.181	0.109	0.214	0.031	0	0	0.287	0.991644	0.143896				Q4
TMEH_00260	TMUEH	55.8	Female	0	0	0.558	2024	Early AMD	0	1	4.11	0	censored_or_no_event	0.752	0.888	0.315	0.183	0.222	0	0.019	0	0.296	0.062064	0.390459				Q4
TMEH_00261	TMUEH	59.2	Male	0	0	0.841	2018	No AMD	0	1	4.04	0	censored_or_no_event	0.277	0.1	0.252	0.102	0.088	0.007	0.001	0	0.143	0.090076	0.012494				Q2
TMEH_00262	TMUEH	78.6	Male	1	0	0.652	2024	No AMD	0	1	5.65	0	censored_or_no_event	0.162	0.06	0.25	0.099	0.118	0	0	0	0.22	0.019335	0.18309				Q4
TMEH_00263	TMUEH	61.1	Female	1	0	0.805	2019	No AMD	0	1	5.18	0	censored_or_no_event	0.115	0.807	0.048	0.069	0.137	0.004	0.005	0	0.067	0.025601	0.008945				Q1
TMEH_00264	TMUEH	71.9	Male	0	1	0.774	2021	No AMD	0	1	4.07	0	censored_or_no_event	0.483	0.936	0.082	0.039	0.205	0.036	0	0	0.226	0.045656	0.005431				Q1
TMEH_00265	TMUEH	47.2	Male	0	0	0.677	2021	No AMD	0	1	3.52	0	censored_or_no_event	0.279	0.236	0.07	0.109	0.047	0	0	0	0.123	0.027572	0.044115				Q3
TMEH_00266	TMUEH	58.4	Male	0	0	0.718	2020	No AMD	0	1	2.84	0	censored_or_no_event	0.315	0.319	0.078	0.156	0.124	0.001	0	0	0.149	0.005398	0.007044				Q1
TMEH_00267	TMUEH	71.2	Female	1	0	0.637	2018	No AMD	0	1	1.62	0	censored_or_no_event	0.586	0.772	0.096	0.123	0.036	0.051	0	0	0.162	0.003477	0.004349				Q1
TMEH_00268	TMUEH	52.2	Female	0	1	0.826	2024	No AMD	0	1	3.55	0	censored_or_no_event	0.954	0.114	0.243	0.095	0.18	0.003	0.002	0	0.261	0.924683	0.085303				Q4
TMEH_00269	TMUEH	68.3	Male	0	0	0.862	2021	Early AMD	0	1	0.7	1	incident_late_amd	1.373	1.19	0.346	0.213	0.324	0	0	0	0.563	0.006492	0.199949				Q4
TMEH_00270	TMUEH	67.1	Male	0	0	0.851	2020	Intermediate AMD	0	1	2.82	0	censored_or_no_event	1.582	0.962	0.565	0.449	0.141	0	0	0	0.548	0.040327	0.016903				Q2
TMEH_00271	TMUEH	62	Female	0	0	0.732	2021	No AMD	0	1	3.6	0	censored_or_no_event	0.07	0.239	0.086	0.045	0.163	0.001	0	0	0.039	0.003065	0.065269				Q3
TMEH_00272	TMUEH	64.4	Female	0	0	0.616	2022	No AMD	0	1	5.78	0	censored_or_no_event	0.014	1.481	0.201	0.094	0.11	0.025	0	0	0.182	0.555728	0.040137				Q3
TMEH_00273	TMUEH	72.8	Male	1	0	0.729	2022	No AMD	0	1	3.49	0	censored_or_no_event	0.274	0.714	0.083	0.381	0.032	0.001	0.025	0	0.157	0.00528	0.072729				Q3
TMEH_00274	TMUEH	66.3	Female	0	0	0.677	2023	No AMD	0	1	4.12	0	censored_or_no_event	0.52	0.008	0.124	0.033	0.042	0	0.001	0	0.017	0.090201	0.0058				Q1
TMEH_00275	TMUEH	75.2	Male	0	1	0.876	2021	No AMD	0	1	3.72	0	censored_or_no_event	1.749	0.178	0.063	0.2	0.051	0	0.002	0	0.009	0.155535	0.017136				Q2
TMEH_00276	TMUEH	73.5	Male	0	1	0.737	2020	No AMD	0	1	4.32	0	censored_or_no_event	0.365	0.006	0.089	0.084	0.319	0	0	0	0.082	0.031997	0.001651				Q1
TMEH_00277	TMUEH	80	Female	1	0	0.62	2022	No AMD	0	1	6.28	0	censored_or_no_event	0.344	0.088	0.107	0.215	0.037	0.001	0	0	0.288	0.051405	0.002486				Q1
TMEH_00278	TMUEH	63.1	Male	1	1	0.814	2021	No AMD	0	1	3.46	0	censored_or_no_event	1.002	0.926	0.073	0.168	0.014	0.001	0.006	0	0.226	0.042418	0.078899				Q4
TMEH_00279	TMUEH	68.2	Male	0	0	0.652	2018	No AMD	0	1	5.36	0	censored_or_no_event	0.069	0.21	0.18	0.221	0.092	0	0.002	0	0.155	0.004838	0.013416				Q2
TMEH_00280	TMUEH	57.7	Female	1	0	0.745	2023	No AMD	0	1	1.44	0	censored_or_no_event	0.596	0.002	0.063	0.071	0.017	0.037	0.002	0	0.006	0.007066	0.032281				Q3
TMEH_00281	TMUEH	72.1	Female	0	0	0.909	2024	Intermediate AMD	0	1	2.91	1	incident_late_amd	0.995	2.267	0.544	0.192	0.25	0.005	0	0	0.315	0.033029	0.138939				Q4
TMEH_00282	TMUEH	60.6	Female	0	0	0.92	2019	No AMD	0	1	3.79	0	censored_or_no_event	0.465	1.417	0.143	0.057	0.064	0.01	0.007	0	0.12	0.020629	0.010237				Q1
TMEH_00283	TMUEH	72.1	Female	0	1	0.763	2024	No AMD	0	1	4.1	1	incident_late_amd	0.243	0.348	0.232	0.1	0.097	0.001	0.001	0	0.086	0.876395	0.027525				Q2
TMEH_00284	TMUEH	64.4	Male	1	0	0.657	2022	Intermediate AMD	0	1	4.26	0	censored_or_no_event	1.082	0.602	0.305	0.312	0.293	0.008	0	0	0.251	0.004644	0.181804				Q4
TMEH_00285	TMUEH	65.3	Male	0	0	0.739	2018	No AMD	0	1	5.33	0	censored_or_no_event	0.147	0.33	0.037	0.167	0.103	0.003	0	0	0.17	0.016129	0.016792				Q2
TMEH_00286	TMUEH	68.7	Male	1	1	0.791	2023	No AMD	0	1	4.89	0	censored_or_no_event	0.052	0.311	0.144	0.141	0.021	0	0.001	0	0.339	0.002361	0.004124				Q1
TMEH_00287	TMUEH	60.4	Male	1	1	0.852	2021	No AMD	0	1	4.54	0	censored_or_no_event	0.167	0.075	0.033	0.06	0.088	0	0.02	0	0.051	0.03828	0.108787				Q4
TMEH_00288	TMUEH	61	Male	0	0	0.689	2024	No AMD	0	1	3.69	0	censored_or_no_event	0.282	0.011	0.127	0.079	0.188	0	0	0	0.278	0.040306	0.121854				Q4
TMEH_00289	TMUEH	61.4	Female	1	0	0.897	2024	No AMD	0	1	4.73	0	censored_or_no_event	0.05	0.268	0.252	0.026	0.054	0	0.002	0	0.058	0.092357	0.071943				Q3
TMEH_00290	TMUEH	62.1	Male	1	0	0.717	2024	No AMD	0	1	5.04	0	censored_or_no_event	0.255	0.331	0.1	0.114	0.31	0	0	0	0.109	0.003635	0.171662				Q4
TMEH_00291	TMUEH	72.1	Male	0	0	0.736	2024	Intermediate AMD	0	1	2.42	1	incident_late_amd	1.177	0.747	0.649	0.408	0.459	0	0	0	0.332	0.012304	0.219232				Q4
TMEH_00292	TMUEH	63.4	Female	1	0	0.71	2018	No AMD	0	1	4.44	0	censored_or_no_event	0.969	0.59	0.236	0.112	0.038	0.003	0.001	0	0.015	0.050971	0.029181				Q3
TMEH_00293	TMUEH	61.8	Male	0	1	0.721	2023	No AMD	0	1	4.74	0	censored_or_no_event	0.357	2.167	0.097	0.039	0.06	0	0.01	0	0.085	0.005017	0.090997				Q4
TMEH_00294	TMUEH	73.8	Female	0	0	0.97	2019	No AMD	0	1	4.15	0	censored_or_no_event	0.508	0.367	0.098	0.046	0.031	0	0.002	0	0.248	0.017835	0.057361				Q3
TMEH_00295	TMUEH	72.6	Female	0	0	0.885	2019	No AMD	0	1	3.93	0	censored_or_no_event	0.282	0.129	0.108	0.221	0.112	0.04	0	0	0.037	0.006549	0.005717				Q1
TMEH_00296	TMUEH	65.3	Female	0	0	0.739	2023	No AMD	0	1	2.97	0	censored_or_no_event	0.503	0.158	0.255	0.093	0.049	0.003	0	0	0.134	0.01616	0.018443				Q2
TMEH_00297	TMUEH	87.8	Male	0	0	0.852	2018	Early AMD	0	1	2.49	0	censored_or_no_event	1.175	0.226	0.181	0.254	0.1	0.064	0	0	0.307	0.003007	0.090626				Q4
TMEH_00298	TMUEH	57.7	Male	1	0	0.696	2021	No AMD	0	1	2.92	0	censored_or_no_event	0.175	0.455	0.123	0.238	0.089	0.001	0.001	0	0.034	0.017003	0.325576				Q4
TMEH_00299	TMUEH	80.5	Male	0	0	0.599	2020	No AMD	0	1	5.88	0	censored_or_no_event	0.382	1.317	0.133	0.132	0.174	0	0	0	0.227	0.126223	0.035662				Q3
TMEH_00300	TMUEH	68.9	Female	0	0	0.819	2022	No AMD	0	1	3.64	0	censored_or_no_event	0.346	1.439	0.211	0.063	0.197	0	0	0	0.076	0.077401	0.009149				Q1
TMEH_00301	TMUEH	75.3	Female	1	1	0.98	2024	No AMD	0	1	3.09	0	censored_or_no_event	0.005	1.867	0.121	0.068	0.028	0	0.013	0	0.02	0.007054	0.009012				Q1
TMEH_00302	TMUEH	64.1	Female	1	0	0.757	2021	No AMD	0	1	4.45	0	censored_or_no_event	0.067	0.606	0.091	0.051	0.118	0	0.002	0	0.065	0.013883	0.023191				Q2
TMEH_00303	TMUEH	76.7	Male	0	0	0.754	2021	No AMD	0	1	5.65	0	censored_or_no_event	0.144	0.68	0.1	0.094	0.147	0.005	0.002	0	0.07	0.003806	0.013033				Q2
TMEH_00304	TMUEH	58.2	Female	0	0	0.629	2023	No AMD	0	1	3.88	0	censored_or_no_event	0.472	0.185	0.11	0.117	0.264	0.017	0.009	0	0.095	0.765879	0.016564				Q2
TMEH_00305	TMUEH	73.5	Male	0	0	0.644	2024	No AMD	0	1	4.28	0	censored_or_no_event	0.325	0.241	0.154	0.479	0.192	0.016	0.005	0	0.147	0.023226	0.00738				Q1
TMEH_00306	TMUEH	68.9	Female	1	0	0.776	2024	No AMD	0	1	3.6	0	censored_or_no_event	0.103	0.363	0.081	0.073	0.128	0.001	0.002	0	0.212	0.070137	0.003724				Q1
TMEH_00307	TMUEH	74.4	Female	1	0	0.764	2021	No AMD	0	1	3.14	0	censored_or_no_event	0.15	0.181	0.037	0.067	0.067	0.02	0	0	0.258	0.016587	0.025189				Q2
TMEH_00308	TMUEH	62.5	Male	0	0	0.738	2018	No AMD	0	1	5.29	0	censored_or_no_event	0.051	0.275	0.112	0.04	0.083	0.001	0	0	0.489	0.670959	0.033619				Q3
TMEH_00309	TMUEH	70.3	Female	1	0	0.743	2020	Early AMD	0	1	4.15	0	censored_or_no_event	0.228	0.562	0.178	0.171	0.179	0	0.015	0	0.404	0.04569	0.077849				Q4
TMEH_00310	TMUEH	59.9	Female	0	0	0.765	2018	No AMD	0	1	3.7	0	censored_or_no_event	0.839	0.567	0.12	0.059	0.038	0.015	0	0	0.248	0.002978	0.002607				Q1
TMEH_00311	TMUEH	63.6	Female	0	0	0.797	2018	No AMD	0	1	5.12	0	censored_or_no_event	0.291	0.372	0.104	0.135	0.063	0	0	0	0.042	0.012582	0.014637				Q2
TMEH_00312	TMUEH	64.5	Male	1	0	0.858	2020	Intermediate AMD	0	1	4.83	0	censored_or_no_event	0.132	0.657	0.534	0.447	0.277	0.012	0	0	0.177	0.073782	0.247383				Q4
TMEH_00313	TMUEH	61.5	Male	1	0	0.869	2022	Early AMD	0	1	6.74	0	censored_or_no_event	0.414	0.312	0.248	0.106	0.17	0	0	0	0.379	0.006803	0.078044				Q4
TMEH_00314	TMUEH	62.5	Female	0	0	0.826	2022	Early AMD	0	1	3.29	0	censored_or_no_event	1.262	1.998	0.131	0.121	0.178	0.033	0	0	0.516	0.000354	0.018997				Q2
TMEH_00315	TMUEH	56.2	Female	0	0	0.667	2024	Early AMD	0	1	2.65	0	censored_or_no_event	0.303	0.676	0.255	0.2	0.235	0.001	0	0	0.357	0.003861	0.020635				Q2
TMEH_00316	TMUEH	65.6	Male	1	1	0.592	2024	Intermediate AMD	0	1	4.36	0	censored_or_no_event	0.616	1.116	0.468	0.555	0.494	0	0.037	0	0.511	0.177491	0.058752				Q3
TMEH_00317	TMUEH	79.1	Male	1	0	0.903	2022	No AMD	0	1	2.91	0	censored_or_no_event	0.105	0.338	0.101	0.024	0.033	0.009	0	0	0.514	0.009839	0.052735				Q3
TMEH_00318	TMUEH	88	Male	0	0	0.837	2022	No AMD	0	1	6.44	0	censored_or_no_event	0.416	0.286	0.033	0.152	0.109	0.027	0	0	0.166	0.003009	0.024103				Q2
TMEH_00319	TMUEH	59.5	Male	0	0	0.821	2022	No AMD	0	1	4.77	0	censored_or_no_event	0.103	0.829	0.07	0.041	0.068	0	0	0	0.482	0.008037	0.035405				Q3
TMEH_00320	TMUEH	60.2	Male	0	1	0.671	2024	No AMD	0	1	4.97	0	censored_or_no_event	0.302	0.344	0.091	0.071	0.066	0.003	0.001	0	0.517	0.100016	0.024941				Q2
TMEH_00321	TMUEH	69.6	Female	1	0	0.862	2024	No AMD	0	1	4.72	0	censored_or_no_event	0.889	0.073	0.291	0.032	0.059	0.029	0.002	0	0.123	0.008365	0.039013				Q3
TMEH_00322	TMUEH	71	Female	0	0	0.792	2021	No AMD	0	1	3.79	0	censored_or_no_event	0.221	0.215	0.066	0.188	0.051	0	0.012	0	0.158	0.825913	0.071233				Q3
TMEH_00323	TMUEH	55.6	Female	0	0	0.82	2020	No AMD	0	1	4.21	0	censored_or_no_event	0.662	0.525	0.117	0.221	0.042	0	0	0	0.407	0.166254	0.053395				Q3
TMEH_00324	TMUEH	46.9	Female	0	0	0.7	2021	Early AMD	0	1	3.43	0	censored_or_no_event	0.924	0.856	0.152	0.187	0.187	0	0	0	0.259	0.018143	0.017791				Q2
TMEH_00325	TMUEH	68.9	Female	0	1	0.717	2018	No AMD	0	1	5.34	0	censored_or_no_event	0.355	1.257	0.077	0.292	0.038	0.122	0.003	0	0.417	0.046926	0.01685				Q2
TMEH_00326	TMUEH	78.2	Male	0	0	0.757	2024	No AMD	0	1	3.17	0	censored_or_no_event	0.618	0.258	0.076	0.119	0.117	0.002	0	0	0.011	0.00198	0.099274				Q4
TMEH_00327	TMUEH	78.9	Male	0	1	0.856	2022	No AMD	0	1	1.55	0	censored_or_no_event	0.124	0.361	0.056	0.115	0.04	0	0.004	0	0.109	0.107454	0.021281				Q2
TMEH_00328	TMUEH	66.6	Male	0	0	0.932	2021	No AMD	0	1	4.63	0	censored_or_no_event	0.192	1.055	0.242	0.06	0.137	0	0	0	0.04	0.021324	0.004529				Q1
TMEH_00329	TMUEH	78.7	Female	0	0	0.724	2022	No AMD	0	1	4.84	0	censored_or_no_event	0.572	0.686	0.264	0.07	0.043	0.002	0.001	0	0.178	0.132471	0.014646				Q2
TMEH_00330	TMUEH	65.3	Female	0	1	0.835	2019	No AMD	0	1	0.98	0	censored_or_no_event	0.591	0.36	0.181	0.067	0.065	0.035	0.006	0	0.028	0.082367	0.00553				Q1
TMEH_00331	TMUEH	54.7	Female	0	1	0.823	2022	No AMD	0	1	3.84	0	censored_or_no_event	1.651	0.57	0.1	0.104	0.025	0.001	0	0	0.148	0.017005	0.016715				Q2
TMEH_00332	TMUEH	65.6	Female	0	0	0.951	2020	Early AMD	0	1	1.83	0	censored_or_no_event	0.528	0.737	0.398	0.342	0.136	0.007	0	0	0.021	0.021554	0.053531				Q3
TMEH_00333	TMUEH	75.6	Male	0	0	0.731	2019	No AMD	0	1	4.03	0	censored_or_no_event	0.08	1.667	0.12	0.104	0.122	0.014	0.004	0	0.274	0.017952	0.152458				Q4
TMEH_00334	TMUEH	67.8	Male	0	0	0.904	2019	No AMD	0	1	3.23	0	censored_or_no_event	0.703	0.164	0.127	0.058	0.073	0	0	0	0.171	0.508541	0.041769				Q3
TMEH_00335	TMUEH	61.9	Male	0	1	0.772	2020	No AMD	0	1	4.7	0	censored_or_no_event	0.598	0.14	0.085	0.199	0.078	0.001	0	0	0.464	0.057395	0.045752				Q3
TMEH_00336	TMUEH	67.2	Male	1	0	0.875	2018	No AMD	0	1	4.65	0	censored_or_no_event	0.25	0.063	0.181	0.142	0.067	0.012	0.059	0	0.098	0.110133	0.186954				Q4
TMEH_00337	TMUEH	69.6	Female	1	1	0.785	2019	No AMD	0	1	5.36	0	censored_or_no_event	0.202	0.392	0.157	0.321	0.026	0.002	0	0	0.512	0.050545	0.083379				Q4
TMEH_00338	TMUEH	67.9	Male	0	0	0.906	2022	No AMD	0	1	3.78	0	censored_or_no_event	1.24	0.951	0.084	0.069	0.152	0	0.008	0	0.024	0.001327	0.007568				Q1
TMEH_00339	TMUEH	69.3	Male	1	0	0.734	2021	No AMD	0	1	4.28	0	censored_or_no_event	0.25	0.466	0.212	0.173	0.053	0.015	0	0	0.29	0.003086	0.028765				Q3
TMEH_00340	TMUEH	70	Female	0	0	0.922	2019	No AMD	0	1	3.14	0	censored_or_no_event	1.743	0.126	0.071	0.24	0.063	0	0.001	0	0.047	0.131984	0.010705				Q1
TMEH_00341	TMUEH	75.9	Male	0	0	0.702	2020	No AMD	0	1	4.34	0	censored_or_no_event	0.293	0.459	0.133	0.092	0.105	0.016	0.001	0	0.054	0.024054	0.022635				Q2
TMEH_00342	TMUEH	67.9	Male	0	1	0.895	2022	No AMD	0	1	3.77	0	censored_or_no_event	0.202	0.13	0.139	0.088	0.162	0.009	0	0	0.272	0.007571	0.107673				Q4
TMEH_00343	TMUEH	65.4	Female	0	0	0.66	2019	No AMD	0	1	4.7	0	censored_or_no_event	0.096	0.684	0.318	0.123	0.394	0.049	0	0	0.068	0.039991	0.516827				Q4
TMEH_00344	TMUEH	69.8	Female	0	0	0.873	2021	No AMD	0	1	4.61	0	censored_or_no_event	0.1	0.332	0.063	0.09	0.108	0	0	0	0.382	0.024101	0.071704				Q3
TMEH_00345	TMUEH	71.8	Female	0	1	0.644	2018	No AMD	0	1	3.68	0	censored_or_no_event	0.029	0.138	0.1	0.176	0.182	0.025	0	0	0.021	0.298081	0.036594				Q3
TMEH_00346	TMUEH	51.8	Male	1	0	0.699	2022	Late AMD	1	0	3.28	0	censored_or_no_event	1.402	1.235	0.596	0.736	0.845	1.321	0.311	0	0.288	0.891979	0.00799
TMEH_00347	TMUEH	76.6	Female	1	0	0.896	2022	No AMD	0	1	5.23	0	censored_or_no_event	0.069	0.295	0.121	0.159	0.126	0.019	0	0	0.361	0.007898	0.053738				Q3
TMEH_00348	TMUEH	81.3	Female	1	1	0.805	2022	No AMD	0	1	3.55	0	censored_or_no_event	0.112	0.149	0.086	0.088	0.301	0.03	0	0	0.264	0.027651	0.264014				Q4
TMEH_00349	TMUEH	67	Female	1	0	0.604	2021	Intermediate AMD	0	1	2.66	1	incident_late_amd	1.494	1.336	0.46	0.409	0.375	0	0	0	0.37	0.080762	0.078414				Q4
TMEH_00350	TMUEH	72	Male	0	0	0.824	2021	Early AMD	0	1	2.81	0	censored_or_no_event	0.489	1.013	0.118	0.252	0.106	0	0	0	0.26	0.020738	0.093543				Q4
TMEH_00351	TMUEH	60.4	Female	0	0	0.933	2019	No AMD	0	1	2.83	0	censored_or_no_event	0.766	0.103	0.14	0.112	0.064	0.001	0.003	0	0.174	0.048947	0.058845				Q3
TMEH_00352	TMUEH	72.5	Female	0	0	0.871	2021	No AMD	0	1	4.53	0	censored_or_no_event	0.12	0.199	0.09	0.142	0.038	0.026	0	0	0.186	0.016134	0.091552				Q4
TMEH_00353	TMUEH	59.4	Female	0	0	0.717	2024	No AMD	0	1	4.13	0	censored_or_no_event	0.164	0.589	0.024	0.076	0.094	0.001	0.001	0	0.065	0.01631	0.330113				Q4
TMEH_00354	TMUEH	68.3	Female	0	0	0.793	2018	No AMD	0	1	3.45	0	censored_or_no_event	0.074	0.093	0.064	0.106	0.073	0	0	0	0.029	0.760144	0.025063				Q2
TMEH_00355	TMUEH	71.7	Male	0	0	0.933	2022	No AMD	0	1	4.09	0	censored_or_no_event	0.373	0.627	0.192	0.098	0.03	0	0	0	0.104	0.010731	0.037174				Q3
TMEH_00356	TMUEH	60	Female	0	0	0.915	2024	No AMD	0	1	5.13	0	censored_or_no_event	0.282	0.116	0.192	0.085	0.036	0	0.02	0	0.005	0.062106	0.005109				Q1
TMEH_00357	TMUEH	57.2	Female	0	0	0.603	2019	Early AMD	0	1	4.38	0	censored_or_no_event	1.279	1.275	0.623	0.377	0.082	0.003	0	0	0.151	0.010043	0.021261				Q2
TMEH_00358	TMUEH	63.8	Female	0	0	0.888	2018	No AMD	0	1	5.3	0	censored_or_no_event	0.158	0.223	0.075	0.275	0.048	0	0.021	0	0.055	0.076966	0.00648				Q1
TMEH_00359	TMUEH	61.9	Female	1	1	0.582	2022	No AMD	0	1	5.48	0	censored_or_no_event	0.392	0.87	0.052	0.269	0.11	0	0	0	0.544	0.002017	0.030439				Q3
TMEH_00360	TMUEH	64	Male	1	0	0.615	2020	No AMD	0	1	2.87	0	censored_or_no_event	0.034	0.484	0.207	0.112	0.046	0.002	0	0	0.21	0.000889	0.050096				Q3
TMEH_00361	TMUEH	57.3	Male	1	0	0.778	2018	No AMD	0	1	3.7	0	censored_or_no_event	0.283	0.83	0.078	0.046	0.039	0	0	0	0.231	0.448206	0.05818				Q3
TMEH_00362	TMUEH	76.1	Female	0	0	0.678	2018	No AMD	0	1	4.21	0	censored_or_no_event	0.267	0.779	0.171	0.054	0.109	0.007	0.014	0	0.157	0.00342	0.081137				Q4
TMEH_00363	TMUEH	64.4	Male	0	0	0.894	2019	No AMD	0	1	6.34	0	censored_or_no_event	0.014	0.112	0.202	0.099	0.081	0	0.013	0	0.415	0.060754	0.011533				Q2
TMEH_00364	TMUEH	70.5	Male	0	1	0.784	2022	No AMD	0	1	4.56	0	censored_or_no_event	0.179	0.044	0.046	0.088	0.129	0.004	0	0	0.304	0.022982	0.006902				Q1
TMEH_00365	TMUEH	52.8	Female	0	0	0.648	2022	No AMD	0	1	1.93	1	incident_late_amd	0.016	0.071	0.279	0.062	0.012	0.021	0.003	0	0.195	0.065644	0.008895				Q1
TMEH_00366	TMUEH	61.7	Male	0	0	0.862	2018	Early AMD	0	1	2.35	0	censored_or_no_event	1.206	1.883	0.234	0.464	0.129	0.018	0	0	0.185	0.337287	0.029875				Q3
TMEH_00367	TMUEH	80.5	Female	0	0	0.594	2020	No AMD	0	1	2.85	0	censored_or_no_event	0.566	0.637	0.192	0.058	0.083	0.005	0.02	0	0.029	0.024584	0.018558				Q2
TMEH_00368	TMUEH	59.2	Male	0	0	0.837	2022	No AMD	0	1	3.88	0	censored_or_no_event	0.012	0.109	0.365	0.037	0.062	0.047	0	0	0.096	0.054837	0.004094				Q1
TMEH_00369	TMUEH	69.2	Male	1	0	0.84	2022	No AMD	0	1	1.88	0	censored_or_no_event	0.106	0.576	0.347	0.221	0.063	0	0.004	0	0.219	0.011368	0.053653				Q3
TMEH_00370	TMUEH	84.7	Male	1	0	0.816	2023	No AMD	0	1	5.56	0	censored_or_no_event	0.082	1.086	0.076	0.081	0.056	0.001	0.003	0	0.063	0.04262	0.011051				Q1
TMEH_00371	TMUEH	66.7	Female	0	0	0.98	2022	No AMD	0	1	5.46	0	censored_or_no_event	0.736	0.014	0.177	0.151	0.136	0.044	0.029	0	0.118	0.002925	0.020089				Q2
TMEH_00372	TMUEH	79.7	Male	1	0	0.726	2022	Early AMD	0	1	2.96	0	censored_or_no_event	1.227	1.016	0.219	0.19	0.378	0	0	0	0.398	0.122664	0.039374				Q3
TMEH_00373	TMUEH	59	Female	0	1	0.641	2023	No AMD	0	1	3.65	0	censored_or_no_event	0.05	0.207	0.079	0.15	0.283	0	0.026	0	0.551	0.020501	0.030489				Q3
TMEH_00374	TMUEH	62.6	Female	0	0	0.849	2023	No AMD	0	1	4.42	0	censored_or_no_event	0.243	0.463	0.147	0.032	0.04	0.002	0	0	0.096	0.004767	0.040595				Q3
TMEH_00375	TMUEH	66.2	Male	1	0	0.719	2018	No AMD	0	1	3.87	0	censored_or_no_event	0.608	0.021	0.15	0.089	0.067	0	0	0	0.036	0.015255	0.009027				Q1
TMEH_00376	TMUEH	62.1	Female	0	0	0.74	2019	No AMD	0	1	3.18	0	censored_or_no_event	0.347	0.405	0.19	0.108	0.282	0	0	0	0.145	0.016003	0.036489				Q3
TMEH_00377	TMUEH	69.7	Male	0	0	0.617	2022	No AMD	0	1	3.61	0	censored_or_no_event	0.106	0.284	0.359	0.136	0.097	0	0.048	0	0.156	0.106971	0.276682				Q4
TMEH_00378	TMUEH	51.5	Female	0	0	0.724	2023	No AMD	0	1	4.53	0	censored_or_no_event	0.022	0.648	0.068	0.071	0.167	0	0	0	0.041	0.002279	0.029906				Q3
TMEH_00379	TMUEH	57.6	Male	1	0	0.756	2019	No AMD	0	1	4.71	0	censored_or_no_event	1.353	1.375	0.154	0.154	0.078	0.009	0.013	0	0.011	0.005575	0.0059				Q1
TMEH_00380	TMUEH	78	Female	0	0	0.597	2024	Early AMD	0	1	2.08	1	incident_late_amd	0.527	3.694	0.19	0.366	0.407	0.003	0	0	0.079	0.04752	0.72355				Q4
TMEH_00381	TMUEH	67.8	Male	0	0	0.877	2022	No AMD	0	1	2.13	0	censored_or_no_event	0.273	0.149	0.072	0.14	0.137	0	0.002	0	0.199	0.009123	0.007061				Q1
TMEH_00382	TMUEH	70.9	Female	0	0	0.659	2020	Early AMD	0	1	4.16	0	censored_or_no_event	0.52	1.062	0.435	0.332	0.401	0.003	0.002	0	0.021	0.01812	0.131221				Q4
TMEH_00383	TMUEH	81.2	Female	1	0	0.754	2022	No AMD	0	1	4.91	0	censored_or_no_event	0.181	0.491	0.118	0.049	0.044	0.03	0	0	0.009	0.037684	0.010704				Q1
TMEH_00384	TMUEH	51.7	Male	0	1	0.804	2022	No AMD	0	1	6.97	0	censored_or_no_event	0.097	0.211	0.178	0.076	0.095	0.022	0.001	0	0.006	0.668593	0.043324				Q3
TMEH_00385	TMUEH	45	Female	1	0	0.824	2021	No AMD	0	1	4.98	0	censored_or_no_event	0.473	0.006	0.193	0.225	0.109	0	0	0	0.569	0.029792	0.014777				Q2
TMEH_00386	TMUEH	81.9	Female	0	1	0.98	2018	No AMD	0	1	4.59	0	censored_or_no_event	0.045	0.096	0.198	0.165	0.071	0.04	0	0	0.017	0.001954	0.067315				Q3
TMEH_00387	TMUEH	54.9	Female	0	0	0.729	2018	No AMD	0	1	3.82	0	censored_or_no_event	0.192	0.203	0.102	0.035	0.05	0.053	0.01	0	0.307	0.00256	0.024197				Q2
TMEH_00388	TMUEH	67.4	Female	1	0	0.814	2024	No AMD	0	1	3.24	0	censored_or_no_event	0.077	0.039	0.096	0.066	0.094	0	0	0	0.249	0.022054	0.004337				Q1
TMEH_00389	TMUEH	52.7	Female	0	0	0.824	2023	Early AMD	0	1	2.88	0	censored_or_no_event	0.45	0.376	0.257	0.43	0.124	0.045	0.009	0	0.246	0.005594	0.00423				Q1
TMEH_00390	TMUEH	45	Female	0	1	0.823	2019	No AMD	0	1	2.56	0	censored_or_no_event	0.067	0.169	0.222	0.052	0.026	0	0.006	0	0.356	0.005295	0.004584				Q1
TMEH_00391	TMUEH	66	Male	0	1	0.519	2023	No AMD	0	1	4.7	0	censored_or_no_event	0.007	0.051	0.176	0.095	0.142	0.005	0	0	0.043	0.004858	0.072311				Q3
TMEH_00392	TMUEH	70.6	Male	0	0	0.777	2020	No AMD	0	1	5	0	censored_or_no_event	0.002	1.36	0.051	0.039	0.037	0	0.004	0	0.036	0.936285	0.039774				Q3
TMEH_00393	TMUEH	59.5	Male	1	0	0.76	2021	No AMD	0	1	3.78	0	censored_or_no_event	0.71	0.034	0.07	0.14	0.118	0.013	0.011	0	0.007	0.942528	0.117396				Q4
TMEH_00394	TMUEH	45	Female	1	0	0.695	2018	No AMD	0	1	3.82	0	censored_or_no_event	0.658	0.985	0.105	0.148	0.173	0.002	0.1	0	0.108	0.018542	0.086028				Q4
TMEH_00395	TMUEH	69.2	Female	0	0	0.803	2023	No AMD	0	1	4.5	0	censored_or_no_event	0.427	0.327	0.064	0.213	0.142	0	0.004	0	0.15	0.040613	0.205385				Q4
TMEH_00396	TMUEH	82.9	Male	1	0	0.841	2021	No AMD	0	1	3.23	0	censored_or_no_event	0.051	0.282	0.212	0.163	0.035	0.015	0.019	0	0.417	0.841095	0.013105				Q2
TMEH_00397	TMUEH	51.7	Male	0	0	0.797	2021	No AMD	0	1	3.23	0	censored_or_no_event	0.234	3.741	0.224	0.039	0.049	0.044	0	0	0.185	0.011527	0.003559				Q1
TMEH_00398	TMUEH	73.1	Male	0	0	0.828	2018	No AMD	0	1	4.6	0	censored_or_no_event	0.136	0.255	0.084	0.052	0.09	0.172	0.001	0	0.061	0.094577	0.006505				Q1
TMEH_00399	TMUEH	69	Female	0	0	0.756	2019	No AMD	0	1	5.3	0	censored_or_no_event	0.802	0.322	0.12	0.103	0.173	0.024	0.025	0	0.099	0.939937	0.137273				Q4
TMEH_00400	TMUEH	50.7	Male	0	0	0.606	2024	Late AMD	1	0	2.87	0	censored_or_no_event	1.018	0.881	0.598	0.557	0.315	0.754	0.319	0	0.278	0.956401	0.009444
TMEH_00401	TMUEH	75.3	Female	0	0	0.979	2019	No AMD	0	1	4.94	0	censored_or_no_event	0.443	1.22	0.073	0.089	0.052	0	0.002	0	0.07	0.030211	0.043955				Q3
TMEH_00402	TMUEH	68.2	Female	0	1	0.689	2020	No AMD	0	1	4.72	0	censored_or_no_event	0.166	0.424	0.097	0.057	0.055	0	0.001	0	0.116	0.011688	0.251653				Q4
TMEH_00403	TMUEH	65.4	Female	0	1	0.784	2022	No AMD	0	1	2.9	1	incident_late_amd	0.234	0.444	0.091	0.157	0.093	0.054	0	0	0.409	0.159837	0.027976				Q2
TMEH_00404	TMUEH	77.6	Female	1	0	0.808	2023	Early AMD	0	1	2.1	0	censored_or_no_event	0.147	0.11	0.275	0.4	0.099	0.007	0.006	0	0.089	0.004971	0.037113				Q3
TMEH_00405	TMUEH	66.9	Female	0	0	0.658	2024	No AMD	0	1	6.2	0	censored_or_no_event	1.005	0.184	0.194	0.044	0.022	0	0	0	0.117	0.029854	0.006955				Q1
TMEH_00406	TMUEH	77.6	Female	0	0	0.776	2019	No AMD	0	1	3.53	0	censored_or_no_event	0.19	1.483	0.14	0.072	0.119	0	0.006	0	0.413	0.053033	0.106614				Q4
TMEH_00407	TMUEH	88	Female	0	0	0.818	2021	No AMD	0	1	3.42	0	censored_or_no_event	0.759	0.153	0.057	0.106	0.161	0.001	0	0	0.074	0.039073	0.143882				Q4
TMEH_00408	TMUEH	68.5	Male	1	0	0.803	2018	No AMD	0	1	4.86	0	censored_or_no_event	0.035	0.681	0.149	0.154	0.132	0.001	0	0	0.062	0.214303	0.036632				Q3
TMEH_00409	TMUEH	70.4	Female	1	0	0.771	2024	No AMD	0	1	6.82	0	censored_or_no_event	0.394	1.957	0.142	0.116	0.066	0.013	0	0	0.212	0.004567	0.020827				Q2
TMEH_00410	TMUEH	61.7	Female	1	0	0.838	2019	No AMD	0	1	4.41	0	censored_or_no_event	0.124	0.21	0.154	0.129	0.379	0.002	0	0	0.336	0.02116	0.023576				Q2
TMEH_00411	TMUEH	79.9	Male	0	0	0.629	2024	Early AMD	0	1	5.74	0	censored_or_no_event	1.053	0.936	0.305	0.133	0.296	0.002	0.015	0	0.2	0.024069	0.108889				Q4
TMEH_00412	TMUEH	56.1	Female	0	0	0.842	2019	No AMD	0	1	3.06	0	censored_or_no_event	0.603	1.032	0.138	0.067	0.085	0	0	0	0.28	0.129708	0.073918				Q3
TMEH_00413	TMUEH	62.3	Female	0	0	0.872	2024	No AMD	0	1	6.46	0	censored_or_no_event	0.489	0.423	0.041	0.156	0.133	0.003	0.001	0	0.103	0.002579	0.005868				Q1
TMEH_00414	TMUEH	66.3	Male	0	0	0.758	2024	Early AMD	0	1	1.84	0	censored_or_no_event	0.959	0.362	0.242	0.388	0.022	0.008	0	0	0.197	0.002078	0.018257				Q2
TMEH_00415	TMUEH	65.2	Female	0	0	0.665	2019	No AMD	0	1	4.05	0	censored_or_no_event	0.112	0.378	0.063	0.416	0.04	0	0.075	0	0.331	0.834379	0.073095				Q3
TMEH_00416	TMUEH	60.7	Male	0	0	0.659	2020	No AMD	0	1	3.79	0	censored_or_no_event	0.276	0.306	0.085	0.212	0.104	0	0	0	0.178	0.031326	0.061869				Q3
TMEH_00417	TMUEH	74.3	Female	0	0	0.769	2019	No AMD	0	1	3.54	0	censored_or_no_event	0.503	0.016	0.135	0.125	0.046	0.003	0	0	0.018	0.009075	0.030762				Q3
TMEH_00418	TMUEH	64.1	Male	1	1	0.699	2018	No AMD	0	1	4.35	0	censored_or_no_event	0.533	0.219	0.267	0.079	0.102	0.002	0	0	0.167	0.008112	0.024128				Q2
TMEH_00419	TMUEH	48.3	Male	0	0	0.896	2019	Early AMD	0	1	6.84	0	censored_or_no_event	0.378	0.689	0.485	0.225	0.184	0.047	0.008	0	0.281	0.853168	0.111891				Q4
TMEH_00420	TMUEH	76.8	Female	0	0	0.635	2019	Intermediate AMD	0	1	4.02	0	censored_or_no_event	0.752	1.738	0.314	0.252	0.529	0	0.001	0	0.413	0.033317	0.128464				Q4
TMEH_00421	TMUEH	81.7	Female	0	0	0.747	2021	No AMD	0	1	4.35	0	censored_or_no_event	0.484	0.275	0.088	0.085	0.055	0	0	0	0.236	0.065263	0.003601				Q1
TMEH_00422	TMUEH	62	Male	1	1	0.64	2020	No AMD	0	1	2.97	0	censored_or_no_event	0.106	0.982	0.153	0.201	0.125	0.002	0	0	0.294	0.01001	0.006787				Q1
TMEH_00423	TMUEH	78.5	Male	0	1	0.847	2018	No AMD	0	1	4.76	0	censored_or_no_event	0.175	0.177	0.185	0.12	0.013	0.067	0	0	0.029	0.00418	0.079722				Q4
TMEH_00424	TMUEH	62.2	Male	0	0	0.882	2021	Intermediate AMD	0	1	4.23	0	censored_or_no_event	0.591	1.035	0.579	0.498	0.506	0.001	0	1	0.28	0.037883	0.063937				Q3
TMEH_00425	TMUEH	58.3	Male	0	1	0.832	2018	Intermediate AMD	0	1	3.63	0	censored_or_no_event	1.247	1.411	0.521	0.163	0.262	0	0	0	0.28	0.006673	0.119612				Q4
TMEH_00426	TMUEH	58.9	Male	0	1	0.849	2018	No AMD	0	1	1.77	0	censored_or_no_event	0.295	0.978	0.267	0.145	0.066	0.003	0.002	0	0.349	0.201011	0.002012				Q1
TMEH_00427	TMUEH	80.9	Female	0	1	0.834	2024	No AMD	0	1	4.65	0	censored_or_no_event	0.263	1.089	0.18	0.058	0.201	0.006	0	0	0.153	0.016059	0.139544				Q4
TMEH_00428	TMUEH	78.6	Female	1	0	0.775	2019	No AMD	0	1	4.78	0	censored_or_no_event	0.529	0.099	0.188	0.149	0.037	0	0.07	0	0.19	0.040409	0.0562				Q3
TMEH_00429	TMUEH	72.8	Female	1	0	0.817	2024	No AMD	0	1	2.24	0	censored_or_no_event	0.997	0.645	0.079	0.087	0.236	0.001	0.011	0	0.097	0.005101	0.027492				Q2
TMEH_00430	TMUEH	58.1	Male	1	0	0.798	2021	Early AMD	0	1	3.77	0	censored_or_no_event	0.106	0.984	0.156	0.23	0.263	0.001	0.002	0	0.391	0.034091	0.05668				Q3
TMEH_00431	TMUEH	73.7	Female	1	0	0.788	2022	No AMD	0	1	1.53	0	censored_or_no_event	0.304	0.308	0.142	0.082	0.074	0.031	0	0	0.039	0.009459	0.023893				Q2
TMEH_00432	TMUEH	57.5	Male	0	0	0.75	2022	Early AMD	0	1	1.8	1	incident_late_amd	0.053	1.114	0.266	0.258	0.213	0	0.002	0	0.764	0.008618	0.057859				Q3
TMEH_00433	TMUEH	72.2	Female	1	0	0.899	2023	No AMD	0	1	4.95	0	censored_or_no_event	0.011	0.616	0.094	0.064	0.066	0.001	0.051	0	0.018	0.025422	0.001709				Q1
TMEH_00434	TMUEH	62.1	Male	0	0	0.703	2024	No AMD	0	1	3.94	1	incident_late_amd	0.019	0.142	0.091	0.025	0.126	0.001	0	0	0.023	0.016947	0.011043				Q1
TMEH_00435	TMUEH	61.9	Female	0	0	0.826	2020	No AMD	0	1	2.19	0	censored_or_no_event	0.04	0.163	0.192	0.048	0.054	0	0	0	0.208	0.051378	0.084816				Q4
TMEH_00436	TMUEH	62.3	Female	0	0	0.98	2018	No AMD	0	1	5.11	0	censored_or_no_event	0.249	0.388	0.208	0.274	0.039	0.058	0	0	0.446	0.017671	0.01619				Q2
TMEH_00437	TMUEH	49	Female	0	0	0.562	2024	No AMD	0	1	4.27	0	censored_or_no_event	0.068	0.568	0.139	0.033	0.109	0.001	0.005	0	0.221	0.052041	0.00473				Q1
TMEH_00438	TMUEH	51.7	Female	1	0	0.887	2018	No AMD	0	1	5.47	0	censored_or_no_event	0.645	0.451	0.079	0.146	0.156	0	0.006	0	0.293	0.020985	0.039938				Q3
TMEH_00439	TMUEH	65.5	Male	1	0	0.678	2018	No AMD	0	1	4.16	0	censored_or_no_event	0.285	0.156	0.074	0.247	0.053	0	0	0	0.144	0.009035	0.184382				Q4
TMEH_00440	TMUEH	57.6	Female	0	0	0.888	2021	Early AMD	0	1	3.81	0	censored_or_no_event	0.688	0.161	0.14	0.196	0.395	0.001	0	0	0.526	0.932163	0.038508				Q3
TMEH_00441	TMUEH	73.9	Male	0	1	0.544	2019	No AMD	0	1	4.1	0	censored_or_no_event	0.198	0.388	0.131	0.116	0.101	0	0	0	0.188	0.014701	0.081869				Q4
TMEH_00442	TMUEH	76.9	Male	0	1	0.788	2020	Late AMD	1	0	4.01	0	censored_or_no_event	1.16	0.477	0.735	0.359	0.417	1.153	1	0	0.431	0.881622	0.013222
TMEH_00443	TMUEH	53.4	Female	0	0	0.66	2021	No AMD	0	1	3.12	0	censored_or_no_event	0.316	0.366	0.183	0.088	0.196	0	0.001	0	0.247	0.008057	0.001585				Q1
TMEH_00444	TMUEH	53.8	Female	1	0	0.743	2021	No AMD	0	1	3.26	0	censored_or_no_event	0.667	0.173	0.125	0.076	0.068	0	0	0	0.369	0.041057	0.156381				Q4
TMEH_00445	TMUEH	65.3	Male	1	0	0.864	2022	No AMD	0	1	4.2	0	censored_or_no_event	0.211	0.187	0.167	0.168	0.086	0.027	0.035	0	0.051	0.003461	0.011207				Q2
TMEH_00446	TMUEH	83.5	Female	0	0	0.852	2021	No AMD	0	1	1.8	1	incident_late_amd	0.069	0.205	0.071	0.079	0.033	0.031	0.012	0	0.057	0.001744	0.181939				Q4
TMEH_00447	TMUEH	60	Female	0	0	0.873	2018	No AMD	0	1	4.43	0	censored_or_no_event	0.069	1.722	0.164	0.052	0.061	0	0.005	0	0.176	0.010201	0.078401				Q4
TMEH_00448	TMUEH	71	Male	1	0	0.805	2020	No AMD	0	1	4.57	0	censored_or_no_event	0.284	0.173	0.141	0.119	0.102	0.002	0	0	0.104	0.007681	0.250901				Q4
TMEH_00449	TMUEH	52.5	Male	1	0	0.701	2020	No AMD	0	1	2.25	0	censored_or_no_event	0.235	0.909	0.084	0.116	0.094	0	0	0	0.062	0.009094	0.010871				Q1
TMEH_00450	TMUEH	58.9	Male	0	0	0.797	2024	No AMD	0	1	2.87	0	censored_or_no_event	0.393	1.304	0.143	0.17	0.077	0	0	0	0.235	0.029394	0.082849				Q4
TMEH_00451	TMUEH	70.9	Male	1	0	0.754	2024	No AMD	0	1	4.06	0	censored_or_no_event	0.145	2.365	0.071	0.151	0.079	0	0	0	0.228	0.18882	0.009988				Q1
TMEH_00452	TMUEH	64.6	Female	1	0	0.896	2024	No AMD	0	1	3.59	0	censored_or_no_event	0.203	0.333	0.314	0.133	0.075	0	0	0	0.133	0.025305	0.004378				Q1
TMEH_00453	TMUEH	71	Male	0	0	0.922	2024	Early AMD	0	1	3.46	0	censored_or_no_event	1.299	0.543	0.356	0.225	0.19	0	0.046	0	0.424	0.010044	0.006658				Q1
TMEH_00454	TMUEH	67.7	Male	0	0	0.702	2020	No AMD	0	1	5.61	0	censored_or_no_event	0.003	0.032	0.141	0.286	0.072	0.002	0	0	0.243	0.003178	0.033214				Q3
TMEH_00455	TMUEH	66.5	Female	0	1	0.864	2023	No AMD	0	1	3.91	0	censored_or_no_event	0.775	0.666	0.093	0.07	0.088	0.002	0.002	0	0.039	0.0061	0.003435				Q1
TMEH_00456	TMUEH	66.3	Male	1	0	0.779	2018	No AMD	0	1	5.2	0	censored_or_no_event	0.47	0.119	0.273	0.161	0.072	0.001	0.001	0	0.041	0.868992	0.532587				Q4
TMEH_00457	TMUEH	78.4	Female	1	0	0.824	2023	No AMD	0	1	4.37	0	censored_or_no_event	0.116	0.06	0.139	0.122	0.048	0.002	0.006	0	0.045	0.002059	0.156958				Q4
TMEH_00458	TMUEH	66	Male	0	0	0.906	2022	No AMD	0	1	4.08	0	censored_or_no_event	0.273	0.173	0.204	0.096	0.093	0.006	0	0	0.147	0.009696	0.093406				Q4
TMEH_00459	TMUEH	74	Male	0	0	0.904	2022	Early AMD	0	1	5.8	0	censored_or_no_event	0.475	0.569	0.223	0.211	0.162	0.02	0	0	0.494	0.050136	0.095008				Q4
TMEH_00460	TMUEH	64.3	Male	0	1	0.698	2021	No AMD	0	1	5.04	0	censored_or_no_event	0.248	0.666	0.211	0.075	0.044	0	0.012	0	0.279	0.017914	0.077029				Q4
TMEH_00461	TMUEH	67.4	Male	1	0	0.86	2024	No AMD	0	1	4.37	0	censored_or_no_event	0.239	0.102	0.08	0.04	0.163	0.004	0.001	0	0.037	0.018171	0.018102				Q2
TMEH_00462	TMUEH	57.3	Male	1	0	0.871	2023	No AMD	0	1	4.09	0	censored_or_no_event	0.227	0.138	0.185	0.101	0.052	0	0.007	0	0.37	0.010007	0.006227				Q1
TMEH_00463	TMUEH	48.5	Female	1	0	0.814	2021	No AMD	0	1	6.28	0	censored_or_no_event	0.784	0.044	0.16	0.082	0.068	0.004	0	0	0.354	0.016813	0.006703				Q1
TMEH_00464	TMUEH	62.9	Female	0	0	0.822	2024	No AMD	0	1	2.74	0	censored_or_no_event	0.301	0.605	0.103	0.075	0.064	0	0	0	0.149	0.011479	0.049764				Q3
TMEH_00465	TMUEH	67.4	Male	0	0	0.884	2018	No AMD	0	1	4.67	0	censored_or_no_event	0.237	0.548	0.146	0.136	0.062	0	0	0	0.27	0.002966	0.028105				Q2
TMEH_00466	TMUEH	62.4	Female	1	0	0.707	2024	No AMD	0	1	4.36	0	censored_or_no_event	0.367	0.008	0.171	0.125	0.091	0	0.002	0	0.214	0.034868	0.047817				Q3
TMEH_00467	TMUEH	71.2	Male	0	1	0.922	2022	No AMD	0	1	3.77	0	censored_or_no_event	0.641	0.093	0.073	0.137	0.127	0.002	0	0	0.859	0.010406	0.004631				Q1
TMEH_00468	TMUEH	59.6	Male	1	0	0.771	2024	No AMD	0	1	6.26	0	censored_or_no_event	0.01	0.12	0.102	0.069	0.063	0.005	0	0	0.371	0.012614	0.075895				Q4
TMEH_00469	TMUEH	54.5	Female	0	1	0.809	2024	No AMD	0	1	4.48	0	censored_or_no_event	0.789	0.15	0.128	0.049	0.047	0	0	0	0.13	0.002266	0.0935				Q4
TMEH_00470	TMUEH	53.8	Female	1	0	0.701	2023	No AMD	0	1	4.13	0	censored_or_no_event	0.324	0.78	0.119	0.026	0.046	0.085	0	0	0.615	0.819623	0.038546				Q3
TMEH_00471	TMUEH	72.1	Male	1	0	0.804	2023	Intermediate AMD	0	1	4.11	0	censored_or_no_event	1.322	1.058	0.294	0.189	0.259	0.012	0.025	0	0.328	0.095889	0.006634				Q1
TMEH_00472	TMUEH	59.3	Female	1	0	0.79	2018	No AMD	0	1	4.54	0	censored_or_no_event	0.125	0.246	0.083	0.138	0.046	0.002	0.001	0	0.1	0.004332	0.012624				Q2
TMEH_00473	TMUEH	66.5	Female	1	1	0.769	2022	No AMD	0	1	3.95	0	censored_or_no_event	0.212	0.406	0.059	0.044	0.189	0	0.011	0	0.11	0.003156	0.030456				Q3
TMEH_00474	TMUEH	54.2	Female	1	0	0.608	2024	No AMD	0	1	1.12	1	incident_late_amd	0.313	0.305	0.121	0.199	0.087	0	0	0	0.068	0.004121	0.170792				Q4
TMEH_00475	TMUEH	58.9	Male	0	1	0.858	2018	No AMD	0	1	4.74	0	censored_or_no_event	0.348	0.118	0.115	0.157	0.038	0.002	0	0	0.242	0.039917	0.026358				Q2
TMEH_00476	TMUEH	66.1	Female	0	0	0.676	2020	No AMD	0	1	4.96	0	censored_or_no_event	0.104	0.16	0.122	0.082	0.13	0.001	0	0	0.069	0.088121	0.068088				Q3
TMEH_00477	TMUEH	75.6	Male	0	0	0.754	2019	No AMD	0	1	3.39	0	censored_or_no_event	0.309	0.069	0.1	0.072	0.079	0.019	0.004	0	0.106	0.007491	0.008512				Q1
TMEH_00478	TMUEH	57.1	Female	0	0	0.818	2020	Early AMD	0	1	3.47	0	censored_or_no_event	0.234	0.32	0.196	0.154	0.339	0.041	0.06	0	0.334	0.002461	0.016304				Q2
TMEH_00479	TMUEH	53.7	Female	0	0	0.734	2019	No AMD	0	1	4.15	0	censored_or_no_event	0.388	0.516	0.035	0.095	0.119	0.001	0.028	0	0.354	0.003631	0.007139				Q1
TMEH_00480	TMUEH	66.1	Male	0	0	0.701	2023	No AMD	0	1	3.39	1	incident_late_amd	0.203	1.995	0.255	0.15	0.088	0.019	0.001	0	0.161	0.029136	0.239073				Q4
TMEH_00481	TMUEH	67.5	Male	0	0	0.852	2024	No AMD	0	1	5.14	0	censored_or_no_event	0.712	0.152	0.072	0.265	0.048	0	0	1	0.291	0.017689	0.002381				Q1
TMEH_00482	TMUEH	62.4	Female	0	0	0.639	2021	Early AMD	0	1	2.39	0	censored_or_no_event	0.358	0.817	0.161	0.192	0.365	0.001	0.023	0	0.134	0.008072	0.026503				Q2
TMEH_00483	TMUEH	76.6	Female	0	1	0.785	2023	No AMD	0	1	2.73	0	censored_or_no_event	0.4	0.068	0.066	0.089	0.066	0	0	0	0.076	0.004398	0.002698				Q1
TMEH_00484	TMUEH	51.4	Female	1	0	0.759	2019	No AMD	0	1	5.9	0	censored_or_no_event	0.063	0.537	0.098	0.124	0.052	0.001	0	0	0.02	0.002475	0.166437				Q4
TMEH_00485	TMUEH	59.1	Female	0	0	0.801	2018	No AMD	0	1	4.46	0	censored_or_no_event	0.182	0.137	0.084	0.179	0.025	0.004	0.003	0	0.33	0.019184	0.053273				Q3
TMEH_00486	TMUEH	66.1	Male	0	0	0.717	2020	No AMD	0	1	3.39	0	censored_or_no_event	0.064	0.442	0.154	0.204	0.059	0	0	0	0.268	0.027647	0.008235				Q1
TMEH_00487	TMUEH	58.6	Male	1	0	0.721	2022	No AMD	0	1	3.16	0	censored_or_no_event	0.091	0.7	0.189	0.065	0.044	0.001	0.011	0	0.359	0.049521	0.065065				Q3
TMEH_00488	TMUEH	69	Female	0	0	0.867	2018	No AMD	0	1	4.75	0	censored_or_no_event	0.194	0.294	0.108	0.108	0.086	0.008	0	0	0.123	0.005763	0.064918				Q3
TMEH_00489	TMUEH	66.2	Male	1	0	0.915	2021	Early AMD	0	1	4.67	0	censored_or_no_event	0.385	0.336	0.261	0.175	0.079	0.002	0.001	0	0.224	0.044299	0.046091				Q3
TMEH_00490	TMUEH	64	Female	1	1	0.705	2021	No AMD	0	1	6.11	0	censored_or_no_event	0.258	0.302	0.114	0.232	0.109	0.058	0.015	0	0.065	0.005603	0.044361				Q3
TMEH_00491	TMUEH	86.8	Female	0	0	0.841	2022	Early AMD	0	1	3.82	0	censored_or_no_event	1.191	0.173	0.258	0.29	0.187	0	0.006	0	0.194	0.484727	0.061941				Q3
TMEH_00492	TMUEH	57.6	Female	0	1	0.834	2023	No AMD	0	1	3.42	0	censored_or_no_event	0.5	0.769	0.163	0.139	0.044	0.012	0.005	0	0.006	0.215309	0.014884				Q2
TMEH_00493	TMUEH	63.8	Female	0	0	0.904	2024	No AMD	0	1	3.55	0	censored_or_no_event	0.398	0.322	0.135	0.061	0.077	0	0.021	0	0.165	0.11931	0.002235				Q1
TMEH_00494	TMUEH	70.3	Female	0	0	0.961	2023	No AMD	0	1	3.92	0	censored_or_no_event	0.33	0.586	0.123	0.041	0.036	0	0	0	0.013	0.010927	0.007584				Q1
TMEH_00495	TMUEH	59.6	Female	0	0	0.796	2019	No AMD	0	1	2.76	0	censored_or_no_event	0.109	0.786	0.127	0.065	0.076	0.006	0	0	0.055	0.261034	0.050879				Q3
TMEH_00496	TMUEH	67.3	Female	0	0	0.795	2018	No AMD	0	1	5.82	0	censored_or_no_event	0.191	0.077	0.183	0.063	0.048	0	0	0	0.235	0.004935	0.030182				Q3
TMEH_00497	TMUEH	73.5	Male	1	1	0.734	2020	No AMD	0	1	4.43	0	censored_or_no_event	1.14	0.532	0.183	0.255	0.138	0.008	0	0	0.082	0.009606	0.413372				Q4
TMEH_00498	TMUEH	68	Male	0	0	0.813	2018	Late AMD	1	0	1.98	0	censored_or_no_event	1.082	0.887	0.851	0.53	0.484	1.476	0.396	0	0.42	0.853659	0.128269
TMEH_00499	TMUEH	72.5	Male	1	1	0.831	2020	No AMD	0	1	5.72	0	censored_or_no_event	2.855	0.564	0.097	0.127	0.106	0	0	0	0.124	0.009465	0.063208				Q3
TMEH_00500	TMUEH	62.9	Female	0	0	0.77	2020	No AMD	0	1	3.64	0	censored_or_no_event	0.634	0.289	0.078	0.091	0.029	0.098	0.003	0	0.456	0.032681	0.001558				Q1
TMEH_00501	TMUEH	63.9	Female	1	0	0.715	2024	No AMD	0	1	3.08	0	censored_or_no_event	0.092	1.905	0.2	0.106	0.035	0.015	0	0	0.397	0.095889	0.011946				Q2
TMEH_00502	TMUEH	82.6	Male	0	0	0.738	2022	No AMD	0	1	3.63	0	censored_or_no_event	0.189	0.155	0.076	0.141	0.014	0.001	0.023	0	0.321	0.662025	0.044424				Q3
TMEH_00503	TMUEH	70.2	Female	0	0	0.591	2024	No AMD	0	1	1.89	1	incident_late_amd	0.194	0.353	0.14	0.113	0.142	0.001	0	0	0.193	0.028606	0.426204				Q4
TMEH_00504	TMUEH	74.4	Female	0	0	0.529	2021	No AMD	0	1	4.88	0	censored_or_no_event	0.037	0.037	0.111	0.037	0.054	0.018	0.001	0	0.742	0.103767	0.051908				Q3
TMEH_00505	TMUEH	60.5	Female	0	0	0.741	2020	No AMD	0	1	3.91	0	censored_or_no_event	1.152	1.002	0.142	0.248	0.062	0.001	0	0	0.014	0.001821	0.002811				Q1
TMEH_00506	TMUEH	64.2	Female	1	0	0.712	2021	No AMD	0	1	3.52	0	censored_or_no_event	0.399	0.024	0.187	0.129	0.051	0	0.001	0	0.557	0.055561	0.086663				Q4
TMEH_00507	TMUEH	76.1	Female	0	0	0.825	2018	No AMD	0	1	7	0	censored_or_no_event	0.991	0.384	0.121	0.061	0.055	0	0	0	0.2	0.010163	0.113011				Q4
TMEH_00508	TMUEH	66.9	Male	0	0	0.804	2024	Intermediate AMD	0	1	4.21	0	censored_or_no_event	0.731	1.082	0.324	0.227	0.326	0	0.003	0	0.134	0.019804	0.343012				Q4
TMEH_00509	TMUEH	55.5	Female	0	0	0.719	2023	No AMD	0	1	4.61	0	censored_or_no_event	0.147	0.387	0.09	0.088	0.115	0	0.016	0	0.061	0.011813	0.119028				Q4
TMEH_00510	TMUEH	58.4	Male	1	0	0.76	2018	No AMD	0	1	3.13	0	censored_or_no_event	0.122	0.015	0.174	0.092	0.065	0.042	0	0	0.097	0.009877	0.007765				Q1
TMEH_00511	TMUEH	65.6	Male	1	1	0.728	2019	No AMD	0	1	4.32	0	censored_or_no_event	0.092	0.01	0.12	0.247	0.132	0	0.006	0	0.164	0.034368	0.028677				Q3
TMEH_00512	TMUEH	79.7	Male	1	0	0.894	2024	Intermediate AMD	0	1	4.93	0	censored_or_no_event	0.434	1.194	0.421	0.597	0.463	0	0.004	0	0.188	0.008072	0.250286				Q4
TMEH_00513	TMUEH	70.8	Female	1	0	0.824	2021	No AMD	0	1	2.82	0	censored_or_no_event	0.403	0.046	0.111	0.122	0.111	0.001	0.02	0	0.028	0.021184	0.107459				Q4
TMEH_00514	TMUEH	59.6	Female	1	1	0.786	2024	No AMD	0	1	4.33	0	censored_or_no_event	0.435	0.164	0.082	0.2	0.082	0.001	0	0	0.126	0.022196	0.011563				Q2
TMEH_00515	TMUEH	66	Male	0	0	0.885	2023	No AMD	0	1	3.65	0	censored_or_no_event	0.331	0.03	0.061	0.053	0.044	0	0	0	0.005	0.025276	0.085398				Q4
TMEH_00516	TMUEH	66.7	Female	0	0	0.927	2021	No AMD	0	1	1.79	0	censored_or_no_event	0.536	0.064	0.142	0.045	0.108	0.002	0.001	0	0.006	0.119532	0.073292				Q3
TMEH_00517	TMUEH	51.8	Female	1	0	0.878	2019	No AMD	0	1	4.78	0	censored_or_no_event	0.019	0.712	0.191	0.126	0.064	0	0.003	0	0.344	0.180183	0.001021				Q1
TMEH_00518	TMUEH	65.9	Male	0	0	0.809	2022	No AMD	0	1	2.9	0	censored_or_no_event	0.246	0.028	0.137	0.118	0.053	0	0	0	0.198	0.002067	0.055666				Q3
TMEH_00519	TMUEH	63.2	Male	0	0	0.808	2019	No AMD	0	1	3.19	0	censored_or_no_event	0.335	0.169	0.126	0.02	0.11	0.065	0	0	0.245	0.071519	0.031889				Q3
TMEH_00520	TMUEH	64.9	Male	0	0	0.742	2023	Early AMD	0	1	6.51	0	censored_or_no_event	0.577	1.397	0.288	0.558	0.251	0	0.006	0	0.153	0.006322	0.021607				Q2
TMEH_00521	TMUEH	58.5	Female	0	0	0.787	2020	No AMD	0	1	5.74	0	censored_or_no_event	0.207	0.248	0.286	0.171	0.165	0.014	0	0	0.286	0.0168	0.011097				Q2
TMEH_00522	TMUEH	69.4	Male	1	0	0.786	2018	No AMD	0	1	4.32	0	censored_or_no_event	0.34	0.495	0.056	0.069	0.051	0.001	0	0	0.343	0.083777	0.061472				Q3
TMEH_00523	TMUEH	62.7	Male	0	0	0.742	2018	No AMD	0	1	4.13	0	censored_or_no_event	0.074	0.113	0.223	0.248	0.078	0.008	0	0	0.057	0.001359	0.183067				Q4
TMEH_00524	TMUEH	59.6	Female	0	0	0.792	2023	No AMD	0	1	3.47	0	censored_or_no_event	0.211	0.365	0.19	0.138	0.066	0.005	0.028	0	0.251	0.042476	0.04138				Q3
TMEH_00525	TMUEH	82.2	Female	1	0	0.801	2023	No AMD	0	1	2.74	0	censored_or_no_event	0.039	0.584	0.145	0.116	0.03	0.02	0	0	0.18	0.012183	0.005777				Q1
TMEH_00526	TMUEH	63	Female	1	1	0.874	2024	No AMD	0	1	3.63	0	censored_or_no_event	0.223	0.527	0.078	0.142	0.139	0.002	0	0	0.101	0.011533	0.015901				Q2
TMEH_00527	TMUEH	54.5	Male	1	0	0.781	2018	No AMD	0	1	5.51	0	censored_or_no_event	0.058	0.099	0.12	0.038	0.063	0	0.005	0	0.275	0.017513	0.024285				Q2
TMEH_00528	TMUEH	76.7	Female	0	0	0.877	2019	No AMD	0	1	3.97	0	censored_or_no_event	0.15	0.307	0.219	0.165	0.123	0.001	0.003	0	0.043	0.006175	0.001131				Q1
TMEH_00529	TMUEH	78.4	Female	0	0	0.889	2023	No AMD	0	1	3.08	0	censored_or_no_event	0.05	0.25	0.147	0.096	0.055	0.001	0.001	0	0.021	0.88871	0.03231				Q3
TMEH_00530	TMUEH	57.9	Male	0	0	0.63	2021	Intermediate AMD	0	1	4.63	1	incident_late_amd	2.273	1.667	0.492	0.339	0.654	0.157	0.003	0	0.324	0.009586	0.055702				Q3
TMEH_00531	TMUEH	62.5	Male	0	0	0.811	2018	No AMD	0	1	2.24	0	censored_or_no_event	0.134	0.73	0.09	0.083	0.066	0	0.031	0	0.106	0.005535	0.011435				Q2
TMEH_00532	TMUEH	64.7	Male	0	0	0.73	2019	No AMD	0	1	4.51	0	censored_or_no_event	0.345	0.374	0.122	0.167	0.092	0.012	0	0	0.261	0.055882	0.004449				Q1
TMEH_00533	TMUEH	62.7	Female	0	0	0.736	2023	No AMD	0	1	2.68	0	censored_or_no_event	0.009	0.393	0.142	0.025	0.034	0	0	0	0.097	0.005658	0.033447				Q3
TMEH_00534	TMUEH	54.3	Male	0	0	0.558	2022	No AMD	0	1	4.7	0	censored_or_no_event	0.104	0.001	0.197	0.059	0.122	0.002	0	0	0.29	0.938886	0.003946				Q1
TMEH_00535	TMUEH	56.9	Male	0	0	0.918	2019	No AMD	0	1	2.84	0	censored_or_no_event	0.036	0.069	0.223	0.237	0.103	0.001	0	0	0.373	0.00268	0.003991				Q1
TMEH_00536	TMUEH	84.6	Female	0	0	0.808	2022	No AMD	0	1	4.07	0	censored_or_no_event	0.156	0.26	0.083	0.095	0.049	0.004	0.011	0	0.138	0.033637	0.039309				Q3
TMEH_00537	TMUEH	60.9	Male	0	0	0.791	2018	Early AMD	0	1	4.05	0	censored_or_no_event	0.229	1.665	0.204	0.239	0.136	0.001	0.024	0	0.493	0.18178	0.1144				Q4
TMEH_00538	TMUEH	61.6	Male	1	0	0.83	2020	No AMD	0	1	3.13	0	censored_or_no_event	1.068	0.176	0.063	0.28	0.104	0	0.001	0	0.022	0.125794	0.011979				Q2
TMEH_00539	TMUEH	72.8	Male	0	0	0.847	2021	No AMD	0	1	2.58	0	censored_or_no_event	0.067	0.101	0.145	0.176	0.018	0	0.031	0	0.314	0.01678	0.016276				Q2
TMEH_00540	TMUEH	62	Female	0	0	0.78	2024	No AMD	0	1	5.94	0	censored_or_no_event	0.527	0.087	0.076	0.095	0.063	0.001	0.071	0	0.109	0.224637	0.054761				Q3
TMEH_00541	TMUEH	60.4	Female	0	1	0.668	2019	No AMD	0	1	1.41	0	censored_or_no_event	0.029	0.064	0.077	0.108	0.142	0.025	0	0	0.021	0.00025	0.035317				Q3
TMEH_00542	TMUEH	57.1	Female	1	1	0.745	2024	No AMD	0	1	3.46	0	censored_or_no_event	0.016	0.042	0.281	0.108	0.048	0.003	0.001	0	0.022	0.010287	0.025679				Q2
TMEH_00543	TMUEH	70.7	Female	1	0	0.541	2019	No AMD	0	1	3.38	0	censored_or_no_event	0.268	0.072	0.258	0.12	0.015	0.005	0.001	0	0.054	0.001428	0.126788				Q4
TMEH_00544	TMUEH	67.9	Male	0	0	0.575	2024	No AMD	0	1	4.6	0	censored_or_no_event	0.215	0.068	0.121	0.117	0.101	0	0.023	0	0.117	0.002115	0.069241				Q3
TMEH_00545	TMUEH	75.8	Female	1	0	0.738	2022	No AMD	0	1	5.13	0	censored_or_no_event	0.144	0.088	0.074	0.13	0.105	0.228	0.022	0	0.056	0.001981	0.009102				Q1
TMEH_00546	TMUEH	62.5	Female	0	0	0.859	2020	Intermediate AMD	0	1	3.9	0	censored_or_no_event	0.678	0.973	0.424	0.215	0.396	0	0	0	0.093	0.002802	0.018025				Q2
TMEH_00547	TMUEH	77.3	Male	1	0	0.668	2024	Intermediate AMD	0	1	3.38	0	censored_or_no_event	0.822	0.783	0.419	0.558	0.487	0	0	0	0.339	0.004351	0.629896				Q4
TMEH_00548	TMUEH	67.4	Female	1	0	0.718	2018	No AMD	0	1	2.21	0	censored_or_no_event	0.351	0.375	0.108	0.233	0.061	0.005	0	0	0.018	0.01256	0.010272				Q1
TMEH_00549	TMUEH	61.6	Male	1	0	0.796	2020	No AMD	0	1	3.18	0	censored_or_no_event	0.943	0.186	0.035	0.116	0.157	0.008	0	0	0.407	0.080704	0.001918				Q1
TMEH_00550	TMUEH	70.1	Female	0	0	0.883	2021	No AMD	0	1	5.09	0	censored_or_no_event	0.239	1.246	0.105	0.066	0.213	0.008	0.001	0	0.24	0.037818	0.014561				Q2
TMEH_00551	TMUEH	69.1	Female	0	0	0.857	2021	No AMD	0	1	4.17	0	censored_or_no_event	0.41	0.167	0.137	0.135	0.133	0.002	0.007	0	0.365	0.010377	0.026437				Q2
TMEH_00552	TMUEH	68.5	Female	0	0	0.836	2023	No AMD	0	1	5.05	0	censored_or_no_event	0.34	0.11	0.136	0.063	0.055	0.018	0	0	0.118	0.005971	0.069364				Q3
TMEH_00553	TMUEH	59.6	Male	1	0	0.777	2019	No AMD	0	1	3.54	0	censored_or_no_event	1.172	2.262	0.058	0.208	0.131	0.002	0.023	0	0.054	0.8174	0.241744				Q4
TMEH_00554	TMUEH	65.3	Female	0	1	0.725	2021	No AMD	0	1	4.57	0	censored_or_no_event	0.074	0.181	0.092	0.117	0.044	0	0	0	0.284	0.384499	0.019735				Q2
TMEH_00555	TMUEH	64.5	Female	1	0	0.846	2019	No AMD	0	1	5.71	0	censored_or_no_event	0.254	2.299	0.15	0.215	0.07	0.019	0.011	0	0.143	0.001817	0.001735				Q1
TMEH_00556	TMUEH	72.4	Female	0	0	0.98	2022	No AMD	0	1	2.93	0	censored_or_no_event	0.07	0.504	0.073	0.082	0.09	0	0	0	0.398	0.131527	0.010306				Q1
TMEH_00557	TMUEH	77.2	Female	0	0	0.715	2023	No AMD	0	1	6.35	0	censored_or_no_event	0.018	0.521	0.109	0.293	0.103	0	0.044	0	0.057	0.028463	0.060664				Q3
TMEH_00558	TMUEH	73.3	Female	0	0	0.855	2018	No AMD	0	1	5.14	0	censored_or_no_event	0.31	0.535	0.126	0.072	0.15	0	0.019	0	0.08	0.017743	0.160413				Q4
TMEH_00559	TMUEH	72.6	Male	0	0	0.816	2018	No AMD	0	1	4.23	0	censored_or_no_event	0.214	0.284	0.057	0.133	0.061	0	0.006	0	0.067	0.586195	0.018521				Q2
TMEH_00560	TMUEH	75.6	Female	0	0	0.543	2019	No AMD	0	1	5.29	0	censored_or_no_event	0.076	0.935	0.182	0.218	0.086	0	0	0	0.091	0.032142	0.008523				Q1
TMEH_00561	TMUEH	76.8	Male	0	0	0.734	2024	Intermediate AMD	0	1	2.32	1	incident_late_amd	0.826	0.26	0.196	0.483	0.425	0	0	0	0.536	0.006875	0.112078				Q4
TMEH_00562	TMUEH	62.8	Female	1	0	0.667	2022	No AMD	0	1	5.45	0	censored_or_no_event	0.125	0.681	0.156	0.269	0.13	0.065	0	0	0.11	0.02897	0.003696				Q1
TMEH_00563	TMUEH	56.1	Male	1	0	0.837	2024	No AMD	0	1	6.03	0	censored_or_no_event	0.062	0.663	0.04	0.053	0.035	0	0	0	0.262	0.075446	0.004815				Q1
TMEH_00564	TMUEH	67.5	Female	1	0	0.65	2023	No AMD	0	1	4.19	0	censored_or_no_event	0.456	0.085	0.11	0.103	0.032	0.048	0.003	0	0.152	0.053177	0.401419				Q4
TMEH_00565	TMUEH	79.1	Female	0	0	0.841	2023	No AMD	0	1	3.52	0	censored_or_no_event	0.131	0.059	0.155	0.136	0.137	0	0.005	0	0.225	0.029723	0.226878				Q4
TMEH_00566	TMUEH	55.4	Male	0	1	0.739	2022	No AMD	0	1	4.23	0	censored_or_no_event	1.149	0.277	0.102	0.085	0.075	0	0	0	0.051	0.010846	0.007452				Q1
TMEH_00567	TMUEH	57.9	Female	0	0	0.763	2020	No AMD	0	1	2.22	0	censored_or_no_event	0.135	0.534	0.107	0.166	0.068	0.002	0.002	0	0.349	0.004136	0.00345				Q1
TMEH_00568	TMUEH	66.7	Male	0	0	0.939	2019	No AMD	0	1	5.62	0	censored_or_no_event	0.754	0.005	0.09	0.038	0.061	0.002	0.011	0	0.471	0.02565	0.067092				Q3
TMEH_00569	TMUEH	61.4	Female	1	0	0.98	2019	Early AMD	0	1	5.09	0	censored_or_no_event	1.041	0.825	0.121	0.126	0.271	0	0	0	0.499	0.04994	0.124026				Q4
TMEH_00570	TMUEH	74.7	Male	0	0	0.691	2021	No AMD	0	1	2.65	0	censored_or_no_event	0.776	0.34	0.08	0.165	0.06	0.005	0	0	0.125	0.008166	0.053347				Q3
TMEH_00571	TMUEH	66.9	Male	1	0	0.647	2019	Early AMD	0	1	1.87	0	censored_or_no_event	0.483	0.532	0.213	0.177	0.32	0	0	0	0.333	0.003236	0.004653				Q1
TMEH_00572	TMUEH	73.4	Female	0	0	0.783	2020	No AMD	0	1	4.93	0	censored_or_no_event	0.241	0.178	0.227	0.033	0.092	0.047	0.004	0	0.096	0.002665	0.023513				Q2
TMEH_00573	TMUEH	68.8	Male	1	1	0.918	2019	No AMD	0	1	3.69	0	censored_or_no_event	0.231	0.183	0.157	0.128	0.048	0.013	0.005	0	0.093	0.002128	0.009789				Q1
TMEH_00574	TMUEH	69.7	Male	0	0	0.708	2018	No AMD	0	1	5	0	censored_or_no_event	0.125	0.69	0.119	0.031	0.086	0	0.001	0	0.259	0.010556	0.100651				Q4
TMEH_00575	TMUEH	56.1	Female	1	0	0.841	2022	No AMD	0	1	1.93	0	censored_or_no_event	0.582	0.629	0.127	0.029	0.121	0	0	0	0.06	0.002605	0.000631				Q1
TMEH_00576	TMUEH	60.6	Male	0	0	0.743	2022	Early AMD	0	1	4.36	1	incident_late_amd	0.683	0.186	0.276	0.204	0.181	0.04	0	0	0.314	0.066727	0.202091				Q4
TMEH_00577	TMUEH	49.3	Male	0	0	0.638	2022	No AMD	0	1	4.31	0	censored_or_no_event	0.014	0.224	0.226	0.113	0.056	0.005	0	0	0.14	0.00144	0.006374				Q1
TMEH_00578	TMUEH	59.6	Male	0	1	0.818	2019	No AMD	0	1	3.68	0	censored_or_no_event	0.527	0.549	0.108	0.129	0.152	0.005	0	0	0.391	0.004842	0.063759				Q3
TMEH_00579	TMUEH	61.5	Male	0	1	0.622	2023	No AMD	0	1	4.78	0	censored_or_no_event	0.259	0.683	0.19	0.142	0.154	0.077	0	0	0.018	0.059986	0.0102				Q1
TMEH_00580	TMUEH	69.1	Female	1	0	0.678	2021	No AMD	0	1	3.38	0	censored_or_no_event	0.027	0.211	0.13	0.137	0.02	0	0	0	0.124	0.028121	0.137818				Q4
TMEH_00581	TMUEH	56.3	Female	1	0	0.807	2019	No AMD	0	1	4.8	0	censored_or_no_event	0.118	1.73	0.049	0.206	0.034	0	0.006	0	0.143	0.020981	0.014861				Q2
TMEH_00582	TMUEH	81.5	Female	0	1	0.697	2023	No AMD	0	1	1.56	0	censored_or_no_event	0.082	1.318	0.061	0.118	0.114	0.01	0.011	0	0.039	0.009634	0.013863				Q2
TMEH_00583	TMUEH	76.7	Male	0	0	0.806	2022	No AMD	0	1	2.93	0	censored_or_no_event	0.017	0.845	0.085	0.066	0.143	0.066	0.026	0	0.012	0.01185	0.014571				Q2
TMEH_00584	TMUEH	57.5	Female	0	0	0.778	2019	No AMD	0	1	4.64	0	censored_or_no_event	0.598	0.008	0.176	0.109	0.022	0	0	0	0.282	0.026469	0.114857				Q4
TMEH_00585	TMUEH	50.4	Male	1	1	0.816	2020	No AMD	0	1	3.66	0	censored_or_no_event	0.126	0.028	0.042	0.051	0.036	0	0.003	0	0.37	0.05505	0.006687				Q1
TMEH_00586	TMUEH	52.4	Female	1	0	0.791	2018	No AMD	0	1	3.14	0	censored_or_no_event	0.221	0.556	0.055	0.021	0.067	0	0	0	0.048	0.019601	0.031074				Q3
TMEH_00587	TMUEH	68.9	Male	0	1	0.98	2021	No AMD	0	1	5.3	0	censored_or_no_event	0.23	0.321	0.145	0.068	0.053	0.001	0	0	0.098	0.024489	0.073837				Q3
TMEH_00588	TMUEH	55.6	Male	0	0	0.904	2021	No AMD	0	1	6.07	0	censored_or_no_event	0.022	0.368	0.225	0.247	0.084	0.036	0	0	0.032	0.002779	0.004056				Q1
TMEH_00589	TMUEH	63.7	Male	1	0	0.811	2022	No AMD	0	1	4.98	0	censored_or_no_event	0.463	0.254	0.075	0.055	0.107	0	0	0	0.08	0.044657	0.030208				Q3
TMEH_00590	TMUEH	71.1	Male	0	0	0.843	2024	No AMD	0	1	3.88	0	censored_or_no_event	0.513	0.059	0.175	0.069	0.039	0	0.009	0	0.455	0.211031	0.018379				Q2
TMEH_00591	TMUEH	69.6	Female	0	0	0.8	2019	No AMD	0	1	5.49	0	censored_or_no_event	0.422	0.012	0.042	0.093	0.031	0.014	0	0	0.137	0.007864	0.166724				Q4
TMEH_00592	TMUEH	72.5	Male	0	1	0.754	2022	No AMD	0	1	4.38	0	censored_or_no_event	0.719	2.064	0.149	0.137	0.062	0.005	0	0	0.298	0.028596	0.011918				Q2
TMEH_00593	TMUEH	55.2	Male	0	1	0.807	2024	No AMD	0	1	2.68	0	censored_or_no_event	0.354	0.082	0.132	0.189	0.028	0	0.002	0	0.096	0.006689	0.033383				Q3
TMEH_00594	TMUEH	71.9	Female	0	0	0.823	2019	No AMD	0	1	3.87	0	censored_or_no_event	0.307	0.098	0.108	0.245	0.127	0	0	0	0.819	0.036145	0.005583				Q1
TMEH_00595	TMUEH	72.2	Female	1	0	0.729	2021	Early AMD	0	1	5.11	0	censored_or_no_event	0.772	2.036	0.208	0.316	0.233	0	0.011	0	0.276	0.033279	0.010148				Q1
TMEH_00596	TMUEH	74.4	Female	1	1	0.717	2019	No AMD	0	1	4.36	0	censored_or_no_event	0.356	1.367	0.11	0.053	0.087	0	0	0	0.139	0.001643	0.076504				Q4
TMEH_00597	TMUEH	73.4	Female	0	0	0.833	2018	No AMD	0	1	3.42	0	censored_or_no_event	0.631	0.553	0.148	0.128	0.08	0.002	0.003	0	0.004	0.011691	0.075271				Q4
TMEH_00598	TMUEH	55.3	Male	0	0	0.725	2019	No AMD	0	1	5.19	0	censored_or_no_event	0.269	1.309	0.095	0.171	0.091	0.061	0.008	0	0.076	0.013219	0.044249				Q3
TMEH_00599	TMUEH	45.3	Female	0	1	0.702	2024	No AMD	0	1	5.28	0	censored_or_no_event	0.074	0.202	0.126	0.296	0.081	0	0.006	0	0.172	0.007822	0.000326				Q1
TMEH_00600	TMUEH	69.4	Female	0	1	0.687	2020	No AMD	0	1	5.39	0	censored_or_no_event	0.003	0.88	0.127	0.409	0.031	0	0.009	0	0.175	0.033162	0.178981				Q4
TMEH_00601	TMUEH	80	Female	1	0	0.813	2024	No AMD	0	1	4.77	0	censored_or_no_event	0.172	0.536	0.143	0.102	0.052	0	0	0	0.715	0.008318	0.072374				Q3
TMEH_00602	TMUEH	59.6	Female	0	1	0.74	2020	No AMD	0	1	4.03	0	censored_or_no_event	0.124	0.025	0.074	0.168	0.144	0.036	0	0	0.23	0.002961	0.032576				Q3
TMEH_00603	TMUEH	59.6	Male	0	0	0.725	2021	No AMD	0	1	5.56	0	censored_or_no_event	0.167	2.109	0.199	0.106	0.197	0	0	0	0.147	0.221894	0.295228				Q4
TMEH_00604	TMUEH	67.8	Female	1	1	0.886	2024	No AMD	0	1	5.63	0	censored_or_no_event	0.029	0.216	0.229	0.164	0.076	0	0	0	0.257	0.026575	0.097241				Q4
TMEH_00605	TMUEH	75.6	Female	1	0	0.538	2018	No AMD	0	1	3.8	0	censored_or_no_event	0.253	1.006	0.138	0.113	0.119	0	0	0	0.025	0.14549	0.047169				Q3
TMEH_00606	TMUEH	72.6	Female	1	0	0.604	2019	No AMD	0	1	2.81	0	censored_or_no_event	0.038	0.149	0.186	0.115	0.193	0.015	0	0	0.189	0.033787	0.008666				Q1
TMEH_00607	TMUEH	56.1	Female	1	1	0.827	2019	No AMD	0	1	3.89	0	censored_or_no_event	0.075	0.295	0.157	0.041	0.092	0	0.001	0	0.13	0.023017	0.019783				Q2
TMEH_00608	TMUEH	62.6	Male	0	0	0.76	2021	No AMD	0	1	4.16	0	censored_or_no_event	0.231	0.205	0.232	0.084	0.147	0.045	0	0	0.235	0.069184	0.072161				Q3
TMEH_00609	TMUEH	61.5	Female	1	0	0.795	2021	No AMD	0	1	3.62	0	censored_or_no_event	0.242	0.021	0.095	0.126	0.068	0.001	0.001	0	0.186	0.043668	0.001645				Q1
TMEH_00610	TMUEH	71.2	Female	1	0	0.858	2022	No AMD	0	1	5.02	0	censored_or_no_event	0.233	1.202	0.135	0.042	0.086	0.002	0.001	0	0.026	0.010985	0.053219				Q3
TMEH_00611	TMUEH	72.8	Female	1	1	0.683	2021	Intermediate AMD	0	1	3.65	0	censored_or_no_event	0.731	0.801	0.369	0.119	0.142	0	0.001	0	0.339	0.020943	0.065736				Q3
TMEH_00612	TMUEH	58.7	Male	0	0	0.79	2024	No AMD	0	1	3.54	0	censored_or_no_event	0.405	1.212	0.239	0.094	0.115	0.019	0.041	0	0.243	0.0093	0.007764				Q1
TMEH_00613	TMUEH	59.4	Male	1	0	0.797	2019	No AMD	0	1	3.36	0	censored_or_no_event	0.055	0.654	0.214	0.113	0.043	0.04	0.055	0	0.18	0.058597	0.094045				Q4
TMEH_00614	TMUEH	68.8	Female	1	0	0.68	2018	No AMD	0	1	4.21	0	censored_or_no_event	0.684	0.819	0.206	0.137	0.129	0.002	0	0	0.089	0.004106	0.025848				Q2
TMEH_00615	TMUEH	64.5	Male	1	0	0.686	2023	No AMD	0	1	3.94	0	censored_or_no_event	0.535	0.686	0.254	0.163	0.085	0.075	0	0	0.229	0.015871	0.003683				Q1
TMEH_00616	TMUEH	59.7	Female	0	0	0.779	2022	No AMD	0	1	2.32	0	censored_or_no_event	0.061	0.745	0.08	0.217	0.09	0	0.012	0	0.026	0.029737	0.005955				Q1
TMEH_00617	TMUEH	62.4	Female	1	1	0.86	2021	No AMD	0	1	5.82	0	censored_or_no_event	0.914	0.57	0.065	0.028	0.193	0.008	0.001	0	0.446	0.017357	0.051145				Q3
TMEH_00618	TMUEH	71.5	Female	1	0	0.876	2022	No AMD	0	1	3.4	0	censored_or_no_event	0.189	1.116	0.105	0.133	0.018	0	0	0	0.142	0.938263	0.079781				Q4
TMEH_00619	TMUEH	63.3	Male	0	0	0.806	2020	No AMD	0	1	4.22	0	censored_or_no_event	0.106	0.438	0.206	0.086	0.107	0.001	0.008	0	0.162	0.00275	0.001838				Q1
TMEH_00620	TMUEH	65.3	Male	0	0	0.808	2022	No AMD	0	1	4.3	0	censored_or_no_event	0.185	1.411	0.231	0.081	0.085	0.001	0	0	0.155	0.001052	0.006995				Q1
TMEH_00621	TMUEH	59.7	Female	0	1	0.711	2019	Late AMD	1	0	5.1	0	censored_or_no_event	2.835	3.239	0.606	0.655	0.772	0.781	0.939	1	0.463	0.954006	0.030104
TMEH_00622	TMUEH	71.5	Female	1	0	0.661	2020	No AMD	0	1	3	0	censored_or_no_event	0.35	0.008	0.109	0.047	0.059	0	0.004	0	0.421	0.941712	0.18203				Q4
TMEH_00623	TMUEH	61.9	Female	1	1	0.702	2021	No AMD	0	1	4.07	0	censored_or_no_event	0.263	1.26	0.124	0.145	0.065	0	0.001	0	0.013	0.012275	0.058813				Q3
TMEH_00624	TMUEH	68.6	Female	0	0	0.632	2018	Early AMD	0	1	6.68	0	censored_or_no_event	0.3	0.251	0.226	0.41	0.149	0	0.005	0	0.349	0.024029	0.021076				Q2
TMEH_00625	TMUEH	67.8	Male	1	0	0.884	2024	No AMD	0	1	3.6	0	censored_or_no_event	0.361	0.318	0.036	0.087	0.135	0	0.015	0	0.16	0.041324	0.079444				Q4
TMEH_00626	TMUEH	63	Male	1	0	0.79	2024	No AMD	0	1	2.33	0	censored_or_no_event	0.087	0.112	0.139	0.306	0.126	0.003	0	0	0.184	0.056341	0.008182				Q1
TMEH_00627	TMUEH	59.2	Male	0	0	0.654	2019	No AMD	0	1	5.35	0	censored_or_no_event	0.27	0.564	0.109	0.042	0.07	0.009	0.001	0	0.228	0.0573	0.028757				Q3
TMEH_00628	TMUEH	65.7	Male	1	0	0.857	2024	Early AMD	0	1	2.45	1	incident_late_amd	0.32	0.511	0.257	0.154	0.193	0.018	0.001	0	0.379	0.008609	0.099516				Q4
TMEH_00629	TMUEH	63.7	Male	0	0	0.78	2019	No AMD	0	1	5.05	0	censored_or_no_event	0.06	0.5	0.218	0.159	0.163	0.036	0.005	0	0.014	0.014677	0.095677				Q4
TMEH_00630	TMUEH	75.1	Male	0	0	0.804	2018	No AMD	0	1	5.08	0	censored_or_no_event	0.056	0.443	0.094	0.146	0.238	0	0	0	0.165	0.010226	0.155219				Q4
TMEH_00631	TMUEH	59.1	Male	0	0	0.912	2021	No AMD	0	1	3.81	0	censored_or_no_event	0.034	0.309	0.112	0.06	0.057	0	0.002	0	0.074	0.001267	0.139725				Q4
TMEH_00632	TMUEH	72.9	Male	0	0	0.888	2022	No AMD	0	1	2.65	0	censored_or_no_event	0.32	0.149	0.052	0.07	0.05	0	0	0	0.177	0.012582	0.03874				Q3
TMEH_00633	TMUEH	76.8	Male	0	0	0.695	2019	No AMD	0	1	6.44	0	censored_or_no_event	0.896	0.195	0.125	0.187	0.045	0.084	0.007	0	0.152	0.013073	0.030428				Q3
TMEH_00634	TMUEH	72	Male	1	0	0.841	2020	No AMD	0	1	5.36	0	censored_or_no_event	0.388	0.14	0.062	0.027	0.122	0	0	0	0.174	0.003316	0.0578				Q3
TMEH_00635	TMUEH	72.8	Female	0	1	0.891	2022	No AMD	0	1	3.67	0	censored_or_no_event	0.122	0.035	0.22	0.12	0.018	0.003	0.005	0	0.06	0.001364	0.408925				Q4
TMEH_00636	TMUEH	64.2	Male	1	1	0.933	2018	Early AMD	0	1	4.78	0	censored_or_no_event	0.291	1.687	0.201	0.319	0.082	0.016	0.015	0	0.496	0.012372	0.074082				Q3
TMEH_00637	TMUEH	70.3	Female	1	0	0.716	2019	No AMD	0	1	5.33	0	censored_or_no_event	0.228	0.334	0.161	0.022	0.069	0.007	0	0	0.171	0.008056	0.054126				Q3
TMEH_00638	TMUEH	70.4	Male	1	1	0.818	2023	No AMD	0	1	4.74	0	censored_or_no_event	0.784	0.092	0.177	0.118	0.096	0.012	0	0	0.173	0.010859	0.036828				Q3
TMEH_00639	TMUEH	52.6	Male	1	0	0.637	2019	No AMD	0	1	5.02	0	censored_or_no_event	0.07	0.016	0.09	0.184	0.102	0.036	0	0	0.175	0.108435	0.005604				Q1
TMEH_00640	TMUEH	63.7	Female	1	1	0.842	2024	No AMD	0	1	5.29	0	censored_or_no_event	0.01	0.38	0.098	0.047	0.194	0	0	0	0.402	0.012948	0.091442				Q4
TMEH_00641	TMUEH	56.1	Female	1	0	0.706	2019	No AMD	0	1	4.68	0	censored_or_no_event	0.174	0.053	0.142	0.082	0.156	0	0	0	0.028	0.613031	0.05862				Q3
TMEH_00642	TMUEH	50.5	Female	0	0	0.68	2018	No AMD	0	1	4.38	0	censored_or_no_event	0.545	0.306	0.069	0.039	0.066	0.012	0.011	0	0.248	0.002294	0.020955				Q2
TMEH_00643	TMUEH	66.4	Male	0	0	0.844	2022	No AMD	0	1	5.14	0	censored_or_no_event	0.512	0.214	0.166	0.039	0.184	0	0	0	0.24	0.01167	0.01204				Q2
TMEH_00644	TMUEH	70.4	Female	1	1	0.66	2019	No AMD	0	1	4.48	0	censored_or_no_event	0.261	0.207	0.098	0.1	0.04	0.084	0.015	0	0.137	0.060415	0.02132				Q2
TMEH_00645	TMUEH	60.9	Female	1	0	0.98	2020	No AMD	0	1	3.58	0	censored_or_no_event	0.003	0.441	0.104	0.116	0.02	0.005	0.004	0	0.552	0.039769	0.01533				Q2
TMEH_00646	TMUEH	71.1	Female	0	1	0.829	2018	No AMD	0	1	4.43	0	censored_or_no_event	0.372	0.341	0.378	0.047	0.041	0.005	0	0	0.392	0.006336	0.003442				Q1
TMEH_00647	TMUEH	71.5	Male	0	0	0.876	2023	No AMD	0	1	4.26	0	censored_or_no_event	1.788	0.294	0.138	0.046	0.124	0	0.002	0	0.322	0.054684	0.014733				Q2
TMEH_00648	TMUEH	67.5	Male	0	0	0.682	2019	No AMD	0	1	3.17	0	censored_or_no_event	0.239	0.675	0.182	0.104	0.109	0.001	0	0	0.165	0.236578	0.102153				Q4
TMEH_00649	TMUEH	62.4	Male	0	1	0.772	2022	No AMD	0	1	4.91	0	censored_or_no_event	1.703	0.38	0.058	0.169	0.083	0.017	0.003	0	0.087	0.002738	0.045292				Q3
TMEH_00650	TMUEH	72.5	Male	0	0	0.98	2024	Early AMD	0	1	4.01	0	censored_or_no_event	0.207	1.001	0.235	0.053	0.618	0	0.001	0	0.163	0.013191	0.038229				Q3
TMEH_00651	TMUEH	81.9	Male	0	0	0.708	2024	No AMD	0	1	3.27	0	censored_or_no_event	0.724	0.489	0.18	0.119	0.095	0	0	0	0.053	0.001296	0.095863				Q4
TMEH_00652	TMUEH	49.1	Male	0	0	0.845	2021	No AMD	0	1	2.61	0	censored_or_no_event	0.147	0.414	0.13	0.097	0.046	0	0	0	0.042	0.142515	0.01139				Q2
TMEH_00653	TMUEH	73	Female	0	1	0.915	2021	No AMD	0	1	4.52	0	censored_or_no_event	0.029	0.518	0.159	0.102	0.183	0	0.001	0	0.406	0.001731	0.012826				Q2
TMEH_00654	TMUEH	56.8	Male	0	0	0.907	2020	No AMD	0	1	2.45	0	censored_or_no_event	0.039	0.064	0.124	0.112	0.076	0	0	0	0.097	0.026231	0.020869				Q2
TMEH_00655	TMUEH	74	Female	0	0	0.905	2023	No AMD	0	1	3.79	0	censored_or_no_event	0.049	0.868	0.247	0.192	0.041	0.001	0	0	0.067	0.024929	0.046266				Q3
TMEH_00656	TMUEH	75.3	Female	0	0	0.799	2020	No AMD	0	1	4.13	0	censored_or_no_event	0.018	0.082	0.07	0.181	0.057	0	0	0	0.073	0.094886	0.279414				Q4
TMEH_00657	TMUEH	63.3	Male	0	0	0.757	2024	No AMD	0	1	4.15	0	censored_or_no_event	0.021	0.893	0.138	0.19	0.083	0	0	0	0.119	0.016104	0.026563				Q2
TMEH_00658	TMUEH	63.1	Female	0	0	0.676	2021	No AMD	0	1	3.42	0	censored_or_no_event	0.103	0.432	0.15	0.107	0.094	0.019	0	0	0.158	0.010974	0.024369				Q2
TMEH_00659	TMUEH	66.6	Female	0	0	0.927	2023	No AMD	0	1	1.28	0	censored_or_no_event	0.646	0.086	0.156	0.052	0.055	0	0.017	0	0.122	0.001996	0.053901				Q3
TMEH_00660	TMUEH	67.8	Female	1	0	0.915	2024	No AMD	0	1	2.8	0	censored_or_no_event	0.603	0.044	0.177	0.05	0.069	0.006	0	0	0.108	0.003993	0.005553				Q1
TMEH_00661	TMUEH	65.1	Male	1	0	0.732	2023	No AMD	0	1	2.61	0	censored_or_no_event	0.57	0.251	0.159	0.153	0.025	0.007	0	0	0.119	0.014215	0.162565				Q4
TMEH_00662	TMUEH	76.6	Male	0	0	0.706	2019	No AMD	0	1	5.37	0	censored_or_no_event	0.005	0.211	0.14	0.155	0.027	0.001	0.001	0	0.11	0.063218	0.270319				Q4
TMEH_00663	TMUEH	53.3	Male	0	0	0.78	2018	No AMD	0	1	5.76	0	censored_or_no_event	0.528	0.924	0.07	0.266	0.125	0	0.003	0	0.145	0.001459	0.014897				Q2
TMEH_00664	TMUEH	62.5	Male	1	1	0.809	2019	No AMD	0	1	6.1	0	censored_or_no_event	0.114	0.042	0.142	0.079	0.045	0	0.002	0	0.107	0.059578	0.014161				Q2
TMEH_00665	TMUEH	72.4	Male	1	0	0.741	2019	No AMD	0	1	3.38	0	censored_or_no_event	0.082	0.815	0.054	0.131	0.12	0	0	0	0.314	0.008723	0.045972				Q3
TMEH_00666	TMUEH	64.3	Female	0	0	0.88	2023	Early AMD	0	1	2.27	0	censored_or_no_event	1.135	1.851	0.221	0.078	0.212	0.002	0.001	0	0.434	0.001858	0.077223				Q4
TMEH_00667	TMUEH	64.7	Male	1	0	0.721	2019	No AMD	0	1	4.07	0	censored_or_no_event	0.433	0.307	0.13	0.188	0.051	0	0.001	0	0.408	0.02985	0.011757				Q2
TMEH_00668	TMUEH	64.2	Male	0	0	0.819	2018	No AMD	0	1	3.2	0	censored_or_no_event	0.071	1.222	0.033	0.149	0.058	0.002	0	0	0.226	0.032225	0.002713				Q1
TMEH_00669	TMUEH	75	Male	0	0	0.712	2022	No AMD	0	1	4.38	0	censored_or_no_event	0.378	0.069	0.235	0.066	0.026	0.038	0	0	0.075	0.064204	0.027543				Q2
TMEH_00670	TMUEH	72.8	Male	0	0	0.744	2024	No AMD	0	1	6.96	0	censored_or_no_event	0.751	0.006	0.059	0.14	0.139	0	0.008	0	0.369	0.049184	0.01192				Q2
TMEH_00671	TMUEH	55.4	Female	0	0	0.726	2024	No AMD	0	1	3.27	0	censored_or_no_event	0.657	0.436	0.078	0.189	0.087	0.003	0	0	0.078	0.007517	0.118757				Q4
TMEH_00672	TMUEH	57	Male	0	0	0.901	2018	No AMD	0	1	5.52	0	censored_or_no_event	0.16	0.702	0.147	0.256	0.072	0	0.009	0	0.354	0.033334	0.016472				Q2
TMEH_00673	TMUEH	63.2	Male	0	1	0.63	2023	No AMD	0	1	3.41	0	censored_or_no_event	0.089	0.6	0.153	0.098	0.039	0.001	0	0	0.058	0.017128	0.023046				Q2
TMEH_00674	TMUEH	65.6	Female	0	0	0.858	2023	No AMD	0	1	5.36	0	censored_or_no_event	1.052	0.436	0.16	0.068	0.083	0	0	0	0.071	0.022798	0.028381				Q3
TMEH_00675	TMUEH	74.6	Female	0	0	0.843	2021	No AMD	0	1	4.04	0	censored_or_no_event	0.012	0.154	0.106	0.1	0.143	0.001	0.006	0	0.196	0.010878	0.007138				Q1
TMEH_00676	TMUEH	65.8	Female	1	1	0.802	2023	No AMD	0	1	4.31	0	censored_or_no_event	0.262	0.255	0.063	0.093	0.108	0.01	0	0	0.12	0.004796	0.009144				Q1
TMEH_00677	TMUEH	78.2	Male	0	0	0.8	2023	Intermediate AMD	0	1	4.96	0	censored_or_no_event	0.261	1.288	0.476	0.82	0.564	0.01	0.001	0	0.103	0.014625	0.640083				Q4
TMEH_00678	TMUEH	82.8	Female	0	0	0.843	2023	No AMD	0	1	5.53	0	censored_or_no_event	0.211	0.148	0.095	0.114	0.112	0	0.009	0	0.086	0.032093	0.195189				Q4
TMEH_00679	TMUEH	59.3	Female	0	0	0.911	2022	No AMD	0	1	4.04	0	censored_or_no_event	0.381	0.971	0.078	0.08	0.081	0.052	0	0	0.117	0.00339	0.004189				Q1
TMEH_00680	TMUEH	68.3	Male	1	0	0.953	2018	No AMD	0	1	6.06	0	censored_or_no_event	0.056	0.745	0.132	0.144	0.066	0	0	0	0.043	0.017421	0.051071				Q3
TMEH_00681	TMUEH	75.7	Male	0	1	0.556	2018	No AMD	0	1	3.07	0	censored_or_no_event	0.733	0.368	0.149	0.061	0.027	0.073	0.001	0	0.152	0.005245	0.020523				Q2
TMEH_00682	TMUEH	68.8	Female	1	0	0.682	2022	No AMD	0	1	5.21	0	censored_or_no_event	0.079	0.344	0.191	0.207	0.042	0	0	0	0.186	0.002944	0.090336				Q4
TMEH_00683	TMUEH	69.8	Female	0	1	0.863	2018	Early AMD	0	1	1.65	0	censored_or_no_event	0.533	0.806	0.13	0.163	0.25	0	0	0	0.089	0.010124	0.17793				Q4
TMEH_00684	TMUEH	62.9	Male	0	0	0.837	2021	No AMD	0	1	2.84	0	censored_or_no_event	0.172	1.151	0.125	0.115	0.124	0.001	0.006	0	0.032	0.03292	0.01233				Q2
TMEH_00685	TMUEH	62.1	Female	0	0	0.812	2019	Early AMD	0	1	1.59	1	incident_late_amd	1.222	0.439	0.238	0.127	0.134	0.01	0.002	0	0.434	0.055894	0.26778				Q4
TMEH_00686	TMUEH	68.6	Male	0	0	0.802	2022	No AMD	0	1	2.16	0	censored_or_no_event	0.155	0.805	0.158	0.056	0.064	0.001	0	0	0.327	0.00561	0.013035				Q2
TMEH_00687	TMUEH	75.4	Female	1	0	0.831	2022	No AMD	0	1	4.36	0	censored_or_no_event	0.654	0.992	0.104	0.212	0.095	0.004	0	0	0.201	0.007344	0.062732				Q3
TMEH_00688	TMUEH	57.8	Female	1	0	0.704	2023	No AMD	0	1	3.82	0	censored_or_no_event	0.037	0.376	0.033	0.143	0.086	0	0	0	0.077	0.004477	0.192674				Q4
TMEH_00689	TMUEH	65.6	Female	1	1	0.858	2019	No AMD	0	1	2.54	0	censored_or_no_event	0.443	0.02	0.065	0.167	0.06	0	0	0	0.04	0.029653	0.068012				Q3
TMEH_00690	TMUEH	82.4	Female	1	0	0.816	2019	No AMD	0	1	4.52	0	censored_or_no_event	0.525	0.049	0.091	0.037	0.062	0	0	0	0.314	0.019177	0.060529				Q3
TMEH_00691	TMUEH	65.2	Male	0	0	0.841	2019	No AMD	0	1	2.17	0	censored_or_no_event	0.616	0.52	0.083	0.038	0.108	0.002	0.001	0	0.276	0.032663	0.150817				Q4
TMEH_00692	TMUEH	68.3	Male	0	0	0.712	2024	No AMD	0	1	5.62	0	censored_or_no_event	0.047	0.153	0.086	0.218	0.101	0.001	0.002	0	0.336	0.110178	0.011579				Q2
TMEH_00693	TMUEH	73.8	Female	0	0	0.897	2024	No AMD	0	1	2.95	0	censored_or_no_event	0.439	1.545	0.123	0.151	0.072	0.013	0	0	0.035	0.011889	0.066118				Q3
TMEH_00694	TMUEH	71.8	Female	1	0	0.916	2024	No AMD	0	1	3.9	0	censored_or_no_event	0.52	1.066	0.13	0.204	0.15	0	0	0	0.028	0.010411	0.026345				Q2
TMEH_00695	TMUEH	65.6	Male	0	1	0.719	2024	No AMD	0	1	4.91	0	censored_or_no_event	0.208	0.155	0.113	0.066	0.014	0.02	0.005	0	0.272	0.069562	0.002874				Q1
TMEH_00696	TMUEH	65	Male	1	0	0.915	2022	No AMD	0	1	3.68	0	censored_or_no_event	0.412	0.294	0.13	0.035	0.154	0.003	0.001	0	0.074	0.015154	0.026098				Q2
TMEH_00697	TMUEH	80	Female	0	0	0.793	2021	No AMD	0	1	2.57	0	censored_or_no_event	0.77	0.222	0.12	0.14	0.029	0.007	0.015	0	0.051	0.008257	0.057476				Q3
TMEH_00698	TMUEH	58.8	Male	0	0	0.849	2024	No AMD	0	1	2.87	0	censored_or_no_event	0.173	0.103	0.11	0.089	0.067	0	0.002	0	0.237	0.057051	0.001302				Q1
TMEH_00699	TMUEH	55.3	Female	0	0	0.801	2019	No AMD	0	1	3.65	0	censored_or_no_event	0.396	0.096	0.054	0.097	0.055	0	0.023	0	0.417	0.059485	0.001292				Q1
TMEH_00700	TMUEH	76.5	Female	0	0	0.824	2023	No AMD	0	1	4.94	0	censored_or_no_event	0.304	0.065	0.159	0.066	0.063	0	0	0	0.641	0.002553	0.025022				Q2
TMEH_00701	TMUEH	77.8	Female	0	0	0.732	2023	No AMD	0	1	4.05	0	censored_or_no_event	0.21	0.316	0.131	0.069	0.036	0.001	0	0	0.15	0.004218	0.031688				Q3
TMEH_00702	TMUEH	58.6	Male	0	1	0.77	2018	No AMD	0	1	3.09	0	censored_or_no_event	0.02	0.561	0.076	0.29	0.052	0	0	0	0.155	0.022634	0.016388				Q2
TMEH_00703	TMUEH	74.5	Male	1	0	0.753	2024	No AMD	0	1	1.78	0	censored_or_no_event	0.081	0.687	0.1	0.08	0.045	0	0.006	0	0.138	0.075376	0.274063				Q4
TMEH_00704	TMUEH	70.1	Female	1	0	0.861	2023	No AMD	0	1	2.91	0	censored_or_no_event	0.082	0.948	0.097	0.044	0.125	0.002	0	0	0.461	0.048968	0.697726				Q4
TMEH_00705	TMUEH	66.1	Male	1	0	0.75	2023	No AMD	0	1	5.35	0	censored_or_no_event	0.478	0.392	0.092	0.122	0.029	0	0	0	0.344	0.005641	0.021119				Q2
TMEH_00706	TMUEH	68	Female	1	1	0.663	2020	No AMD	0	1	6.54	0	censored_or_no_event	0.007	0.198	0.124	0.147	0.121	0.024	0.009	0	0.007	0.017833	0.045777				Q3
TMEH_00707	TMUEH	83	Female	1	0	0.699	2018	No AMD	0	1	5.08	0	censored_or_no_event	0.507	1.214	0.195	0.125	0.049	0.036	0.006	0	0.083	0.004226	0.020227				Q2
TMEH_00708	TMUEH	73.5	Male	1	1	0.838	2024	No AMD	0	1	4.71	0	censored_or_no_event	0.021	0.272	0.128	0.285	0.068	0	0.002	0	0.016	0.110631	0.146653				Q4
TMEH_00709	TMUEH	72.2	Female	0	0	0.826	2021	No AMD	0	1	4.34	0	censored_or_no_event	0.329	0.066	0.04	0.288	0.131	0	0	0	0.601	0.322105	0.00185				Q1
TMEH_00710	TMUEH	71.6	Female	1	0	0.651	2018	No AMD	0	1	2.94	0	censored_or_no_event	0.353	0.012	0.085	0.199	0.204	0	0	0	0.005	0.005662	0.144623				Q4
TMEH_00711	TMUEH	62	Female	1	1	0.775	2019	No AMD	0	1	4.5	0	censored_or_no_event	0.55	0.378	0.133	0.181	0.053	0.004	0	0	0.232	0.013448	0.002351				Q1
TMEH_00712	TMUEH	64.4	Male	1	0	0.551	2018	Intermediate AMD	0	1	4.11	0	censored_or_no_event	0.942	1.506	0.462	0.449	0.129	0	0	0	0.644	0.003917	0.155566				Q4
TMEH_00713	TMUEH	65.9	Female	0	0	0.85	2022	No AMD	0	1	3.55	0	censored_or_no_event	0.344	0.275	0.088	0.019	0.134	0.015	0	0	0.035	0.039834	0.0424				Q3
TMEH_00714	TMUEH	59.6	Male	0	0	0.98	2018	No AMD	0	1	5.19	0	censored_or_no_event	0.399	0.057	0.107	0.044	0.054	0	0.001	0	0.274	0.011106	0.005104				Q1
TMEH_00715	TMUEH	71.7	Female	1	0	0.896	2019	No AMD	0	1	2.51	0	censored_or_no_event	0.021	0.171	0.1	0.124	0.151	0.002	0	0	0.007	0.026424	0.044099				Q3
TMEH_00716	TMUEH	77.1	Female	1	0	0.868	2020	No AMD	0	1	6.26	0	censored_or_no_event	0.094	0.278	0.057	0.068	0.152	0.05	0	0	0.054	0.008425	0.240826				Q4
TMEH_00717	TMUEH	66.4	Female	1	0	0.781	2019	No AMD	0	1	2.87	0	censored_or_no_event	0.08	0.476	0.071	0.093	0.129	0	0.007	0	0.184	0.024571	0.028058				Q2
TMEH_00718	TMUEH	60.1	Female	0	0	0.621	2022	No AMD	0	1	4.56	0	censored_or_no_event	0.214	0.276	0.069	0.059	0.104	0	0	0	0.083	0.001324	0.028776				Q3
TMEH_00719	TMUEH	60.4	Female	0	0	0.894	2020	No AMD	0	1	5.84	0	censored_or_no_event	0.106	0.568	0.131	0.027	0.056	0.008	0.018	0	0.167	0.033933	0.004169				Q1
TMEH_00720	TMUEH	80.9	Female	0	0	0.835	2024	No AMD	0	1	3.56	0	censored_or_no_event	0.089	0.332	0.171	0.073	0.06	0	0.006	0	0.247	0.001418	0.020939				Q2
TMEH_00721	TMUEH	62.1	Female	0	0	0.742	2021	No AMD	0	1	4.35	0	censored_or_no_event	1.007	0.184	0.157	0.04	0.094	0	0	0	0.062	0.044622	0.002518				Q1
TMEH_00722	TMUEH	56.7	Male	1	1	0.49	2024	No AMD	0	1	2.9	0	censored_or_no_event	0.269	0.044	0.127	0.09	0.014	0	0	0	0.113	0.088497	0.148333				Q4
TMEH_00723	TMUEH	54.4	Male	1	0	0.653	2019	No AMD	0	1	4.23	0	censored_or_no_event	0.134	0.059	0.327	0.077	0.132	0	0	0	0.104	0.031493	0.016153				Q2
TMEH_00724	TMUEH	63.1	Female	0	0	0.734	2021	No AMD	0	1	4.35	0	censored_or_no_event	0.219	0.101	0.106	0.176	0.051	0.069	0	0	0.233	0.050973	0.084164				Q4
TMEH_00725	TMUEH	77.6	Male	1	0	0.788	2018	No AMD	0	1	5.74	0	censored_or_no_event	0.242	0.29	0.06	0.055	0.117	0	0.007	0	0.039	0.150204	0.134285				Q4
TMEH_00726	TMUEH	77.9	Female	0	1	0.727	2021	No AMD	0	1	2.27	0	censored_or_no_event	0.138	1.948	0.044	0.07	0.038	0.018	0.001	0	0.207	0.021311	0.019327				Q2
TMEH_00727	TMUEH	72.3	Male	0	0	0.724	2019	No AMD	0	1	2.47	0	censored_or_no_event	0.329	0.217	0.258	0.059	0.046	0.013	0.007	0	0.027	0.005544	0.060111				Q3
TMEH_00728	TMUEH	60.8	Female	1	0	0.753	2023	No AMD	0	1	2.23	0	censored_or_no_event	0.063	0.26	0.114	0.151	0.051	0	0.006	0	0.104	0.004491	0.105989				Q4
TMEH_00729	TMUEH	74.3	Female	1	0	0.856	2024	Early AMD	0	1	1.1	0	censored_or_no_event	0.99	0.34	0.231	0.327	0.159	0.001	0.008	0	0.252	0.047096	0.337823				Q4
TMEH_00730	TMUEH	65.5	Male	1	1	0.812	2020	No AMD	0	1	3.52	0	censored_or_no_event	0.179	0.563	0.107	0.112	0.182	0.034	0	0	0.08	0.000861	0.000632				Q1
TMEH_00731	TMUEH	72.5	Female	0	0	0.708	2019	No AMD	0	1	5	0	censored_or_no_event	0.014	0.225	0.178	0.043	0.045	0	0	0	0.467	0.011209	0.183789				Q4
TMEH_00732	TMUEH	86	Male	0	0	0.738	2018	No AMD	0	1	3.58	0	censored_or_no_event	0.601	0.741	0.159	0.177	0.229	0	0.001	0	0.365	0.00601	0.209908				Q4
TMEH_00733	TMUEH	65.3	Male	1	0	0.77	2024	No AMD	0	1	4.42	0	censored_or_no_event	0.023	0.019	0.121	0.022	0.278	0.008	0	0	0.062	0.014193	0.04165				Q3
TMEH_00734	TMUEH	55.6	Male	1	1	0.85	2024	No AMD	0	1	2.79	0	censored_or_no_event	0.054	0.119	0.073	0.045	0.048	0.044	0	0	0.251	0.012251	0.019563				Q2
TMEH_00735	TMUEH	83.7	Male	0	1	0.727	2018	No AMD	0	1	4.62	0	censored_or_no_event	0.113	1.652	0.172	0.034	0.113	0.003	0	0	0.245	0.00387	0.044841				Q3
TMEH_00736	TMUEH	65.9	Male	0	0	0.98	2021	No AMD	0	1	4.1	0	censored_or_no_event	0.18	0.503	0.045	0.05	0.045	0	0.003	0	0.131	0.076197	0.072549				Q3
TMEH_00737	TMUEH	65.8	Female	0	0	0.722	2018	No AMD	0	1	4.47	0	censored_or_no_event	0.264	0.434	0.091	0.053	0.064	0	0.001	0	0.007	0.069159	0.001748				Q1
TMEH_00738	TMUEH	53.2	Male	0	1	0.662	2024	No AMD	0	1	4.42	0	censored_or_no_event	0.038	0.017	0.183	0.127	0.035	0.004	0.001	0	0.086	0.001709	0.169069				Q4
TMEH_00739	TMUEH	73.8	Male	0	1	0.751	2022	No AMD	0	1	3.77	0	censored_or_no_event	0.093	0.009	0.26	0.168	0.087	0	0.002	0	0.065	0.024062	0.005652				Q1
TMEH_00740	TMUEH	76.4	Female	0	0	0.78	2022	No AMD	0	1	2.6	0	censored_or_no_event	0.223	0	0.23	0.116	0.097	0.001	0	0	0.046	0.01941	0.434361				Q4
TMEH_00741	TMUEH	69.6	Female	0	1	0.876	2023	No AMD	0	1	2.28	0	censored_or_no_event	0.087	0.486	0.194	0.062	0.088	0.002	0.001	0	0.194	0.000998	0.046944				Q3
TMEH_00742	TMUEH	76.8	Female	0	0	0.82	2024	No AMD	0	1	4.11	0	censored_or_no_event	0.012	1.29	0.208	0.111	0.106	0.002	0	0	0.201	0.170036	0.129069				Q4
TMEH_00743	TMUEH	64	Female	0	1	0.796	2022	No AMD	0	1	2.09	0	censored_or_no_event	0.19	0.004	0.063	0.18	0.055	0	0	0	0.144	0.027723	0.03552				Q3
TMEH_00744	TMUEH	79.1	Female	0	0	0.68	2024	No AMD	0	1	3.37	0	censored_or_no_event	0.173	0.309	0.047	0.125	0.033	0	0	0	0.308	0.007052	0.018115				Q2
TMEH_00745	TMUEH	74.1	Female	0	1	0.705	2023	No AMD	0	1	6.1	0	censored_or_no_event	0.354	0.784	0.051	0.039	0.106	0.132	0	0	0.449	0.016946	0.004889				Q1
TMEH_00746	TMUEH	82.7	Female	0	0	0.834	2019	No AMD	0	1	5.95	0	censored_or_no_event	0.053	0.01	0.083	0.063	0.033	0	0.011	0	0.215	0.051238	0.015084				Q2
TMEH_00747	TMUEH	53.1	Male	0	0	0.909	2022	No AMD	0	1	4.66	0	censored_or_no_event	0.125	1.788	0.065	0.069	0.072	0	0	0	0.169	0.011252	0.059688				Q3
TMEH_00748	TMUEH	56.7	Female	0	1	0.605	2018	No AMD	0	1	3.51	0	censored_or_no_event	1.257	0.332	0.115	0.142	0.143	0.001	0	0	0.315	0.011936	0.011345				Q2
TMEH_00749	TMUEH	75.1	Female	0	0	0.729	2023	No AMD	0	1	2.57	0	censored_or_no_event	0.18	0.49	0.308	0.078	0.146	0	0.004	1	0.334	0.012748	0.028251				Q2
TMEH_00750	TMUEH	70.8	Male	1	0	0.81	2020	No AMD	0	1	4.76	0	censored_or_no_event	0.546	1.017	0.108	0.054	0.113	0.063	0	0	0.304	0.005291	0.029116				Q3
TMEH_00751	TMUEH	59.6	Female	0	0	0.788	2022	No AMD	0	1	2.77	0	censored_or_no_event	0.805	0.336	0.248	0.035	0.137	0	0	0	0.243	0.00911	0.006792				Q1
TMEH_00752	TMUEH	68.4	Female	1	0	0.714	2023	Early AMD	0	1	4.31	0	censored_or_no_event	0.459	1.46	0.167	0.38	0.068	0.003	0	0	0.294	0.041653	0.034317				Q3
TMEH_00753	TMUEH	75.6	Male	0	0	0.79	2021	No AMD	0	1	4.09	0	censored_or_no_event	0.337	0.215	0.13	0.177	0.111	0.008	0	0	0.168	0.016443	0.186082				Q4
TMEH_00754	TMUEH	77.4	Female	0	0	0.619	2018	Intermediate AMD	0	1	4.87	0	censored_or_no_event	1.018	1.648	0.41	0.367	0.407	0	0.004	0	0.582	0.002961	0.479047				Q4
TMEH_00755	TMUEH	69.9	Male	1	0	0.719	2022	Early AMD	0	1	2.87	0	censored_or_no_event	1.625	1.202	0.153	0.39	0.232	0	0.069	0	0.369	0.012767	0.777475				Q4
TMEH_00756	TMUEH	68.4	Male	0	0	0.98	2021	No AMD	0	1	3.62	0	censored_or_no_event	0.319	1.554	0.146	0.014	0.051	0	0	0	0.039	0.019109	0.007838				Q1
TMEH_00757	TMUEH	71.7	Female	0	1	0.577	2020	Early AMD	0	1	1.89	1	incident_late_amd	1.494	1.508	0.226	0.322	0.195	0.027	0	0	0.21	0.023066	0.026838				Q2
TMEH_00758	TMUEH	67.2	Male	0	1	0.711	2023	No AMD	0	1	5.93	0	censored_or_no_event	0.144	0.001	0.097	0.113	0.043	0.004	0	0	0.163	0.022515	0.030508				Q3
TMEH_00759	TMUEH	84.1	Male	1	0	0.836	2023	No AMD	0	1	4.66	0	censored_or_no_event	0.505	0.238	0.118	0.046	0.041	0	0	0	0.048	0.009563	0.006795				Q1
TMEH_00760	TMUEH	64	Female	0	0	0.893	2023	No AMD	0	1	4.85	0	censored_or_no_event	0.518	0.731	0.13	0.111	0.03	0	0	0	0.222	0.005698	0.036927				Q3
TMEH_00761	TMUEH	67.8	Male	1	0	0.98	2020	No AMD	0	1	4.78	0	censored_or_no_event	0.291	0.074	0.104	0.088	0.05	0.014	0.001	0	0.209	0.025847	0.247745				Q4
TMEH_00762	TMUEH	66	Female	0	1	0.934	2019	No AMD	0	1	4.15	0	censored_or_no_event	0.279	0.17	0.102	0.077	0.038	0	0.018	0	0.061	0.013192	0.040535				Q3
TMEH_00763	TMUEH	81	Male	1	0	0.9	2020	No AMD	0	1	5.86	0	censored_or_no_event	0.119	0.208	0.038	0.141	0.032	0.008	0	0	0.127	0.048356	0.028881				Q3
TMEH_00764	TMUEH	63.1	Male	1	0	0.675	2024	No AMD	0	1	5.17	0	censored_or_no_event	0.18	0.91	0.105	0.305	0.125	0.005	0	0	0.103	0.00525	0.002271				Q1
TMEH_00765	TMUEH	75.2	Female	1	0	0.98	2022	Early AMD	0	1	4.19	0	censored_or_no_event	0.852	0.589	0.209	0.206	0.239	0	0	0	0.228	0.01454	0.075598				Q4
TMEH_00766	TMUEH	67.1	Male	1	0	0.861	2023	No AMD	0	1	6.08	0	censored_or_no_event	0.171	0.86	0.114	0.209	0.038	0	0.003	0	0.629	0.095817	0.007795				Q1
TMEH_00767	TMUEH	63.7	Male	0	1	0.688	2021	No AMD	0	1	2.65	0	censored_or_no_event	0.652	0.258	0.222	0.054	0.094	0	0	0	0.184	0.002797	0.038053				Q3
TMEH_00768	TMUEH	49.6	Female	0	1	0.715	2019	Early AMD	0	1	4.57	0	censored_or_no_event	0.313	0.43	0.288	0.189	0.119	0.001	0	0	0.324	0.003724	0.043554				Q3
TMEH_00769	TMUEH	67.1	Male	0	0	0.929	2020	Early AMD	0	1	4.33	1	incident_late_amd	2.716	0.888	0.342	0.149	0.173	0	0.028	0	0.433	0.028735	0.005377				Q1
TMEH_00770	TMUEH	82	Male	0	0	0.768	2020	No AMD	0	1	4.4	0	censored_or_no_event	0.675	0.134	0.084	0.218	0.093	0.006	0.002	0	0.031	0.245215	0.005564				Q1
TMEH_00771	TMUEH	61.6	Female	0	0	0.816	2021	No AMD	0	1	2.29	1	incident_late_amd	0.154	0.153	0.114	0.166	0.084	0	0	0	0.251	0.00921	0.011569				Q2
TMEH_00772	TMUEH	45	Male	0	1	0.631	2020	No AMD	0	1	5.66	0	censored_or_no_event	1.471	0.483	0.088	0.141	0.044	0.001	0	0	0.087	0.010673	0.019741				Q2
TMEH_00773	TMUEH	70.1	Male	1	1	0.714	2024	No AMD	0	1	3	0	censored_or_no_event	0.108	0.063	0.046	0.052	0.129	0.006	0.008	0	0.096	0.018465	0.094947				Q4
TMEH_00774	TMUEH	57.2	Male	0	1	0.864	2024	No AMD	0	1	4.29	0	censored_or_no_event	0.196	0.011	0.067	0.024	0.073	0.035	0	0	0.2	0.002435	0.003414				Q1
TMEH_00775	TMUEH	52.1	Male	0	0	0.764	2021	No AMD	0	1	3.92	0	censored_or_no_event	0.705	0.195	0.087	0.081	0.054	0	0.027	0	0.024	0.040814	0.007686				Q1
TMEH_00776	TMUEH	62.9	Male	1	0	0.597	2018	No AMD	0	1	5.03	0	censored_or_no_event	0.135	1.193	0.123	0.193	0.02	0.089	0	0	0.071	0.024666	0.050556				Q3
TMEH_00777	TMUEH	55.8	Female	0	0	0.66	2021	No AMD	0	1	3.93	0	censored_or_no_event	0.188	0.201	0.215	0.085	0.044	0.002	0	0	0.165	0.010142	0.00205				Q1
TMEH_00778	TMUEH	76.3	Male	0	0	0.751	2022	No AMD	0	1	3.8	0	censored_or_no_event	0.067	0.112	0.07	0.206	0.109	0.001	0.001	0	0.226	0.001853	0.008589				Q1
TMEH_00779	TMUEH	69.1	Female	0	0	0.693	2018	No AMD	0	1	4.68	0	censored_or_no_event	0.22	0.629	0.135	0.075	0.098	0	0.002	0	0.024	0.095522	0.009035				Q1
TMEH_00780	TMUEH	72.6	Female	1	0	0.717	2023	Early AMD	0	1	2.8	0	censored_or_no_event	0.255	0.419	0.265	0.184	0.301	0.001	0.003	0	0.451	0.034845	0.026457				Q2
TMEH_00781	TMUEH	61.8	Female	0	0	0.783	2020	No AMD	0	1	4.87	0	censored_or_no_event	0.065	0.113	0.051	0.064	0.034	0	0	0	0.061	0.828595	0.121823				Q4
TMEH_00782	TMUEH	66.3	Female	0	0	0.786	2018	No AMD	0	1	5.24	0	censored_or_no_event	0.493	0.069	0.19	0.094	0.076	0.002	0	0	0.233	0.050216	0.030845				Q3
TMEH_00783	TMUEH	62.3	Male	1	0	0.923	2021	No AMD	0	1	4.63	0	censored_or_no_event	0.08	0.318	0.289	0.049	0.129	0	0.001	0	0.16	0.0114	0.003126				Q1
TMEH_00784	TMUEH	69.3	Male	1	1	0.906	2018	No AMD	0	1	1.96	0	censored_or_no_event	0.448	0.224	0.096	0.173	0.055	0.196	0	0	0.449	0.018413	0.17785				Q4
TMEH_00785	TMUEH	47.7	Female	1	0	0.888	2024	No AMD	0	1	3.64	0	censored_or_no_event	0.034	0.075	0.194	0.064	0.09	0	0.002	0	0.093	0.011795	0.014009				Q2
TMEH_00786	TMUEH	66.6	Male	0	0	0.7	2023	Early AMD	0	1	3.27	0	censored_or_no_event	2.953	1.317	0.119	0.138	0.088	0.019	0.003	0	0.255	0.992009	0.039103				Q3
TMEH_00787	TMUEH	75.7	Female	0	0	0.822	2022	No AMD	0	1	3.3	0	censored_or_no_event	0.892	0.175	0.157	0.052	0.054	0	0	0	0.113	0.005819	0.176904				Q4
TMEH_00788	TMUEH	81.5	Male	1	0	0.726	2018	No AMD	0	1	1.71	1	incident_late_amd	1.079	0.186	0.058	0.065	0.109	0.002	0	0	0.399	0.045653	0.086986				Q4
TMEH_00789	TMUEH	74	Female	1	0	0.961	2020	No AMD	0	1	3.38	0	censored_or_no_event	0.677	0.209	0.181	0.216	0.108	0.05	0	0	0.078	0.003584	0.012365				Q2
TMEH_00790	TMUEH	68.1	Female	0	1	0.7	2023	No AMD	0	1	1.84	0	censored_or_no_event	0.172	1.168	0.257	0.321	0.125	0.023	0	0	0.286	0.046823	0.008098				Q1
TMEH_00791	TMUEH	52.1	Female	0	1	0.715	2024	Late AMD	1	0	5.58	0	censored_or_no_event	1.566	0.629	0.501	0.722	0.887	0.414	0.751	1	0.659	0.982295	0.014618
TMEH_00792	TMUEH	68.1	Female	0	0	0.851	2022	Early AMD	0	1	3.82	0	censored_or_no_event	0.684	0.741	0.139	0.253	0.179	0	0.005	0	0.285	0.005478	0.14489				Q4
TMEH_00793	TMUEH	49.9	Female	0	0	0.766	2022	No AMD	0	1	3.82	0	censored_or_no_event	0.634	0.309	0.272	0.082	0.068	0.001	0	0	0.423	0.033338	0.046678				Q3
TMEH_00794	TMUEH	59.1	Female	0	0	0.655	2019	No AMD	0	1	3.28	0	censored_or_no_event	0.116	0.488	0.236	0.077	0.302	0.014	0	0	0.004	0.021051	0.013449				Q2
TMEH_00795	TMUEH	65	Female	1	0	0.717	2021	No AMD	0	1	0.2	0	censored_or_no_event	0.097	0.924	0.32	0.492	0.115	0.007	0	0	0.138	0.024644	0.005796				Q1
TMEH_00796	TMUEH	64.4	Female	0	0	0.974	2021	No AMD	0	1	3.53	0	censored_or_no_event	0.748	0.17	0.145	0.114	0.054	0	0.012	0	0.333	0.007787	0.065316				Q3
TMEH_00797	TMUEH	74.4	Female	0	1	0.829	2022	No AMD	0	1	3.18	0	censored_or_no_event	0.092	0.246	0.23	0.23	0.099	0	0.027	0	0.098	0.011939	0.003508				Q1
TMEH_00798	TMUEH	64.3	Female	0	1	0.826	2020	Early AMD	0	1	4.62	0	censored_or_no_event	0.861	0.365	0.177	0.254	0.209	0	0	0	0.338	0.028075	0.03339				Q3
TMEH_00799	TMUEH	55.9	Male	0	0	0.881	2020	No AMD	0	1	4.21	0	censored_or_no_event	0.124	1.025	0.186	0.032	0.107	0	0	0	0.027	0.064506	0.051921				Q3
TMEH_00800	TMUEH	62.5	Female	0	1	0.849	2023	No AMD	0	1	3.57	0	censored_or_no_event	1.051	0.117	0.212	0.063	0.089	0	0	0	0.329	0.015944	0.005454				Q1
TMEH_00801	TMUEH	60.2	Female	0	1	0.593	2018	No AMD	0	1	3.74	0	censored_or_no_event	0.178	0.082	0.239	0.135	0.084	0	0	0	0.149	0.017333	0.016983				Q2
TMEH_00802	TMUEH	76	Male	1	1	0.817	2021	No AMD	0	1	4.37	0	censored_or_no_event	1.007	0.196	0.117	0.072	0.113	0.003	0	0	0.309	0.007246	0.011641				Q2
TMEH_00803	TMUEH	54.1	Male	1	0	0.577	2019	Late AMD	1	0	2.54	0	censored_or_no_event	1.348	0.601	0.709	0.5	0.744	1.216	0.242	0	0.504	0.942292	0.008043
TMEH_00804	TMUEH	62.5	Female	0	0	0.924	2023	No AMD	0	1	4	0	censored_or_no_event	0.373	1.102	0.216	0.048	0.058	0	0.001	0	0.021	0.014377	0.011162				Q2
TMEH_00805	TMUEH	74.6	Male	1	0	0.855	2024	No AMD	0	1	3.62	0	censored_or_no_event	0.286	0.112	0.224	0.154	0.044	0	0	0	0.028	0.014288	0.080799				Q4
TMEH_00806	TMUEH	59.3	Male	1	0	0.733	2018	No AMD	0	1	4.07	0	censored_or_no_event	0.216	0.067	0.081	0.118	0.162	0.001	0	0	0.255	0.029089	0.01026				Q1
TMEH_00807	TMUEH	70	Male	0	0	0.766	2018	No AMD	0	1	5.75	0	censored_or_no_event	0.028	0.342	0.101	0.057	0.038	0.007	0	0	0.293	0.00456	0.010736				Q1
TMEH_00808	TMUEH	66.9	Male	0	0	0.628	2022	No AMD	0	1	6.35	0	censored_or_no_event	0.133	0.132	0.175	0.072	0.114	0	0.002	0	0.275	0.005685	0.149571				Q4
TMEH_00809	TMUEH	63.8	Male	1	1	0.621	2022	No AMD	0	1	4.34	0	censored_or_no_event	0.107	0.262	0.104	0.095	0.068	0	0	0	0.112	0.002656	0.159739				Q4
TMEH_00810	TMUEH	51.6	Female	0	0	0.774	2018	No AMD	0	1	6.07	0	censored_or_no_event	0.314	0.126	0.124	0.086	0.138	0.011	0.004	0	0.195	0.807434	0.064262				Q3
TMEH_00811	TMUEH	66.9	Male	0	0	0.913	2024	Early AMD	0	1	2.76	0	censored_or_no_event	0.458	1.541	0.144	0.103	0.256	0	0	0	0.193	0.008263	0.043769				Q3
TMEH_00812	TMUEH	62.2	Female	0	0	0.625	2019	No AMD	0	1	3.39	0	censored_or_no_event	0.672	0.701	0.126	0.051	0.067	0	0	0	0.224	0.00374	0.021185				Q2
TMEH_00813	TMUEH	69.1	Male	0	0	0.809	2020	Early AMD	0	1	4.24	0	censored_or_no_event	0.678	1.477	0.357	0.2	0.166	0.002	0	0	0.311	0.001699	0.083203				Q4
TMEH_00814	TMUEH	54.2	Female	0	1	0.784	2022	No AMD	0	1	4.19	0	censored_or_no_event	0.239	0.487	0.167	0.08	0.027	0.136	0	0	0.022	0.00408	0.018527				Q2
TMEH_00815	TMUEH	71.2	Female	1	0	0.805	2021	No AMD	0	1	4.96	0	censored_or_no_event	0.06	0.116	0.117	0.078	0.219	0	0.002	0	0.237	0.001457	0.038441				Q3
TMEH_00816	TMUEH	72.4	Female	0	0	0.862	2023	No AMD	0	1	4.62	0	censored_or_no_event	0.434	0.637	0.104	0.038	0.115	0.001	0	0	0.147	0.007992	0.108568				Q4
TMEH_00817	TMUEH	78.8	Male	1	0	0.871	2020	No AMD	0	1	5.22	0	censored_or_no_event	0.469	0.204	0.12	0.174	0.042	0	0	0	0.393	0.00322	0.41512				Q4
TMEH_00818	TMUEH	62.5	Female	0	0	0.819	2022	No AMD	0	1	2.53	0	censored_or_no_event	0.026	0.242	0.226	0.119	0.156	0.006	0	0	0.104	0.822107	0.034213				Q3
TMEH_00819	TMUEH	60.7	Female	1	0	0.782	2024	No AMD	0	1	5.94	0	censored_or_no_event	0.039	0.422	0.068	0.126	0.103	0.026	0.003	0	0.12	0.001809	0.019876				Q2
TMEH_00820	TMUEH	74.5	Male	0	1	0.849	2022	No AMD	0	1	5.1	0	censored_or_no_event	0.389	0.263	0.065	0.192	0.121	0	0	0	0.115	0.045965	0.046738				Q3
TMEH_00821	TMUEH	57.7	Male	0	0	0.77	2022	Early AMD	0	1	3.68	1	incident_late_amd	0.792	0.293	0.192	0.146	0.361	0.003	0.001	0	0.332	0.000682	0.064931				Q3
TMEH_00822	TMUEH	59.3	Female	0	0	0.875	2022	No AMD	0	1	3.15	0	censored_or_no_event	0.205	0.395	0.147	0.192	0.332	0	0	0	0.27	0.251268	0.00778				Q1
TMEH_00823	TMUEH	64.1	Male	0	1	0.823	2024	No AMD	0	1	3.16	0	censored_or_no_event	0.911	0.42	0.062	0.072	0.073	0.006	0.004	0	0.246	0.0697	0.032815				Q3
TMEH_00824	TMUEH	57	Male	0	0	0.639	2022	No AMD	0	1	4.03	0	censored_or_no_event	0.326	1.261	0.166	0.054	0.062	0	0.036	0	0.003	0.023854	0.011668				Q2
TMEH_00825	TMUEH	79.1	Male	0	0	0.747	2020	No AMD	0	1	2.92	0	censored_or_no_event	0.969	0.091	0.064	0.111	0.04	0	0.026	0	0.063	0.05182	0.153605				Q4
TMEH_00826	TMUEH	75	Female	0	1	0.927	2024	No AMD	0	1	3.76	0	censored_or_no_event	0.481	0.198	0.072	0.148	0.254	0.065	0	0	0.324	0.012643	0.049323				Q3
TMEH_00827	TMUEH	48	Male	1	1	0.786	2019	No AMD	0	1	5.09	0	censored_or_no_event	0.584	0.419	0.09	0.08	0.041	0	0.008	0	0.357	0.002433	0.028572				Q3
TMEH_00828	TMUEH	48.3	Female	0	0	0.799	2022	No AMD	0	1	3.49	0	censored_or_no_event	0.441	0.624	0.155	0.093	0.114	0	0	0	0.503	0.108822	0.007448				Q1
TMEH_00829	TMUEH	61.2	Male	0	0	0.701	2023	No AMD	0	1	3.64	0	censored_or_no_event	0.133	0.416	0.158	0.074	0.046	0.033	0.001	0	0.058	0.076767	0.085889				Q4
TMEH_00830	TMUEH	71.1	Female	0	1	0.785	2024	Intermediate AMD	0	1	1.93	0	censored_or_no_event	0.802	1.107	0.354	0.593	0.313	0.002	0	0	0.732	0.177792	0.385413				Q4
TMEH_00831	TMUEH	72.6	Female	0	0	0.827	2023	No AMD	0	1	6.32	0	censored_or_no_event	0.011	0.431	0.446	0.287	0.128	0.088	0	0	0.067	0.024891	0.057116				Q3
TMEH_00832	TMUEH	78.9	Male	1	0	0.768	2019	No AMD	0	1	3.68	0	censored_or_no_event	0.081	0.329	0.174	0.143	0.041	0.001	0	0	0.153	0.016929	0.019966				Q2
TMEH_00833	TMUEH	69.2	Male	0	0	0.88	2019	No AMD	0	1	4.21	0	censored_or_no_event	0.348	0.19	0.165	0.131	0.153	0	0.011	0	0.292	0.03632	0.03216				Q3
TMEH_00834	TMUEH	57.6	Female	0	0	0.71	2024	No AMD	0	1	3.37	0	censored_or_no_event	0.416	0.825	0.192	0.023	0.03	0	0	0	0.433	0.027307	0.000377				Q1
TMEH_00835	TMUEH	70.4	Female	0	1	0.845	2024	No AMD	0	1	3.76	0	censored_or_no_event	0.184	0.911	0.075	0.165	0.176	0.021	0	0	0.258	0.031603	0.041648				Q3
TMEH_00836	TMUEH	56.8	Female	0	0	0.829	2019	No AMD	0	1	4.09	0	censored_or_no_event	0.228	0.201	0.104	0.022	0.116	0	0	0	0.192	0.043261	0.056758				Q3
TMEH_00837	TMUEH	59.6	Female	0	1	0.766	2023	No AMD	0	1	2.59	0	censored_or_no_event	0.618	0.326	0.156	0.048	0.203	0.039	0	0	0.426	0.077159	0.003277				Q1
TMEH_00838	TMUEH	53	Female	0	0	0.73	2020	No AMD	0	1	5.36	0	censored_or_no_event	0.841	0.496	0.094	0.053	0.047	0	0.003	0	0.019	0.017022	0.028553				Q3
TMEH_00839	TMUEH	59	Male	1	0	0.762	2024	No AMD	0	1	3.71	0	censored_or_no_event	0.312	2.153	0.133	0.133	0.055	0	0	0	0.092	0.779067	0.00502				Q1
TMEH_00840	TMUEH	61.4	Female	1	0	0.823	2023	No AMD	0	1	5.5	0	censored_or_no_event	0.174	0.139	0.154	0.086	0.037	0	0.002	0	0.269	0.001431	0.015369				Q2
TMEH_00841	TMUEH	61.8	Male	0	0	0.837	2018	No AMD	0	1	3.83	0	censored_or_no_event	0.027	0.478	0.144	0.056	0.082	0	0.001	0	0.216	0.013691	0.009388				Q1
TMEH_00842	TMUEH	82	Male	0	0	0.98	2022	No AMD	0	1	5.97	0	censored_or_no_event	0.685	0.147	0.067	0.223	0.04	0	0	0	0.268	0.265535	0.226685				Q4
TMEH_00843	TMUEH	67.6	Male	0	0	0.784	2020	No AMD	0	1	5.15	0	censored_or_no_event	0.517	0.026	0.07	0.057	0.078	0.008	0.001	0	0.163	0.026307	0.052993				Q3
TMEH_00844	TMUEH	69.8	Male	0	0	0.898	2020	No AMD	0	1	5.01	0	censored_or_no_event	0.296	0.549	0.055	0.08	0.085	0.015	0.001	0	0.066	0.004043	0.023682				Q2
TMEH_00845	TMUEH	68.1	Male	0	1	0.789	2019	Intermediate AMD	0	1	3.78	0	censored_or_no_event	0.581	1.951	0.675	0.165	0.155	0	0	0	0.575	0.020137	0.092455				Q4
TMEH_00846	TMUEH	80.4	Female	0	1	0.96	2019	No AMD	0	1	5.55	0	censored_or_no_event	0.041	0.394	0.131	0.051	0.042	0.008	0	0	0.327	0.001227	0.516715				Q4
TMEH_00847	TMUEH	58.6	Female	0	1	0.833	2023	No AMD	0	1	5.32	0	censored_or_no_event	0.147	0.82	0.205	0.184	0.045	0.021	0	0	0.394	0.891858	0.020126				Q2
TMEH_00848	TMUEH	73.3	Male	0	0	0.744	2018	No AMD	0	1	5.79	0	censored_or_no_event	0.145	0.312	0.102	0.031	0.032	0.035	0.001	0	0.152	0.364322	0.045978				Q3
TMEH_00849	TMUEH	59.4	Female	1	0	0.825	2024	No AMD	0	1	3.43	0	censored_or_no_event	0.343	0.475	0.133	0.131	0.036	0	0.002	0	0.027	0.05644	0.000954				Q1
TMEH_00850	TMUEH	65.6	Female	0	1	0.948	2023	No AMD	0	1	5.33	0	censored_or_no_event	1.213	0.092	0.136	0.11	0.295	0.003	0.01	0	0.293	0.022127	0.116976				Q4
TMEH_00851	TMUEH	71.1	Female	0	0	0.749	2023	Early AMD	0	1	5.12	0	censored_or_no_event	0.049	0.754	0.421	0.278	0.148	0	0.002	0	0.297	0.006956	0.069626				Q3
TMEH_00852	TMUEH	55.2	Male	0	0	0.797	2020	No AMD	0	1	6.41	0	censored_or_no_event	0.244	0.205	0.152	0.045	0.041	0	0.02	0	0.15	0.034606	0.007565				Q1
TMEH_00853	TMUEH	63.5	Female	0	0	0.941	2022	No AMD	0	1	4.3	0	censored_or_no_event	0.243	0.408	0.136	0.062	0.016	0.019	0.001	0	0.108	0.066956	0.014994				Q2
TMEH_00854	TMUEH	66.8	Female	0	0	0.783	2021	No AMD	0	1	2.61	0	censored_or_no_event	0.189	0.018	0.087	0.091	0.047	0.006	0.01	0	0.183	0.015684	0.049223				Q3
TMEH_00855	TMUEH	71.1	Female	0	0	0.652	2019	No AMD	0	1	3.46	0	censored_or_no_event	0.213	1.622	0.097	0.111	0.118	0.051	0	0	0.492	0.049911	0.042442				Q3
TMEH_00856	TMUEH	64.9	Female	0	0	0.717	2021	Intermediate AMD	0	1	3.52	0	censored_or_no_event	0.637	2.945	0.51	0.436	0.281	0	0	0	0.414	0.010169	0.023532				Q2
TMEH_00857	TMUEH	88	Male	0	0	0.74	2021	No AMD	0	1	2.9	0	censored_or_no_event	0.497	0.1	0.176	0.042	0.035	0.046	0.002	0	0.05	0.092905	0.051198				Q3
TMEH_00858	TMUEH	83	Male	0	0	0.764	2019	No AMD	0	1	2.83	0	censored_or_no_event	0.173	1.022	0.103	0.237	0.111	0.001	0	0	0.048	0.006494	0.031779				Q3
TMEH_00859	TMUEH	47.9	Male	0	0	0.856	2022	No AMD	0	1	4.49	0	censored_or_no_event	0.075	0.369	0.193	0.095	0.089	0	0	0	0.026	0.003765	0.007151				Q1
TMEH_00860	TMUEH	67.8	Male	1	0	0.737	2024	No AMD	0	1	4.55	0	censored_or_no_event	0.071	0.083	0.079	0.083	0.029	0.014	0.001	0	0.6	0.00222	0.328938				Q4
TMEH_00861	TMUEH	71.6	Male	0	0	0.782	2022	No AMD	0	1	4.27	0	censored_or_no_event	0.256	0.686	0.186	0.334	0.039	0	0	0	0.325	0.011446	0.052274				Q3
TMEH_00862	TMUEH	69.7	Male	0	1	0.63	2023	Late AMD	1	0	4.36	0	censored_or_no_event	1.015	1.665	0.783	0.527	0.789	0.512	0.669	0	0.445	0.945615	0.004174
TMEH_00863	TMUEH	78.8	Female	0	0	0.76	2019	No AMD	0	1	3.21	0	censored_or_no_event	0.733	0.128	0.212	0.066	0.039	0.002	0	0	0.09	0.073276	0.037516				Q3
TMEH_00864	TMUEH	45	Male	0	1	0.86	2020	No AMD	0	1	5.56	0	censored_or_no_event	0.278	1.166	0.073	0.179	0.195	0.002	0	0	0.082	0.822061	0.014626				Q2
TMEH_00865	TMUEH	57.6	Male	0	0	0.97	2020	No AMD	0	1	2.48	0	censored_or_no_event	0.132	0.051	0.213	0.052	0.104	0	0	0	0.195	0.00973	0.035326				Q3
TMEH_00866	TMUEH	80.1	Male	1	0	0.564	2020	Early AMD	0	1	3.12	0	censored_or_no_event	0.782	0.957	0.237	0.219	0.122	0.002	0	0	0.14	0.863039	0.037888				Q3
TMEH_00867	TMUEH	77.2	Female	0	0	0.651	2022	No AMD	0	1	5.72	0	censored_or_no_event	0.525	0.481	0.154	0.118	0.091	0	0.018	0	0.211	0.008976	0.002966				Q1
TMEH_00868	TMUEH	86.5	Male	1	0	0.848	2021	No AMD	0	1	3.95	0	censored_or_no_event	0.136	0.312	0.16	0.044	0.064	0	0.009	0	0.299	0.020816	0.013135				Q2
TMEH_00869	TMUEH	81	Male	0	0	0.732	2021	No AMD	0	1	4.54	0	censored_or_no_event	0.941	0.776	0.119	0.188	0.083	0.008	0.003	0	0.015	0.017026	0.335923				Q4
TMEH_00870	TMUEH	55.8	Female	0	0	0.641	2022	No AMD	0	1	5.03	0	censored_or_no_event	0.327	0.068	0.149	0.064	0.142	0	0	0	0.033	0.157862	0.402872				Q4
TMEH_00871	TMUEH	75.7	Male	0	1	0.704	2021	No AMD	0	1	3.04	0	censored_or_no_event	0.106	0.487	0.111	0.072	0.091	0	0	0	0.518	0.262784	0.022532				Q2
TMEH_00872	TMUEH	64.4	Female	0	0	0.882	2022	No AMD	0	1	4.35	0	censored_or_no_event	0.06	1.286	0.073	0.097	0.061	0	0.023	0	0.026	0.00356	0.000804				Q1
TMEH_00873	TMUEH	68.6	Female	1	0	0.827	2022	No AMD	0	1	6.28	0	censored_or_no_event	0.031	0.086	0.147	0.067	0.054	0	0	0	0.027	0.065267	0.009324				Q1
TMEH_00874	TMUEH	67.3	Male	0	0	0.795	2020	Early AMD	0	1	3.13	0	censored_or_no_event	1.211	0.317	0.36	0.791	0.475	0.006	0	0	0.186	0.053491	0.080293				Q4
TMEH_00875	TMUEH	62.8	Female	0	0	0.813	2019	No AMD	0	1	3.47	0	censored_or_no_event	0.288	0.184	0.143	0.06	0.065	0	0	0	0.204	0.004417	0.104212				Q4
TMEH_00876	TMUEH	62.5	Female	1	0	0.98	2020	Intermediate AMD	0	1	3.03	0	censored_or_no_event	2.234	2.107	0.431	0.309	0.174	0	0	0	0.357	0.024474	0.224826				Q4
TMEH_00877	TMUEH	73.5	Female	0	0	0.795	2024	No AMD	0	1	4.55	0	censored_or_no_event	0.552	1.231	0.25	0.131	0.103	0.002	0.009	0	0.044	0.003191	0.117716				Q4
TMEH_00878	TMUEH	62.1	Male	1	1	0.787	2022	No AMD	0	1	4.49	0	censored_or_no_event	0.015	0.018	0.082	0.132	0.067	0	0	0	0.275	0.002426	0.066224				Q3
TMEH_00879	TMUEH	68.7	Female	0	0	0.802	2019	No AMD	0	1	4.31	0	censored_or_no_event	0.012	1.174	0.107	0.047	0.044	0.017	0	0	0.305	0.008499	0.028348				Q3
TMEH_00880	TMUEH	71	Male	1	1	0.925	2021	No AMD	0	1	4.27	0	censored_or_no_event	0.02	0.426	0.03	0.077	0.056	0.002	0.03	1	0.028	0.009842	0.0253				Q2
TMEH_00881	TMUEH	62.2	Female	0	0	0.723	2020	No AMD	0	1	2.22	0	censored_or_no_event	0.285	0.02	0.136	0.11	0.022	0	0	0	0.08	0.014825	0.006441				Q1
TMEH_00882	TMUEH	64.3	Female	0	1	0.876	2021	No AMD	0	1	4.06	0	censored_or_no_event	0.255	0.649	0.122	0.094	0.091	0.01	0	0	0.042	0.003544	0.001928				Q1
TMEH_00883	TMUEH	76.7	Female	1	0	0.862	2023	No AMD	0	1	4.36	0	censored_or_no_event	0.277	1.058	0.077	0.053	0.113	0.006	0.002	0	0.294	0.02785	0.012327				Q2
TMEH_00884	TMUEH	52.2	Male	0	0	0.772	2019	No AMD	0	1	2.56	0	censored_or_no_event	0.92	0.838	0.062	0.102	0.027	0.003	0	0	0.469	0.024621	0.01022				Q1
TMEH_00885	TMUEH	61	Female	1	1	0.83	2024	No AMD	0	1	2.46	0	censored_or_no_event	0.759	1.355	0.165	0.108	0.108	0	0	0	0.65	0.024042	0.074175				Q4
TMEH_00886	TMUEH	55.3	Female	0	0	0.726	2023	No AMD	0	1	3.3	0	censored_or_no_event	0.389	0.084	0.179	0.157	0.162	0	0.003	0	0.002	0.010353	0.001658				Q1
TMEH_00887	TMUEH	68.7	Male	0	0	0.886	2022	No AMD	0	1	4.55	0	censored_or_no_event	0.376	0.584	0.077	0.14	0.045	0	0	0	0.366	0.052201	0.121615				Q4
TMEH_00888	TMUEH	88	Male	0	0	0.781	2021	No AMD	0	1	4.91	0	censored_or_no_event	0.134	0.021	0.088	0.146	0.085	0	0	0	0.149	0.012905	0.005246				Q1
TMEH_00889	TMUEH	56.2	Female	0	0	0.72	2018	Early AMD	0	1	2.36	0	censored_or_no_event	0.145	0.567	0.14	0.361	0.378	0	0	0	0.045	0.019935	0.230749				Q4
TMEH_00890	TMUEH	77.3	Male	0	0	0.905	2023	No AMD	0	1	3.93	0	censored_or_no_event	0.335	0.232	0.155	0.106	0.096	0.012	0	0	0.348	0.010791	0.010334				Q1
TMEH_00891	TMUEH	79	Female	0	0	0.796	2021	No AMD	0	1	4.34	0	censored_or_no_event	0.013	0.167	0.11	0.047	0.202	0	0	0	0.126	0.000209	0.053937				Q3
TMEH_00892	TMUEH	48.4	Male	1	1	0.757	2018	No AMD	0	1	4.29	0	censored_or_no_event	0.097	0.062	0.235	0.067	0.047	0.006	0.006	0	0.113	0.11609	0.014327				Q2
TMEH_00893	TMUEH	55.3	Female	1	1	0.682	2021	Early AMD	0	1	5.51	0	censored_or_no_event	0.584	0.374	0.286	0.154	0.234	0	0.015	0	0.351	0.004203	0.046173				Q3
TMEH_00894	TMUEH	66.6	Female	0	0	0.754	2019	No AMD	0	1	2.83	0	censored_or_no_event	0.082	0.4	0.104	0.103	0.183	0.008	0	0	0.11	0.027375	0.006306				Q1
TMEH_00895	TMUEH	58.3	Male	1	1	0.859	2020	No AMD	0	1	3.38	0	censored_or_no_event	0.556	0.614	0.227	0.069	0.151	0.014	0	0	0.057	0.037373	0.033059				Q3
TMEH_00896	TMUEH	69.2	Male	0	0	0.745	2022	No AMD	0	1	3.41	0	censored_or_no_event	0.393	0.245	0.189	0.15	0.056	0.001	0	0	0.395	0.007053	0.014718				Q2
TMEH_00897	TMUEH	78.5	Female	0	0	0.711	2022	No AMD	0	1	3.51	0	censored_or_no_event	0.219	0.241	0.094	0.115	0.143	0.002	0	0	0.256	0.007827	0.066741				Q3
TMEH_00898	TMUEH	72.9	Male	1	0	0.834	2022	No AMD	0	1	2	0	censored_or_no_event	0.25	0.009	0.327	0.104	0.056	0.006	0.007	0	0.107	0.033863	0.03539				Q3
TMEH_00899	TMUEH	65.1	Female	0	0	0.767	2018	No AMD	0	1	5.86	0	censored_or_no_event	0.32	0.31	0.157	0.072	0.125	0.004	0.005	0	0.061	0.004803	0.015072				Q2
TMEH_00900	TMUEH	71.7	Male	1	0	0.98	2020	No AMD	0	1	5.91	0	censored_or_no_event	0.014	0.083	0.354	0.08	0.055	0	0	0	0.119	0.529617	0.004088				Q1
TMEH_00901	TMUEH	69.8	Female	0	0	0.634	2020	No AMD	0	1	3.04	0	censored_or_no_event	1.072	0.015	0.12	0.013	0.156	0.001	0.004	0	0.032	0.02004	0.025846				Q2
TMEH_00902	TMUEH	55.9	Female	0	1	0.83	2020	No AMD	0	1	4.45	0	censored_or_no_event	0.562	0.028	0.13	0.127	0.052	0	0.004	0	0.053	0.001593	0.000796				Q1
TMEH_00903	TMUEH	61.6	Female	1	1	0.949	2024	No AMD	0	1	3.94	0	censored_or_no_event	0.475	5.109	0.059	0.059	0.16	0	0.001	0	0.117	0.041386	0.027978				Q2
TMEH_00904	TMUEH	70.8	Male	0	1	0.759	2018	No AMD	0	1	5.46	0	censored_or_no_event	1.002	0.614	0.085	0.12	0.072	0.004	0	0	0.104	0.0583	0.023923				Q2
TMEH_00905	TMUEH	66.2	Female	1	0	0.636	2020	No AMD	0	1	5.19	0	censored_or_no_event	0.543	0.448	0.089	0.168	0.148	0	0.034	0	0.253	0.079718	0.093952				Q4
TMEH_00906	TMUEH	69.6	Male	0	1	0.756	2018	No AMD	0	1	4.66	0	censored_or_no_event	0.175	0.143	0.134	0.114	0.047	0.029	0	0	0.499	0.015156	0.002577				Q1
TMEH_00907	TMUEH	74.5	Male	0	0	0.678	2020	No AMD	0	1	5.66	0	censored_or_no_event	0.193	0.604	0.124	0.086	0.129	0.045	0	0	0.014	0.001729	0.087178				Q4
TMEH_00908	TMUEH	46	Male	0	1	0.725	2020	No AMD	0	1	4.18	0	censored_or_no_event	0.023	0.112	0.141	0.151	0.092	0	0	0	0.115	0.028452	0.011249				Q2
TMEH_00909	TMUEH	79.5	Female	0	0	0.81	2022	No AMD	0	1	3.4	0	censored_or_no_event	0.359	0.116	0.141	0.13	0.017	0.002	0.001	0	0.268	0.043105	0.066949				Q3
TMEH_00910	TMUEH	50.4	Female	0	0	0.696	2018	No AMD	0	1	2.29	0	censored_or_no_event	0.453	0.089	0.097	0.102	0.023	0.035	0	0	0.336	0.005822	0.010061				Q1
TMEH_00911	TMUEH	66.9	Female	0	0	0.924	2021	No AMD	0	1	2.35	0	censored_or_no_event	0.305	0.331	0.133	0.182	0.111	0	0	0	0.353	0.021046	0.026336				Q2
TMEH_00912	TMUEH	68.1	Male	0	0	0.892	2020	Intermediate AMD	0	1	4.1	0	censored_or_no_event	0.67	0.263	0.252	0.34	0.259	0.061	0	0	0.15	0.005585	0.403303				Q4
TMEH_00913	TMUEH	65.5	Female	1	0	0.88	2018	No AMD	0	1	3.18	0	censored_or_no_event	0.128	0.087	0.053	0.485	0.09	0.008	0	0	0.076	0.133426	0.021502				Q2
TMEH_00914	TMUEH	68.4	Male	0	0	0.745	2019	No AMD	0	1	4.48	0	censored_or_no_event	0.005	0.139	0.173	0.04	0.066	0	0	0	0.096	0.082158	0.051694				Q3
TMEH_00915	TMUEH	62	Female	0	0	0.712	2019	No AMD	0	1	5.09	0	censored_or_no_event	0.771	0.959	0.181	0.193	0.035	0.001	0	0	0.109	0.025246	0.014135				Q2
TMEH_00916	TMUEH	60.5	Female	0	0	0.706	2019	No AMD	0	1	2.62	0	censored_or_no_event	0.079	0.282	0.098	0.056	0.283	0.018	0	0	0.322	0.017298	0.02393				Q2
TMEH_00917	TMUEH	65.9	Female	1	0	0.696	2024	Late AMD	1	0	5.35	0	censored_or_no_event	1.49	2.174	0.377	0.634	0.747	1.514	0.541	1	0.471	0.879818	0.125787
TMEH_00918	TMUEH	68.3	Male	1	0	0.84	2020	No AMD	0	1	2.57	0	censored_or_no_event	0.135	0.116	0.07	0.267	0.099	0	0.008	0	0.572	0.079384	0.022687				Q2
TMEH_00919	TMUEH	60.9	Female	0	1	0.85	2018	No AMD	0	1	4.41	0	censored_or_no_event	0.606	0.521	0.112	0.08	0.027	0	0	0	0.266	0.015313	0.019342				Q2
TMEH_00920	TMUEH	69.5	Male	1	0	0.948	2018	No AMD	0	1	4.36	0	censored_or_no_event	0.187	0.781	0.123	0.057	0.191	0	0	0	0.022	0.024102	0.141731				Q4
TMEH_00921	TMUEH	59.3	Male	0	0	0.616	2022	No AMD	0	1	3.17	0	censored_or_no_event	0.068	0.15	0.054	0.068	0.152	0	0.006	0	0.114	0.059698	0.036575				Q3
TMEH_00922	TMUEH	61.7	Female	1	1	0.953	2023	No AMD	0	1	5.25	0	censored_or_no_event	0.064	0.211	0.046	0.125	0.112	0	0.09	0	0.204	0.012792	0.014473				Q2
TMEH_00923	TMUEH	64.7	Male	0	0	0.923	2022	No AMD	0	1	3.41	0	censored_or_no_event	0.113	0.446	0.097	0.042	0.114	0	0.002	0	0.096	0.014719	0.020866				Q2
TMEH_00924	TMUEH	70.6	Female	0	1	0.743	2021	No AMD	0	1	5.41	0	censored_or_no_event	0.791	0.051	0.084	0.069	0.15	0	0.001	0	0.263	0.00464	0.005842				Q1
TMEH_00925	TMUEH	64.1	Female	0	1	0.804	2019	No AMD	0	1	5.37	0	censored_or_no_event	0.475	0.404	0.226	0.054	0.02	0	0	0	0.727	0.025097	0.010054				Q1
TMEH_00926	TMUEH	70.1	Male	1	1	0.865	2018	No AMD	0	1	3.35	0	censored_or_no_event	0.867	0.258	0.13	0.086	0.125	0	0.001	0	0.163	0.003702	0.005505				Q1
TMEH_00927	TMUEH	80.6	Female	1	1	0.828	2019	No AMD	0	1	4.06	0	censored_or_no_event	0.067	0.72	0.094	0.052	0.046	0	0	0	0.089	0.932427	0.050388				Q3
TMEH_00928	TMUEH	62.6	Male	0	1	0.851	2021	No AMD	0	1	4.48	0	censored_or_no_event	0.186	0.988	0.088	0.178	0.05	0	0.001	0	0.154	0.006547	0.038212				Q3
TMEH_00929	TMUEH	77.9	Male	0	0	0.962	2022	No AMD	0	1	3.78	0	censored_or_no_event	0.4	0.443	0.179	0.131	0.129	0	0	0	0.063	0.085514	0.002638				Q1
TMEH_00930	TMUEH	55.3	Male	1	1	0.778	2023	No AMD	0	1	5.23	0	censored_or_no_event	0.003	0.31	0.178	0.181	0.074	0.016	0	0	0.199	0.046864	0.08372				Q4
TMEH_00931	TMUEH	72.3	Female	0	0	0.794	2023	No AMD	0	1	2.9	0	censored_or_no_event	0.174	1.444	0.086	0.106	0.106	0.019	0.007	0	0.215	0.010813	0.044278				Q3
TMEH_00932	TMUEH	65	Male	0	0	0.543	2018	No AMD	0	1	2.63	0	censored_or_no_event	0.061	0.245	0.077	0.046	0.045	0	0	0	0.08	0.019746	0.009369				Q1
TMEH_00933	TMUEH	84.8	Male	0	0	0.771	2022	No AMD	0	1	4.3	0	censored_or_no_event	0.06	0.09	0.145	0.126	0.051	0.001	0	0	0.056	0.007869	0.012524				Q2
TMEH_00934	TMUEH	62.3	Male	1	1	0.692	2018	No AMD	0	1	1.95	0	censored_or_no_event	0.233	0.314	0.08	0.138	0.101	0	0.006	0	0.179	0.027636	0.007154				Q1
TMEH_00935	TMUEH	59.5	Male	0	0	0.532	2018	No AMD	0	1	4.7	0	censored_or_no_event	1.296	0.104	0.031	0.106	0.078	0.008	0.031	0	0.181	0.012546	0.012922				Q2
TMEH_00936	TMUEH	75.7	Male	0	0	0.959	2023	No AMD	0	1	2.98	0	censored_or_no_event	0.192	0.298	0.145	0.162	0.052	0.001	0.056	0	0.207	0.055052	0.024782				Q2
TMEH_00937	TMUEH	70.2	Female	0	0	0.863	2021	No AMD	0	1	3.5	0	censored_or_no_event	0.072	0.619	0.057	0.136	0.115	0.011	0	0	0.126	0.245221	0.077097				Q4
TMEH_00938	TMUEH	67.3	Female	1	0	0.654	2022	No AMD	0	1	4.22	0	censored_or_no_event	0.521	0.49	0.181	0.077	0.033	0.004	0	0	0.12	0.000614	0.426619				Q4
TMEH_00939	TMUEH	45.9	Female	1	0	0.731	2020	No AMD	0	1	5.71	0	censored_or_no_event	0.045	0.174	0.208	0.139	0.38	0	0	0	0.16	0.089891	0.023167				Q2
TMEH_00940	TMUEH	70.1	Female	0	0	0.857	2020	No AMD	0	1	6.15	0	censored_or_no_event	0.423	0.197	0.294	0.203	0.108	0.036	0.001	0	0.261	0.074144	0.059057				Q3
TMEH_00941	TMUEH	65.7	Female	1	0	0.605	2021	No AMD	0	1	3.99	0	censored_or_no_event	0.851	0.578	0.108	0.2	0.025	0	0	0	0.382	0.003386	0.00523				Q1
TMEH_00942	TMUEH	67.4	Female	0	0	0.678	2021	No AMD	0	1	5.25	0	censored_or_no_event	0.404	0.708	0.043	0.126	0.122	0.001	0	0	0.115	0.008599	0.020329				Q2
TMEH_00943	TMUEH	59.9	Female	0	0	0.79	2020	Early AMD	0	1	3.3	0	censored_or_no_event	0.376	0.325	0.122	0.273	0.188	0.008	0	0	0.31	0.021301	0.101099				Q4
TMEH_00944	TMUEH	77.8	Female	0	1	0.749	2024	No AMD	0	1	2.89	0	censored_or_no_event	0.082	0.185	0.057	0.028	0.024	0	0	0	0.183	0.02717	0.056877				Q3
TMEH_00945	TMUEH	66.5	Male	0	1	0.834	2020	No AMD	0	1	5.86	0	censored_or_no_event	0.135	0.185	0.307	0.039	0.041	0	0.001	1	0.143	0.039139	0.003746				Q1
TMEH_00946	TMUEH	64.5	Female	0	0	0.726	2024	Early AMD	0	1	3.78	0	censored_or_no_event	0.158	0.045	0.39	0.155	0.186	0	0.002	0	0.289	0.05335	0.19015				Q4
TMEH_00947	TMUEH	53.2	Female	1	1	0.98	2020	Early AMD	0	1	5.1	0	censored_or_no_event	1.174	0.575	0.378	0.315	0.246	0	0	0	0.414	0.012247	0.076895				Q4
TMEH_00948	TMUEH	64.9	Female	0	0	0.7	2023	No AMD	0	1	3.29	1	incident_late_amd	0.093	1.479	0.092	0.148	0.121	0	0	0	0.13	0.006922	0.006726				Q1
TMEH_00949	TMUEH	57.2	Male	0	1	0.66	2021	No AMD	0	1	4.05	0	censored_or_no_event	0.16	0.229	0.11	0.13	0.137	0	0	0	0.401	0.006776	0.049042				Q3
TMEH_00950	TMUEH	78.3	Male	1	0	0.85	2019	No AMD	0	1	3.2	0	censored_or_no_event	0.212	1.11	0.099	0.272	0.113	0	0	0	0.777	0.009916	0.010303				Q1
TMEH_00951	TMUEH	68.7	Male	0	0	0.936	2022	No AMD	0	1	5.03	0	censored_or_no_event	0.957	0.455	0.045	0.111	0.08	0.002	0	0	0.195	0.039717	0.003768				Q1
TMEH_00952	TMUEH	61.3	Female	0	0	0.657	2023	No AMD	0	1	2.02	0	censored_or_no_event	0.299	1.155	0.145	0.206	0.09	0	0	0	0.154	0.035565	0.004141				Q1
TMEH_00953	TMUEH	65	Female	1	0	0.735	2024	No AMD	0	1	5.52	0	censored_or_no_event	0.361	0.214	0.069	0.095	0.033	0	0.001	0	0.012	0.015483	0.021217				Q2
TMEH_00954	TMUEH	79	Male	0	0	0.834	2020	No AMD	0	1	4.67	0	censored_or_no_event	1.489	0.001	0.078	0.11	0.077	0	0	0	0.088	0.00776	0.179044				Q4
TMEH_00955	TMUEH	67.7	Female	0	0	0.918	2024	No AMD	0	1	5.51	0	censored_or_no_event	0.032	0.266	0.174	0.182	0.039	0.018	0.003	0	0.112	0.031308	0.052303				Q3
TMEH_00956	TMUEH	66.4	Female	1	0	0.81	2019	No AMD	0	1	2.91	0	censored_or_no_event	0.342	0.344	0.181	0.123	0.029	0	0	0	0.049	0.016777	0.014576				Q2
TMEH_00957	TMUEH	82.5	Female	0	0	0.86	2023	No AMD	0	1	3.92	0	censored_or_no_event	0.654	0.269	0.2	0.25	0.149	0	0	0	0.135	0.127883	0.191697				Q4
TMEH_00958	TMUEH	69.7	Female	0	0	0.619	2020	Early AMD	0	1	4.76	0	censored_or_no_event	1.188	0.822	0.198	0.277	0.217	0.021	0	0	0.331	0.002129	0.078132				Q4
TMEH_00959	TMUEH	74.3	Female	1	0	0.643	2018	No AMD	0	1	4.83	0	censored_or_no_event	0.448	0.615	0.065	0.378	0.065	0	0	0	0.208	0.028749	0.113432				Q4
TMEH_00960	TMUEH	63.5	Male	0	1	0.709	2019	No AMD	0	1	2.85	0	censored_or_no_event	0.352	0.239	0.175	0.048	0.061	0.032	0	0	0.196	0.097252	0.002858				Q1
TMEH_00961	TMUEH	63.2	Male	1	1	0.768	2020	No AMD	0	1	1.62	0	censored_or_no_event	0.255	0.02	0.082	0.175	0.227	0	0.003	0	0.083	0.00377	0.054138				Q3
TMEH_00962	TMUEH	73.8	Male	1	0	0.742	2024	No AMD	0	1	5.01	0	censored_or_no_event	0.143	0.807	0.05	0.067	0.185	0.002	0.102	0	0.082	0.011016	0.024873				Q2
TMEH_00963	TMUEH	66.1	Male	1	0	0.821	2021	No AMD	0	1	5.06	0	censored_or_no_event	0.324	0.857	0.07	0.087	0.088	0.09	0	0	0.069	0.003473	0.0048				Q1
TMEH_00964	TMUEH	69.6	Female	0	1	0.742	2022	Early AMD	0	1	5.93	0	censored_or_no_event	1.064	0.746	0.285	0.395	0.467	0	0	0	0.106	0.000481	0.128072				Q4
TMEH_00965	TMUEH	66	Male	0	0	0.694	2019	No AMD	0	1	5.16	0	censored_or_no_event	0.456	0.704	0.071	0.115	0.026	0.021	0.01	0	0.199	0.002383	0.02736				Q2
TMEH_00966	TMUEH	66.5	Male	0	0	0.854	2023	No AMD	0	1	3.35	0	censored_or_no_event	0.193	0.725	0.229	0.096	0.052	0.014	0	0	0.113	0.080279	0.029933				Q3
TMEH_00967	TMUEH	65.4	Male	1	0	0.937	2020	No AMD	0	1	5.08	0	censored_or_no_event	0.327	0.007	0.139	0.028	0.121	0	0	0	0.126	0.033924	0.015233				Q2
TMEH_00968	TMUEH	55.2	Male	0	0	0.818	2021	No AMD	0	1	2.12	0	censored_or_no_event	0.116	0.636	0.122	0.269	0.026	0.075	0.007	0	0.301	0.005686	0.003856				Q1
TMEH_00969	TMUEH	77.7	Female	0	0	0.734	2023	No AMD	0	1	5.78	0	censored_or_no_event	0.291	0.059	0.036	0.193	0.052	0	0.002	0	0.602	0.007246	0.134031				Q4
TMEH_00970	TMUEH	61.4	Male	0	0	0.721	2024	No AMD	0	1	1.84	0	censored_or_no_event	0.424	0.576	0.175	0.211	0.048	0	0	0	0.119	0.021704	0.019652				Q2
TMEH_00971	TMUEH	56.2	Female	0	1	0.775	2021	No AMD	0	1	3.31	0	censored_or_no_event	0.054	0.826	0.311	0.066	0.087	0	0	0	0.149	0.005841	0.047384				Q3
TMEH_00972	TMUEH	67.2	Female	0	0	0.834	2021	No AMD	0	1	2.48	0	censored_or_no_event	0.162	1.511	0.278	0.092	0.109	0.011	0	0	0.202	0.009528	0.024442				Q2
TMEH_00973	TMUEH	60.9	Female	1	0	0.679	2021	No AMD	0	1	3.99	0	censored_or_no_event	0.137	0.165	0.065	0.077	0.07	0.001	0	0	0.249	0.0034	0.036536				Q3
TMEH_00974	TMUEH	77.4	Female	0	0	0.754	2020	No AMD	0	1	4.63	0	censored_or_no_event	0.017	0.991	0.265	0.069	0.087	0	0	0	0.236	0.010304	0.012611				Q2
TMEH_00975	TMUEH	72	Female	0	0	0.803	2024	No AMD	0	1	2.03	0	censored_or_no_event	0.027	0.227	0.06	0.135	0.073	0	0.006	0	0.094	0.009624	0.039205				Q3
TMEH_00976	TMUEH	61.5	Male	0	0	0.801	2018	No AMD	0	1	4.66	0	censored_or_no_event	0.034	1.463	0.114	0.147	0.08	0.006	0	0	0.311	0.123194	0.018961				Q2
TMEH_00977	TMUEH	58.9	Male	0	0	0.742	2023	No AMD	0	1	2.23	0	censored_or_no_event	0.122	1.141	0.217	0.066	0.04	0.015	0	0	0.201	0.043912	0.009055				Q1
TMEH_00978	TMUEH	72	Male	0	0	0.818	2022	No AMD	0	1	3.33	0	censored_or_no_event	0.479	0.787	0.213	0.071	0.042	0.004	0	0	0.049	0.00431	0.01927				Q2
TMEH_00979	TMUEH	60.5	Male	0	0	0.768	2018	No AMD	0	1	5.56	0	censored_or_no_event	0.564	0.651	0.203	0.038	0.022	0.001	0.002	0	0.102	0.829646	0.027759				Q2
TMEH_00980	TMUEH	54.7	Male	0	0	0.671	2024	No AMD	0	1	3.8	0	censored_or_no_event	0.036	0	0.118	0.142	0.1	0.042	0	0	0.079	0.009387	0.030182				Q3
TMEH_00981	TMUEH	52.2	Male	0	1	0.835	2024	No AMD	0	1	4.36	0	censored_or_no_event	0.835	0.559	0.235	0.137	0.035	0.007	0	0	0.074	0.037831	0.015833				Q2
TMEH_00982	TMUEH	72.6	Male	0	1	0.856	2024	No AMD	0	1	4.52	0	censored_or_no_event	0.243	0.034	0.11	0.096	0.103	0.002	0.008	0	0.463	0.036745	0.007127				Q1
TMEH_00983	TMUEH	53.1	Female	1	0	0.869	2023	No AMD	0	1	5.89	0	censored_or_no_event	1.513	0.178	0.069	0.104	0.067	0.004	0.002	0	0.617	0.026398	0.04278				Q3
TMEH_00984	TMUEH	56.4	Female	0	0	0.883	2021	No AMD	0	1	4.6	0	censored_or_no_event	0.271	0.018	0.092	0.055	0.054	0	0.005	0	0.269	0.020899	0.009418				Q1
TMEH_00985	TMUEH	72.4	Female	1	0	0.827	2019	No AMD	0	1	4.77	0	censored_or_no_event	0.041	0.481	0.032	0.1	0.041	0.02	0.003	0	0.248	0.025787	0.001549				Q1
TMEH_00986	TMUEH	73.4	Male	1	0	0.737	2019	No AMD	0	1	1.76	1	incident_late_amd	0.044	0.234	0.057	0.131	0.034	0	0.001	0	0.319	0.004687	0.011944				Q2
TMEH_00987	TMUEH	56.4	Male	0	0	0.784	2024	No AMD	0	1	2.13	0	censored_or_no_event	0.062	0.774	0.108	0.059	0.089	0.009	0	0	0.247	0.01393	0.027688				Q2
TMEH_00988	TMUEH	61.2	Male	0	0	0.803	2018	No AMD	0	1	2.88	0	censored_or_no_event	0.222	0.278	0.188	0.024	0.034	0.009	0.071	0	0.284	0.018927	0.00971				Q1
TMEH_00989	TMUEH	74.9	Male	0	1	0.773	2022	No AMD	0	1	3.51	1	incident_late_amd	0.397	0.939	0.155	0.158	0.024	0.004	0.01	0	0.027	0.041703	0.09317				Q4
TMEH_00990	TMUEH	68.3	Male	0	0	0.858	2021	Early AMD	0	1	5.75	0	censored_or_no_event	0.174	0.516	0.671	0.42	0.447	0.001	0.003	0	0.559	0.030809	0.08971				Q4
TMEH_00991	TMUEH	62.5	Male	0	0	0.673	2018	No AMD	0	1	3.54	0	censored_or_no_event	0.162	0.476	0.116	0.051	0.128	0	0.001	0	0.123	0.01136	0.190984				Q4
TMEH_00992	TMUEH	67.5	Female	0	1	0.86	2023	No AMD	0	1	1.8	0	censored_or_no_event	0.009	0.34	0.281	0.093	0.026	0.006	0	0	0.083	0.004608	0.062971				Q3
TMEH_00993	TMUEH	70.1	Male	1	0	0.79	2020	No AMD	0	1	5.92	0	censored_or_no_event	0.101	0.029	0.035	0.099	0.095	0	0	0	0.363	0.191506	0.00024				Q1
TMEH_00994	TMUEH	57	Male	0	0	0.762	2023	No AMD	0	1	4.8	0	censored_or_no_event	0.459	1.691	0.254	0.041	0.127	0	0	0	0.068	0.237577	0.005857				Q1
TMEH_00995	TMUEH	57.7	Male	0	0	0.729	2023	No AMD	0	1	4.04	0	censored_or_no_event	0.594	0.323	0.058	0.112	0.065	0.155	0	0	0.186	0.008708	0.000805				Q1
TMEH_00996	TMUEH	76.1	Male	0	0	0.642	2020	No AMD	0	1	2.41	0	censored_or_no_event	0.334	0.412	0.179	0.129	0.073	0	0	0	0.189	0.046517	0.022859				Q2
TMEH_00997	TMUEH	81.6	Female	0	1	0.731	2023	Early AMD	0	1	2.3	0	censored_or_no_event	0.955	2.397	0.269	0.235	0.184	0.022	0	0	0.17	0.425527	0.050603				Q3
TMEH_00998	TMUEH	74.3	Male	0	0	0.786	2023	No AMD	0	1	3.21	0	censored_or_no_event	0.502	0.327	0.232	0.016	0.043	0	0	0	0.111	0.019667	0.07701				Q4
TMEH_00999	TMUEH	64.9	Female	1	0	0.875	2021	No AMD	0	1	4.89	0	censored_or_no_event	0.102	0.42	0.102	0.289	0.07	0.001	0	0	0.029	0.01217	0.061382				Q3
TMEH_01000	TMUEH	60.7	Female	0	0	0.729	2021	No AMD	0	1	4.41	0	censored_or_no_event	1.14	0.165	0.184	0.062	0.057	0	0	0	0.357	0.041261	0.069996				Q3
TMEH_01001	TMUEH	67	Male	0	0	0.975	2021	No AMD	0	1	4.45	0	censored_or_no_event	0.769	0.822	0.059	0.073	0.031	0.015	0	0	0.382	0.012807	0.011321				Q2
TMEH_01002	TMUEH	75.6	Female	0	0	0.744	2018	No AMD	0	1	5.54	0	censored_or_no_event	0.814	0.346	0.182	0.144	0.025	0	0	0	0.113	0.008653	0.010146				Q1
TMEH_01003	TMUEH	77.3	Female	0	1	0.705	2024	Early AMD	0	1	5.1	0	censored_or_no_event	0.354	0.719	0.417	0.181	0.16	0	0	0	0.417	0.011738	0.083199				Q4
TMEH_01004	TMUEH	66.4	Male	1	1	0.692	2021	No AMD	0	1	5.77	0	censored_or_no_event	0.094	0.031	0.221	0.027	0.094	0	0	0	0.382	0.00199	0.016403				Q2
TMEH_01005	TMUEH	70	Male	0	0	0.658	2021	No AMD	0	1	5.26	0	censored_or_no_event	0.671	2.492	0.116	0.173	0.028	0	0.001	0	0.13	0.005422	0.010886				Q1
TMEH_01006	TMUEH	54.1	Female	0	1	0.787	2022	No AMD	0	1	4.05	0	censored_or_no_event	0.195	0.763	0.085	0.027	0.073	0.001	0	0	0.056	0.021789	0.082138				Q4
TMEH_01007	TMUEH	65.4	Female	0	1	0.763	2024	No AMD	0	1	4.77	0	censored_or_no_event	0.078	0.221	0.047	0.064	0.211	0	0	0	0.282	0.092577	0.014287				Q2
TMEH_01008	TMUEH	79.1	Male	1	1	0.863	2022	No AMD	0	1	4.91	0	censored_or_no_event	0.196	0.018	0.217	0.183	0.156	0.004	0	0	0.303	0.066815	0.023914				Q2
TMEH_01009	TMUEH	65.3	Male	0	0	0.803	2024	No AMD	0	1	5.43	0	censored_or_no_event	0.512	0.707	0.184	0.144	0.022	0.002	0	0	0.04	0.003093	0.037064				Q3
TMEH_01010	TMUEH	70.5	Female	1	1	0.802	2024	No AMD	0	1	3.56	0	censored_or_no_event	1.719	0.22	0.062	0.151	0.061	0	0	0	0.038	0.07918	0.023114				Q2
TMEH_01011	TMUEH	74.2	Female	1	0	0.775	2023	No AMD	0	1	2.92	0	censored_or_no_event	0.076	0.172	0.158	0.071	0.118	0.061	0	0	0.178	0.021471	0.116485				Q4
TMEH_01012	TMUEH	73.6	Male	1	0	0.746	2018	No AMD	0	1	6.31	0	censored_or_no_event	0.19	0.283	0.088	0.083	0.089	0.002	0.002	0	0.171	0.984867	0.150269				Q4
TMEH_01013	TMUEH	67.4	Male	0	0	0.947	2018	No AMD	0	1	4.91	0	censored_or_no_event	0.268	1.2	0.096	0.214	0.076	0.003	0	0	0.083	0.739638	0.008726				Q1
TMEH_01014	TMUEH	61.7	Male	0	1	0.833	2023	No AMD	0	1	2.66	0	censored_or_no_event	0.196	0.063	0.111	0.137	0.062	0	0	0	0.067	0.012558	0.048729				Q3
TMEH_01015	TMUEH	47.9	Male	1	0	0.754	2023	No AMD	0	1	2.08	0	censored_or_no_event	0.138	0.198	0.134	0.09	0.04	0.002	0.018	0	0.216	0.238849	0.051853				Q3
TMEH_01016	TMUEH	56.6	Female	0	0	0.813	2019	No AMD	0	1	3.67	0	censored_or_no_event	0.457	0.138	0.112	0.13	0.083	0.004	0	0	0.162	0.036033	0.033081				Q3
TMEH_01017	TMUEH	63.9	Female	0	1	0.687	2020	No AMD	0	1	4.73	0	censored_or_no_event	0.019	0.432	0.189	0.099	0.09	0	0	0	0.279	0.002532	0.009278				Q1
TMEH_01018	TMUEH	72.7	Female	0	0	0.881	2018	No AMD	0	1	2.94	0	censored_or_no_event	0.051	0.423	0.044	0.158	0.077	0	0	0	0.154	0.001665	0.459583				Q4
TMEH_01019	TMUEH	68.3	Female	0	0	0.605	2018	No AMD	0	1	4.98	0	censored_or_no_event	0.29	0.209	0.232	0.073	0.051	0	0	0	0.237	0.020038	0.0377				Q3
TMEH_01020	TMUEH	76.4	Male	0	0	0.852	2024	No AMD	0	1	4.24	0	censored_or_no_event	0.118	0.097	0.081	0.119	0.283	0.023	0	0	0.164	0.017188	0.065836				Q3
TMEH_01021	TMUEH	56.1	Female	0	0	0.759	2018	No AMD	0	1	3.12	0	censored_or_no_event	0.938	0.846	0.058	0.263	0.144	0	0.004	0	0.141	0.014284	0.007219				Q1
TMEH_01022	TMUEH	51.3	Male	0	0	0.931	2023	No AMD	0	1	3.03	0	censored_or_no_event	0.058	1.08	0.248	0.078	0.045	0	0	0	0.048	0.013703	0.193234				Q4
TMEH_01023	TMUEH	71.7	Male	1	0	0.82	2021	No AMD	0	1	4.58	0	censored_or_no_event	2.694	0.503	0.136	0.192	0.111	0.008	0.003	0	0.1	0.009862	0.017344				Q2
TMEH_01024	TMUEH	81.8	Female	1	1	0.858	2024	No AMD	0	1	2.93	0	censored_or_no_event	0.651	1.23	0.157	0.203	0.064	0	0.019	0	0.192	0.008031	0.010697				Q1
TMEH_01025	TMUEH	68.2	Female	1	1	0.607	2018	Late AMD	1	0	3.2	0	censored_or_no_event	0.982	1.9	0.793	0.241	0.746	3.951	0.644	0	0.461	0.431216	0.006592
TMEH_01026	TMUEH	61.8	Male	0	0	0.72	2022	No AMD	0	1	4.24	0	censored_or_no_event	0.32	0.031	0.246	0.031	0.059	0.012	0	0	0.57	0.010308	0.014561				Q2
TMEH_01027	TMUEH	74.1	Male	1	0	0.832	2018	Early AMD	0	1	3.68	0	censored_or_no_event	0.592	0.832	0.368	0.077	0.148	0.013	0.001	0	0.599	0.017065	0.010124				Q1
TMEH_01028	TMUEH	78.6	Female	0	0	0.746	2018	No AMD	0	1	1.72	0	censored_or_no_event	0.131	0.842	0.07	0.06	0.081	0	0	0	0.033	0.938573	0.020484				Q2
TMEH_01029	TMUEH	56.1	Female	0	0	0.781	2022	No AMD	0	1	5.08	0	censored_or_no_event	0.2	0.882	0.123	0.065	0.057	0.001	0	0	0.02	0.045147	0.016973				Q2
TMEH_01030	TMUEH	63.6	Male	0	0	0.98	2021	No AMD	0	1	4.37	0	censored_or_no_event	0.406	0.128	0.081	0.248	0.075	0.002	0.003	0	0.297	0.034478	0.073621				Q3
TMEH_01031	TMUEH	75.2	Female	1	0	0.673	2022	No AMD	0	1	5.69	0	censored_or_no_event	0.085	0.73	0.127	0.144	0.04	0.005	0	0	0.359	0.000691	0.135216				Q4
TMEH_01032	TMUEH	68.7	Female	0	1	0.686	2020	Early AMD	0	1	3.7	0	censored_or_no_event	0.182	0.782	0.304	0.172	0.316	0	0.003	0	0.211	0.009151	0.165565				Q4
TMEH_01033	TMUEH	59.7	Male	0	0	0.721	2021	No AMD	0	1	3.59	0	censored_or_no_event	0.034	0.073	0.083	0.055	0.04	0.006	0	0	0.154	0.027369	0.074555				Q4
TMEH_01034	TMUEH	64	Female	1	0	0.736	2022	No AMD	0	1	1.55	0	censored_or_no_event	0.275	0.502	0.093	0.048	0.079	0.019	0.011	0	0.017	0.023154	0.379517				Q4
TMEH_01035	TMUEH	59	Male	0	0	0.801	2023	No AMD	0	1	2.48	0	censored_or_no_event	0.044	0.361	0.127	0.148	0.104	0.003	0	0	0.092	0.026224	0.026778				Q2
TMEH_01036	TMUEH	54	Female	1	0	0.726	2021	No AMD	0	1	4.56	0	censored_or_no_event	1.247	0.201	0.172	0.089	0.045	0.051	0	0	0.152	0.008142	0.113192				Q4
TMEH_01037	TMUEH	69.2	Male	1	0	0.784	2018	No AMD	0	1	2.19	0	censored_or_no_event	1.005	0.242	0.106	0.082	0.123	0.063	0.102	0	0.046	0.108497	0.091129				Q4
TMEH_01038	TMUEH	55.4	Male	0	0	0.713	2023	No AMD	0	1	2.72	0	censored_or_no_event	0.019	0.651	0.106	0.095	0.04	0	0.013	0	0.051	0.030635	0.032828				Q3
TMEH_01039	TMUEH	65.5	Male	0	0	0.759	2018	No AMD	0	1	4.94	0	censored_or_no_event	0.313	0.178	0.085	0.062	0.142	0.001	0.001	0	0.142	0.008261	0.002496				Q1
TMEH_01040	TMUEH	58.5	Male	1	0	0.88	2020	No AMD	0	1	4.12	0	censored_or_no_event	0.917	0.37	0.042	0.098	0.129	0.018	0.004	0	0.228	0.001768	0.022671				Q2
TMEH_01041	TMUEH	70.2	Male	0	0	0.745	2019	No AMD	0	1	4.9	0	censored_or_no_event	0.413	1.291	0.137	0.183	0.146	0	0.005	0	0.078	0.003213	0.186583				Q4
TMEH_01042	TMUEH	63.4	Male	0	1	0.692	2022	No AMD	0	1	4.29	0	censored_or_no_event	0.299	1.96	0.143	0.045	0.055	0	0	0	0.077	0.007045	0.005822				Q1
TMEH_01043	TMUEH	64.3	Male	0	0	0.869	2024	No AMD	0	1	4.66	0	censored_or_no_event	1.384	0.102	0.233	0.072	0.043	0.006	0.001	0	0.269	0.001399	0.00986				Q1
TMEH_01044	TMUEH	53.2	Male	0	0	0.754	2022	No AMD	0	1	4.79	0	censored_or_no_event	0.299	0.358	0.068	0.109	0.035	0	0.037	0	0.203	0.036248	0.015967				Q2
TMEH_01045	TMUEH	68.4	Male	0	1	0.81	2019	Early AMD	0	1	4.57	0	censored_or_no_event	1.598	1.489	0.169	0.087	0.16	0	0.032	0	0.278	0.03204	0.090825				Q4
TMEH_01046	TMUEH	62.7	Male	0	0	0.77	2021	No AMD	0	1	4.39	0	censored_or_no_event	0.048	0.186	0.192	0.112	0.041	0	0	0	0.279	0.024695	0.027735				Q2
TMEH_01047	TMUEH	59.6	Female	0	1	0.802	2019	No AMD	0	1	3.51	0	censored_or_no_event	0.394	0.539	0.087	0.159	0.403	0	0.011	0	0.087	0.010462	0.016417				Q2
TMEH_01048	TMUEH	70	Male	0	0	0.752	2018	No AMD	0	1	3.64	0	censored_or_no_event	0.047	0.48	0.095	0.067	0.121	0.005	0.027	0	0.177	0.007221	0.003466				Q1
TMEH_01049	TMUEH	74.1	Female	0	0	0.777	2018	No AMD	0	1	5.19	0	censored_or_no_event	0.331	0.456	0.113	0.458	0.073	0	0.011	0	0.73	0.018181	0.081729				Q4
TMEH_01050	TMUEH	80.8	Female	0	0	0.807	2020	No AMD	0	1	4.99	0	censored_or_no_event	0.644	1.059	0.052	0.175	0.122	0	0	0	0.212	0.021609	0.019026				Q2
TMEH_01051	TMUEH	68	Female	0	0	0.709	2021	No AMD	0	1	4.18	0	censored_or_no_event	0.363	0.199	0.056	0.076	0.088	0	0	0	0.031	0.000452	0.012675				Q2
TMEH_01052	TMUEH	68.3	Female	0	1	0.98	2024	No AMD	0	1	2.88	0	censored_or_no_event	0.564	0.256	0.114	0.139	0.041	0.002	0	0	0.302	0.012218	0.011172				Q2
TMEH_01053	TMUEH	58.3	Female	1	0	0.697	2021	No AMD	0	1	3.07	1	incident_late_amd	0.452	0.365	0.107	0.092	0.071	0.003	0	0	0.097	0.011428	0.089643				Q4
TMEH_01054	TMUEH	60.6	Female	1	0	0.852	2019	No AMD	0	1	3.82	0	censored_or_no_event	0.007	0.055	0.175	0.054	0.194	0.004	0	0	0.243	0.02239	0.000843				Q1
TMEH_01055	TMUEH	76.3	Male	1	0	0.806	2023	No AMD	0	1	2.64	0	censored_or_no_event	0.129	0.013	0.071	0.039	0.084	0	0	0	0.114	0.003999	0.004941				Q1
TMEH_01056	TMUEH	62.6	Male	1	0	0.758	2022	No AMD	0	1	4.05	0	censored_or_no_event	0.222	0.216	0.152	0.083	0.075	0	0	0	0.016	0.001476	0.116198				Q4
TMEH_01057	TMUEH	81.9	Male	0	1	0.761	2021	No AMD	0	1	0.81	0	censored_or_no_event	0.12	0.457	0.026	0.095	0.037	0.041	0	0	0.576	0.064719	0.062947				Q3
TMEH_01058	TMUEH	55.9	Female	1	1	0.872	2019	No AMD	0	1	3.53	0	censored_or_no_event	0.064	0.095	0.04	0.062	0.015	0.001	0	0	0.157	0.026395	0.005647				Q1
TMEH_01059	TMUEH	65.2	Male	1	0	0.937	2019	No AMD	0	1	1.49	0	censored_or_no_event	0.12	0.326	0.203	0.193	0.104	0	0.04	0	0.241	0.002921	0.258639				Q4
TMEH_01060	TMUEH	64.9	Female	1	0	0.647	2023	No AMD	0	1	4.32	0	censored_or_no_event	0.402	0.067	0.251	0.069	0.042	0	0	0	0.111	0.002726	0.009724				Q1
TMEH_01061	TMUEH	60.8	Female	0	0	0.98	2023	No AMD	0	1	3.3	0	censored_or_no_event	0.256	0.447	0.142	0.11	0.046	0	0.001	0	0.038	0.01266	0.019782				Q2
TMEH_01062	TMUEH	64	Female	0	1	0.841	2022	No AMD	0	1	2.59	0	censored_or_no_event	0.027	1.468	0.058	0.029	0.047	0.031	0	0	0.053	0.005727	0.056808				Q3
TMEH_01063	TMUEH	65	Male	0	0	0.697	2021	No AMD	0	1	4.6	0	censored_or_no_event	0.217	0.17	0.062	0.07	0.113	0.012	0.001	0	0.115	0.008741	0.007077				Q1
TMEH_01064	TMUEH	68.1	Female	0	0	0.924	2021	No AMD	0	1	5.24	0	censored_or_no_event	0.378	0.148	0.1	0.076	0.305	0.002	0.008	0	0.239	0.063592	0.051547				Q3
TMEH_01065	TMUEH	65.9	Female	1	0	0.869	2020	No AMD	0	1	2.26	0	censored_or_no_event	0.051	0.606	0.163	0.063	0.11	0	0.003	0	0.304	0.017072	0.053783				Q3
TMEH_01066	TMUEH	75.5	Male	0	1	0.737	2019	No AMD	0	1	4.29	0	censored_or_no_event	0.33	0.003	0.129	0.075	0.081	0	0	0	0.077	0.04328	0.009548				Q1
TMEH_01067	TMUEH	88	Female	0	1	0.972	2023	Late AMD	1	0	2.98	0	censored_or_no_event	0.485	2.954	0.78	0.752	0.576	0.679	0.381	0	0.261	0.840462	0.006995
TMEH_01068	TMUEH	73	Female	1	1	0.778	2022	No AMD	0	1	2.47	0	censored_or_no_event	0.066	0.054	0.124	0.191	0.103	0.003	0	0	0.009	0.000567	0.197904				Q4
TMEH_01069	TMUEH	70.1	Male	1	0	0.871	2022	No AMD	0	1	3.26	0	censored_or_no_event	0.414	0.073	0.187	0.257	0.111	0	0.024	0	0.383	0.147291	0.032761				Q3
TMEH_01070	TMUEH	58.2	Male	0	0	0.752	2020	No AMD	0	1	2.99	0	censored_or_no_event	0.065	0.065	0.237	0.109	0.081	0	0.027	0	0.056	0.300775	0.211108				Q4
TMEH_01071	TMUEH	62	Female	0	0	0.697	2020	No AMD	0	1	5.35	0	censored_or_no_event	0.292	0.764	0.097	0.05	0.076	0.009	0	0	0.246	0.029685	0.056726				Q3
TMEH_01072	TMUEH	52.2	Male	0	0	0.887	2019	No AMD	0	1	4.68	0	censored_or_no_event	0.166	0.697	0.192	0.379	0.082	0	0.001	0	0.061	0.007303	0.02752				Q2
TMEH_01073	TMUEH	70.9	Male	0	0	0.848	2021	No AMD	0	1	2.19	0	censored_or_no_event	0.001	0.54	0.061	0.107	0.124	0.07	0	0	0.275	0.904725	0.027781				Q2
TMEH_01074	TMUEH	54	Male	0	0	0.98	2024	No AMD	0	1	4.2	0	censored_or_no_event	0.009	0.534	0.146	0.036	0.027	0.001	0	0	0.142	0.822205	0.005963				Q1
TMEH_01075	TMUEH	72.6	Male	1	0	0.946	2018	Intermediate AMD	0	1	4.52	0	censored_or_no_event	1.136	0.794	0.29	0.443	0.402	0	0.001	0	0.554	0.009913	0.165956				Q4
TMEH_01076	TMUEH	60.3	Female	0	0	0.836	2021	No AMD	0	1	1.65	0	censored_or_no_event	0.998	1.769	0.128	0.027	0.066	0.026	0	0	0.317	0.178206	0.009212				Q1
TMEH_01077	TMUEH	69.8	Female	0	0	0.888	2023	No AMD	0	1	2.74	0	censored_or_no_event	0.305	2.866	0.06	0.378	0.1	0.002	0	0	0.048	0.016483	0.158125				Q4
TMEH_01078	TMUEH	71.2	Female	1	0	0.925	2021	No AMD	0	1	6	0	censored_or_no_event	0.585	0.896	0.093	0.102	0.05	0	0.015	0	0.312	0.003765	0.150215				Q4
TMEH_01079	TMUEH	50.6	Female	0	0	0.839	2024	No AMD	0	1	2.6	0	censored_or_no_event	0.214	0.171	0.15	0.054	0.079	0.048	0	0	0.242	0.002533	0.001956				Q1
TMEH_01080	TMUEH	60	Female	1	0	0.843	2020	No AMD	0	1	2.38	0	censored_or_no_event	0.03	0.242	0.091	0.14	0.069	0.008	0	0	0.132	0.946317	0.007552				Q1
TMEH_01081	TMUEH	69.9	Female	0	0	0.689	2018	Early AMD	0	1	2.93	0	censored_or_no_event	0.036	0.806	0.417	0.294	0.235	0	0	0	0.477	0.011541	0.015574				Q2
TMEH_01082	TMUEH	70.9	Male	0	1	0.751	2020	No AMD	0	1	4.28	0	censored_or_no_event	0.89	0.021	0.201	0.058	0.139	0	0	0	0.186	0.041641	0.073625				Q3
TMEH_01083	TMUEH	73.7	Male	0	0	0.735	2024	No AMD	0	1	4.76	0	censored_or_no_event	0.547	0.73	0.125	0.075	0.1	0	0	0	0.27	0.02701	0.053067				Q3
TMEH_01084	TMUEH	63.9	Male	0	0	0.856	2023	No AMD	0	1	2.49	0	censored_or_no_event	0.089	0.272	0.11	0.111	0.089	0.062	0.009	0	0.493	0.226793	0.044254				Q3
TMEH_01085	TMUEH	66	Female	0	0	0.69	2018	No AMD	0	1	4.74	0	censored_or_no_event	0.182	0.196	0.148	0.22	0.024	0.031	0.008	0	0.345	0.007891	0.016941				Q2
TMEH_01086	TMUEH	82.1	Female	1	1	0.715	2023	No AMD	0	1	2.6	0	censored_or_no_event	0.395	0.075	0.113	0.108	0.024	0.031	0.004	0	0.238	0.106795	0.111948				Q4
TMEH_01087	TMUEH	68.5	Female	0	0	0.88	2023	No AMD	0	1	4.03	0	censored_or_no_event	0.063	0.333	0.093	0.068	0.051	0	0.083	0	0.082	0.028678	0.003072				Q1
TMEH_01088	TMUEH	73.9	Male	1	0	0.947	2022	Early AMD	0	1	4.77	0	censored_or_no_event	0.347	0.312	0.196	0.193	0.114	0	0	0	0.428	0.016156	0.180876				Q4
TMEH_01089	TMUEH	64.5	Male	0	0	0.725	2022	No AMD	0	1	2.51	0	censored_or_no_event	0.405	0.461	0.055	0.174	0.017	0	0.007	0	0.423	0.005953	0.030763				Q3
TMEH_01090	TMUEH	53.9	Male	1	0	0.776	2020	No AMD	0	1	1.26	0	censored_or_no_event	0.095	0.04	0.103	0.179	0.071	0	0.009	0	0.076	0.048242	0.026458				Q2
TMEH_01091	TMUEH	70.8	Male	1	0	0.842	2020	No AMD	0	1	2.37	0	censored_or_no_event	0.199	0.005	0.189	0.12	0.032	0.021	0.001	0	0.093	0.031629	0.020346				Q2
TMEH_01092	TMUEH	71.5	Female	1	0	0.797	2023	No AMD	0	1	4.44	0	censored_or_no_event	0.329	0.299	0.206	0.283	0.075	0	0.007	0	0.263	0.089596	0.000727				Q1
TMEH_01093	TMUEH	74.9	Female	0	0	0.88	2024	No AMD	0	1	2.89	0	censored_or_no_event	0.227	0.282	0.128	0.087	0.024	0	0.023	0	0.168	0.002138	0.103105				Q4
TMEH_01094	TMUEH	59.1	Female	0	0	0.876	2018	No AMD	0	1	5.74	0	censored_or_no_event	0.348	0.945	0.147	0.086	0.15	0.008	0	0	0.306	0.017954	0.004689				Q1
TMEH_01095	TMUEH	60.7	Male	0	0	0.658	2024	No AMD	0	1	4.8	0	censored_or_no_event	0.034	0.004	0.072	0.129	0.071	0.007	0	0	0.376	0.119741	0.033531				Q3
TMEH_01096	TMUEH	48.2	Male	1	1	0.655	2022	No AMD	0	1	5.81	0	censored_or_no_event	0.168	0.016	0.063	0.075	0.143	0	0	0	0.097	0.013849	0.00595				Q1
TMEH_01097	TMUEH	71.6	Female	1	1	0.793	2020	Late AMD	1	0	5.44	0	censored_or_no_event	2.252	1.168	0.577	0.806	0.925	0.246	1.675	0	0.615	0.621528	0.073341
TMEH_01098	TMUEH	73.8	Male	0	0	0.97	2024	No AMD	0	1	3.14	0	censored_or_no_event	1.499	0.481	0.027	0.056	0.212	0.007	0	0	0.035	0.012345	0.025185				Q2
TMEH_01099	TMUEH	61	Female	0	0	0.824	2019	No AMD	0	1	4.48	0	censored_or_no_event	0.276	0.141	0.068	0.142	0.076	0.003	0.004	0	0.145	0.03101	0.056973				Q3
TMEH_01100	TMUEH	63	Female	1	0	0.644	2023	No AMD	0	1	3.45	0	censored_or_no_event	0.522	0.91	0.183	0.057	0.145	0.001	0.007	0	0.566	0.032811	0.020712				Q2
TMEH_01101	TMUEH	65	Male	1	0	0.695	2023	No AMD	0	1	5.21	0	censored_or_no_event	0.844	0.157	0.315	0.158	0.088	0.011	0	0	0.05	0.009946	0.05986				Q3
TMEH_01102	TMUEH	80.5	Male	0	1	0.796	2022	No AMD	0	1	4.48	0	censored_or_no_event	0.157	0.019	0.055	0.112	0.086	0	0	0	0.091	0.03869	0.051788				Q3
TMEH_01103	TMUEH	74.6	Male	0	0	0.824	2019	No AMD	0	1	2.93	0	censored_or_no_event	1.691	0.087	0.252	0.161	0.039	0.003	0.012	0	0.306	0.010144	0.001349				Q1
TMEH_01104	TMUEH	76.6	Female	0	0	0.807	2023	No AMD	0	1	3.81	0	censored_or_no_event	0.017	0.387	0.125	0.072	0.03	0	0.006	0	0.161	0.028754	0.122819				Q4
TMEH_01105	TMUEH	65.5	Male	1	0	0.905	2018	No AMD	0	1	5.3	0	censored_or_no_event	0.351	0.189	0.127	0.47	0.024	0.004	0	0	0.133	0.016424	0.04573				Q3
TMEH_01106	TMUEH	63	Female	0	0	0.799	2023	No AMD	0	1	0.37	0	censored_or_no_event	0.433	0.113	0.062	0.082	0.279	0.002	0.016	0	0.35	0.00978	0.017328				Q2
TMEH_01107	TMUEH	76.3	Female	0	0	0.665	2022	No AMD	0	1	5	0	censored_or_no_event	0.768	0.551	0.076	0.039	0.122	0.017	0	0	0.153	0.007961	0.020287				Q2
TMEH_01108	TMUEH	52.5	Male	1	0	0.852	2022	No AMD	0	1	5.45	0	censored_or_no_event	0.446	0.595	0.073	0.094	0.055	0	0.012	0	0.098	0.056685	0.036694				Q3
TMEH_01109	TMUEH	71.2	Female	0	0	0.572	2021	No AMD	0	1	3.82	0	censored_or_no_event	0.641	0.792	0.133	0.18	0.093	0.001	0.007	0	0.139	0.026849	0.005927				Q1
TMEH_01110	TMUEH	55.6	Female	0	1	0.658	2022	No AMD	0	1	6.18	0	censored_or_no_event	0.284	0.598	0.258	0.12	0.146	0.003	0	0	0.142	0.01334	0.010978				Q1
TMEH_01111	TMUEH	73.6	Female	0	0	0.568	2021	Late AMD	1	0	4.3	0	censored_or_no_event	0.888	2.237	0.572	0.317	0.68	2.525	1.709	0	0.247	0.90487	0.020792
TMEH_01112	TMUEH	71.2	Male	0	0	0.627	2024	Early AMD	0	1	3.34	0	censored_or_no_event	0.279	0.464	0.253	0.293	0.327	0.001	0	0	0.103	0.006871	0.424265				Q4
TMEH_01113	TMUEH	59.2	Male	1	0	0.98	2020	Intermediate AMD	0	1	6.12	0	censored_or_no_event	1.498	3.965	0.563	0.31	0.201	0	0	0	0.564	0.002652	0.024442				Q2
TMEH_01114	TMUEH	68.7	Male	0	0	0.8	2021	No AMD	0	1	6.02	0	censored_or_no_event	0.732	0.139	0.136	0.123	0.065	0	0	0	0.133	0.00852	0.002365				Q1
TMEH_01115	TMUEH	57	Male	1	0	0.608	2019	No AMD	0	1	4.76	0	censored_or_no_event	0.532	0.753	0.186	0.121	0.061	0.028	0.01	0	0.044	0.191758	0.007536				Q1
TMEH_01116	TMUEH	57.8	Male	0	0	0.893	2024	No AMD	0	1	4.83	0	censored_or_no_event	0.209	0.166	0.068	0.248	0.088	0.002	0.001	0	0.161	0.020342	0.007789				Q1
TMEH_01117	TMUEH	63.4	Male	1	0	0.764	2019	No AMD	0	1	3.36	0	censored_or_no_event	2.036	0.307	0.068	0.141	0.089	0	0.014	0	0.279	0.016791	0.013576				Q2
TMEH_01118	TMUEH	60.2	Female	0	0	0.793	2021	No AMD	0	1	3.27	0	censored_or_no_event	0.117	0.24	0.084	0.049	0.059	0	0	0	0.245	0.006831	0.014704				Q2
TMEH_01119	TMUEH	75.3	Male	1	0	0.905	2024	No AMD	0	1	2.84	0	censored_or_no_event	0.379	0.237	0.101	0.217	0.188	0	0	0	0.019	0.036069	0.074846				Q4
TMEH_01120	TMUEH	84.7	Male	0	0	0.694	2020	Early AMD	0	1	5.85	0	censored_or_no_event	2.763	0.825	0.43	0.317	0.288	0.008	0	0	0.111	0.01311	0.109242				Q4
TMEH_01121	TMUEH	66.8	Female	1	1	0.775	2021	No AMD	0	1	3.54	0	censored_or_no_event	0.002	0.115	0.183	0.084	0.058	0	0.015	0	0.02	0.010047	0.031285				Q3
TMEH_01122	TMUEH	66.7	Male	1	1	0.686	2020	No AMD	0	1	5.62	0	censored_or_no_event	0.158	0.003	0.401	0.138	0.039	0	0.029	0	0.445	0.054669	0.489313				Q4
TMEH_01123	TMUEH	73.2	Female	0	0	0.768	2018	Intermediate AMD	0	1	4.43	0	censored_or_no_event	0.395	1.608	0.568	0.486	0.68	0	0.03	0	0.582	0.13754	0.343054				Q4
TMEH_01124	TMUEH	64	Female	1	0	0.825	2024	No AMD	0	1	6.3	0	censored_or_no_event	0.437	0.174	0.07	0.117	0.195	0.061	0	0	0.257	0.01109	0.081443				Q4
TMEH_01125	TMUEH	70.6	Female	0	0	0.769	2018	No AMD	0	1	6.04	0	censored_or_no_event	0.193	0.197	0.083	0.061	0.017	0.002	0	0	0.101	0.038886	0.025914				Q2
TMEH_01126	TMUEH	50.6	Female	0	0	0.766	2024	No AMD	0	1	3.74	0	censored_or_no_event	0.143	0.622	0.098	0.146	0.054	0.002	0.001	0	0.034	0.011561	0.005406				Q1
TMEH_01127	TMUEH	60.8	Female	0	0	0.765	2022	No AMD	0	1	2.82	0	censored_or_no_event	0.241	0.557	0.055	0.074	0.058	0.106	0.001	0	0.334	0.008321	0.032017				Q3
TMEH_01128	TMUEH	53.5	Female	0	0	0.714	2024	No AMD	0	1	4.03	0	censored_or_no_event	0.319	0.467	0.152	0.219	0.043	0.114	0	0	0.477	0.014844	0.001263				Q1
TMEH_01129	TMUEH	50.3	Male	0	0	0.732	2018	No AMD	0	1	4.34	0	censored_or_no_event	0.125	1.515	0.165	0.102	0.033	0.038	0.001	0	0.5	0.018789	0.00615				Q1
TMEH_01130	TMUEH	74.9	Female	0	0	0.765	2018	No AMD	0	1	3.43	0	censored_or_no_event	0.082	0.139	0.108	0.359	0.058	0.003	0.001	0	0.053	0.022356	0.012706				Q2
TMEH_01131	TMUEH	64.1	Female	1	0	0.731	2020	No AMD	0	1	5.36	0	censored_or_no_event	0.423	0.199	0.223	0.111	0.226	0.004	0	0	0.417	0.009073	0.005523				Q1
TMEH_01132	TMUEH	80.2	Male	0	0	0.746	2018	No AMD	0	1	4.23	0	censored_or_no_event	0.577	0.753	0.082	0.194	0.056	0	0	0	0.092	0.002966	0.320487				Q4
TMEH_01133	TMUEH	79.6	Female	0	0	0.736	2023	No AMD	0	1	2.93	0	censored_or_no_event	0.227	0.772	0.08	0.071	0.111	0	0.001	0	0.171	0.001371	0.157586				Q4
TMEH_01134	TMUEH	66.1	Female	0	0	0.867	2023	No AMD	0	1	3.73	0	censored_or_no_event	0.548	1.463	0.16	0.097	0.026	0	0	0	0.013	0.878022	0.014595				Q2
TMEH_01135	TMUEH	63.1	Female	0	1	0.843	2022	No AMD	0	1	1.95	0	censored_or_no_event	0.196	0.336	0.145	0.238	0.181	0	0	0	0.05	0.026506	0.004644				Q1
TMEH_01136	TMUEH	60.2	Male	1	0	0.711	2023	No AMD	0	1	4.68	0	censored_or_no_event	0.382	0.042	0.246	0.061	0.03	0.062	0.005	0	0.195	0.03326	0.072707				Q3
TMEH_01137	TMUEH	45.7	Male	0	0	0.868	2018	No AMD	0	1	0.65	0	censored_or_no_event	1.017	0.896	0.267	0.073	0.113	0.143	0	0	0.028	0.011825	0.016485				Q2
TMEH_01138	TMUEH	62.1	Female	0	0	0.875	2022	No AMD	0	1	4.76	0	censored_or_no_event	0.688	0.151	0.23	0.093	0.087	0.005	0.001	0	0.295	0.864818	0.017273				Q2
TMEH_01139	TMUEH	64.3	Male	0	1	0.789	2021	No AMD	0	1	4.38	0	censored_or_no_event	0.007	0.497	0.113	0.094	0.035	0.008	0.002	0	0.039	0.007333	0.061836				Q3
TMEH_01140	TMUEH	60.9	Female	1	1	0.845	2021	No AMD	0	1	3.85	0	censored_or_no_event	0.098	1.373	0.086	0.224	0.192	0	0	0	0.099	0.125985	0.007671				Q1
TMEH_01141	TMUEH	58.3	Female	1	0	0.664	2024	Early AMD	0	1	2.59	0	censored_or_no_event	0.996	0.357	0.158	0.272	0.158	0	0	0	0.301	0.003355	0.073967				Q3
TMEH_01142	TMUEH	65.9	Female	0	0	0.629	2018	Early AMD	0	1	2.3	0	censored_or_no_event	0.242	0.391	0.218	0.15	0.144	0	0	0	0.141	0.018032	0.546305				Q4
TMEH_01143	TMUEH	63.5	Male	1	1	0.77	2019	No AMD	0	1	6.83	0	censored_or_no_event	0.111	0.174	0.101	0.079	0.18	0	0	0	0.264	0.064655	0.075147				Q4
TMEH_01144	TMUEH	67.8	Male	1	1	0.867	2022	No AMD	0	1	2.15	0	censored_or_no_event	0.172	0.042	0.183	0.141	0.07	0.007	0	0	0.23	0.004295	0.061362				Q3
TMEH_01145	TMUEH	58.2	Female	0	1	0.92	2022	No AMD	0	1	2.89	0	censored_or_no_event	0.335	0.02	0.219	0.162	0.031	0.012	0	0	0.036	0.006786	0.226878				Q4
TMEH_01146	TMUEH	82.8	Male	1	0	0.825	2024	No AMD	0	1	4.2	0	censored_or_no_event	0.65	0.11	0.079	0.041	0.098	0.027	0.019	0	0.202	0.010307	0.193681				Q4
TMEH_01147	TMUEH	71.3	Male	1	0	0.713	2018	No AMD	0	1	4.7	0	censored_or_no_event	0.359	0.455	0.173	0.046	0.093	0	0.001	0	0.024	0.00817	0.273118				Q4
TMEH_01148	TMUEH	65.2	Male	0	0	0.65	2018	No AMD	0	1	5.23	0	censored_or_no_event	0.14	0.058	0.11	0.072	0.098	0.08	0.013	0	0.023	0.001661	0.011934				Q2
TMEH_01149	TMUEH	59.9	Male	0	0	0.839	2023	No AMD	0	1	5.39	0	censored_or_no_event	0.705	0.056	0.177	0.122	0.203	0.006	0	0	0.128	0.018894	0.008942				Q1
TMEH_01150	TMUEH	58.3	Female	1	0	0.768	2022	No AMD	0	1	4.8	0	censored_or_no_event	0.348	0.075	0.079	0.075	0.083	0.006	0	0	0.365	0.180886	0.029375				Q3
TMEH_01151	TMUEH	73.4	Female	0	0	0.832	2018	No AMD	0	1	5.21	0	censored_or_no_event	1.045	0.164	0.126	0.034	0.107	0.04	0	0	0.481	0.012523	0.010779				Q1
TMEH_01152	TMUEH	63.1	Female	0	0	0.794	2020	No AMD	0	1	3.35	0	censored_or_no_event	0.344	0.318	0.307	0.095	0.087	0.006	0	0	0.065	0.014197	0.004851				Q1
TMEH_01153	TMUEH	67	Female	0	0	0.735	2018	No AMD	0	1	6.34	0	censored_or_no_event	0.249	0.01	0.081	0.06	0.25	0	0	0	0.61	0.008302	0.193573				Q4
TMEH_01154	TMUEH	70.2	Female	0	0	0.589	2023	No AMD	0	1	4.97	0	censored_or_no_event	0.266	1.928	0.071	0.11	0.062	0.115	0	0	0.254	0.015681	0.017589				Q2
TMEH_01155	TMUEH	62	Male	1	0	0.608	2024	Early AMD	0	1	4.59	0	censored_or_no_event	0.628	0.872	0.275	0.179	0.132	0.008	0	0	0.271	0.003722	0.007186				Q1
TMEH_01156	TMUEH	68.8	Male	0	0	0.753	2022	No AMD	0	1	4.03	0	censored_or_no_event	0.033	0.085	0.102	0.071	0.106	0.155	0.003	0	0.125	0.00565	0.036231				Q3
TMEH_01157	TMUEH	50.6	Male	0	0	0.678	2021	No AMD	0	1	3.6	0	censored_or_no_event	0.381	0.38	0.165	0.095	0.069	0	0.001	0	0.124	0.028443	0.015734				Q2
TMEH_01158	TMUEH	58.3	Female	1	0	0.755	2021	Early AMD	0	1	3.76	0	censored_or_no_event	0.328	0.501	0.301	0.158	0.398	0.015	0	0	0.041	0.602056	0.046316				Q3
TMEH_01159	TMUEH	50	Female	0	0	0.809	2023	No AMD	0	1	4.44	0	censored_or_no_event	0.037	0.467	0.138	0.114	0.212	0.002	0	0	0.276	0.409377	0.018028				Q2
TMEH_01160	TMUEH	63.1	Male	1	0	0.786	2018	Late AMD	1	0	4.75	0	censored_or_no_event	1.856	1.213	0.4	0.607	0.762	0.247	1.206	0	0.466	0.969213	0.046911
TMEH_01161	TMUEH	62.9	Female	0	0	0.617	2021	Intermediate AMD	0	1	6.64	0	censored_or_no_event	2.544	1.614	0.439	0.582	0.243	0.003	0	0	0.239	0.136291	0.020404				Q2
TMEH_01162	TMUEH	81.7	Female	0	1	0.752	2019	No AMD	0	1	3.96	0	censored_or_no_event	0.074	0.002	0.241	0.089	0.032	0	0	0	0.189	0.035992	0.024393				Q2
TMEH_01163	TMUEH	59.8	Female	0	0	0.792	2022	No AMD	0	1	4.63	0	censored_or_no_event	0.235	0.271	0.2	0.079	0.124	0.003	0	0	0.123	0.002536	0.025544				Q2
TMEH_01164	TMUEH	67.8	Male	1	0	0.958	2019	No AMD	0	1	4.11	0	censored_or_no_event	0.131	0.776	0.116	0.091	0.078	0	0.006	0	0.357	0.007201	0.102639				Q4
TMEH_01165	TMUEH	70.1	Male	1	0	0.746	2021	No AMD	0	1	5.77	0	censored_or_no_event	0.215	0.008	0.35	0.035	0.084	0.021	0.003	0	0.609	0.043536	0.036558				Q3
TMEH_01166	TMUEH	78.5	Male	0	0	0.557	2022	No AMD	0	1	5.21	0	censored_or_no_event	0.146	0.007	0.087	0.057	0.068	0.031	0.003	0	0.287	0.061443	0.007436				Q1
TMEH_01167	TMUEH	70.4	Male	1	0	0.626	2023	No AMD	0	1	3.43	0	censored_or_no_event	1.132	0.492	0.072	0.376	0.121	0.006	0	0	0.192	0.030773	0.079727				Q4
TMEH_01168	TMUEH	72.9	Female	1	1	0.917	2024	No AMD	0	1	2.59	0	censored_or_no_event	0.19	0.169	0.066	0.076	0.083	0.01	0.013	0	0.264	0.170653	0.007609				Q1
TMEH_01169	TMUEH	81.9	Female	1	0	0.64	2023	No AMD	0	1	4.58	0	censored_or_no_event	0.636	0.297	0.084	0.21	0.052	0	0	0	0.262	0.021533	0.045568				Q3
TMEH_01170	TMUEH	52.1	Male	0	0	0.809	2023	No AMD	0	1	4.4	0	censored_or_no_event	0.077	0.145	0.188	0.09	0.113	0	0	0	0.091	0.009625	0.031907				Q3
TMEH_01171	TMUEH	61.5	Male	0	0	0.734	2022	Early AMD	0	1	4.08	0	censored_or_no_event	0.663	1.359	0.425	0.31	0.114	0.015	0.001	0	0.313	0.055349	0.032095				Q3
TMEH_01172	TMUEH	63.2	Male	0	0	0.688	2021	No AMD	0	1	2.78	0	censored_or_no_event	0.131	0.079	0.073	0.091	0.062	0.034	0	0	0.354	0.020951	0.05518				Q3
TMEH_01173	TMUEH	65.9	Female	0	0	0.692	2018	No AMD	0	1	5.41	0	censored_or_no_event	0.095	0.018	0.141	0.238	0.039	0	0.04	0	0.481	0.036947	0.017672				Q2
TMEH_01174	TMUEH	61	Male	0	0	0.865	2021	No AMD	0	1	4.83	0	censored_or_no_event	0.564	0.06	0.17	0.127	0.065	0	0.009	0	0.201	0.005835	0.008925				Q1
TMEH_01175	TMUEH	75.6	Male	0	0	0.663	2021	No AMD	0	1	3.63	0	censored_or_no_event	0.416	0.325	0.067	0.085	0.04	0.055	0.002	0	0.06	0.011978	0.021082				Q2
TMEH_01176	TMUEH	61.1	Male	0	0	0.98	2018	No AMD	0	1	2.46	0	censored_or_no_event	0.093	0.061	0.059	0.056	0.037	0.051	0	0	0.161	0.127477	0.028025				Q2
TMEH_01177	TMUEH	60.9	Female	0	0	0.63	2022	No AMD	0	1	6.77	0	censored_or_no_event	0.036	0.239	0.108	0.063	0.058	0.002	0.001	0	0.048	0.004887	0.043185				Q3
TMEH_01178	TMUEH	70.4	Female	0	0	0.83	2020	No AMD	0	1	5.38	0	censored_or_no_event	0.637	0.338	0.108	0.023	0.062	0.07	0	0	0.158	0.005819	0.002824				Q1
TMEH_01179	TMUEH	60.1	Male	0	0	0.827	2022	Early AMD	0	1	5.01	0	censored_or_no_event	1.082	0.931	0.347	0.282	0.185	0	0.005	0	0.344	0.019072	0.063828				Q3
TMEH_01180	TMUEH	57.4	Female	0	0	0.724	2018	No AMD	0	1	3.85	0	censored_or_no_event	0.406	0.602	0.097	0.088	0.037	0.049	0	0	0.375	0.012067	0.01081				Q1
TMEH_01181	TMUEH	55.2	Female	0	0	0.642	2018	No AMD	0	1	3.32	0	censored_or_no_event	0.072	0.455	0.169	0.037	0.085	0.077	0	0	0.638	0.016654	0.068168				Q3
TMEH_01182	TMUEH	65.3	Female	0	1	0.903	2019	No AMD	0	1	3.42	0	censored_or_no_event	0.306	0.086	0.057	0.108	0.126	0.003	0.006	0	0.456	0.050773	0.001692				Q1
TMEH_01183	TMUEH	75.1	Female	1	0	0.784	2020	No AMD	0	1	6.39	0	censored_or_no_event	0.36	0.472	0.104	0.065	0.036	0	0.005	0	0.17	0.957517	0.05822				Q3
TMEH_01184	TMUEH	73.2	Female	0	0	0.673	2018	No AMD	0	1	2.73	0	censored_or_no_event	0.327	0.83	0.15	0.098	0.021	0	0	0	0.38	0.976184	0.011497				Q2
TMEH_01185	TMUEH	70.2	Male	0	0	0.873	2018	No AMD	0	1	2.76	0	censored_or_no_event	0.03	0.176	0.061	0.035	0.065	0.032	0.001	0	0.219	0.055374	0.013109				Q2
TMEH_01186	TMUEH	67.4	Male	0	1	0.688	2018	No AMD	0	1	3.98	0	censored_or_no_event	0.137	1.111	0.037	0.055	0.079	0.004	0	0	0.141	0.013507	0.005101				Q1
TMEH_01187	TMUEH	61.6	Male	0	0	0.796	2022	No AMD	0	1	6.35	0	censored_or_no_event	0.512	0.512	0.072	0.119	0.046	0	0.013	0	0.055	0.005871	0.098803				Q4
TMEH_01188	TMUEH	65.5	Male	0	0	0.664	2022	No AMD	0	1	1.94	0	censored_or_no_event	0.065	0.017	0.129	0.051	0.056	0	0	0	0.03	0.018941	0.003251				Q1
TMEH_01189	TMUEH	55.9	Female	0	0	0.935	2018	No AMD	0	1	5.05	0	censored_or_no_event	0.359	0.575	0.139	0.072	0.134	0	0	0	0.339	0.026296	0.045638				Q3
TMEH_01190	TMUEH	67.7	Female	1	0	0.698	2020	No AMD	0	1	2.35	0	censored_or_no_event	0.127	0.501	0.112	0.05	0.048	0	0	0	0.222	0.010172	0.003882				Q1
TMEH_01191	TMUEH	74.9	Female	0	0	0.98	2021	No AMD	0	1	4.25	0	censored_or_no_event	1.166	0.548	0.247	0.265	0.073	0	0	0	0.144	0.15414	0.058122				Q3
TMEH_01192	TMUEH	52.4	Female	0	1	0.764	2024	No AMD	0	1	4.62	0	censored_or_no_event	0.153	1.095	0.248	0.102	0.195	0.03	0.006	0	0.049	0.018777	0.002199				Q1
TMEH_01193	TMUEH	77.7	Female	0	0	0.716	2020	No AMD	0	1	4.23	0	censored_or_no_event	0.099	0.369	0.116	0.064	0.081	0.008	0.001	0	0.08	0.220007	0.021474				Q2
TMEH_01194	TMUEH	47.8	Female	0	0	0.622	2019	No AMD	0	1	3.45	0	censored_or_no_event	0.329	0.005	0.118	0.078	0.129	0	0	0	0.354	0.877138	0.111737				Q4
TMEH_01195	TMUEH	59.7	Male	1	0	0.822	2019	No AMD	0	1	2.92	0	censored_or_no_event	0.004	0.073	0.038	0.091	0.101	0	0	0	0.183	0.134394	0.062415				Q3
TMEH_01196	TMUEH	57.1	Female	0	0	0.763	2024	Late AMD	1	0	2.42	0	censored_or_no_event	1.127	0.806	0.647	0.524	0.373	1.074	0.447	1	0.287	0.879983	0.001739
TMEH_01197	TMUEH	60.2	Female	1	0	0.847	2020	No AMD	0	1	4.47	0	censored_or_no_event	0.18	0.213	0.148	0.286	0.053	0.05	0.009	0	0.125	0.022334	0.026228				Q2
TMEH_01198	TMUEH	63.3	Male	0	0	0.803	2023	No AMD	0	1	4.79	0	censored_or_no_event	0.321	0.38	0.195	0.021	0.13	0	0	0	0.006	0.115951	0.000364				Q1
TMEH_01199	TMUEH	77.1	Female	1	0	0.766	2023	No AMD	0	1	2.61	0	censored_or_no_event	0.291	0.146	0.057	0.077	0.07	0	0.001	0	0.125	0.017948	0.055444				Q3
TMEH_01200	TMUEH	57.7	Female	0	0	0.576	2021	Early AMD	0	1	5.26	0	censored_or_no_event	1.401	0.443	0.49	0.19	0.15	0.007	0	0	0.379	0.015225	0.002109				Q1
TMEH_01201	TMUEH	58.4	Female	1	0	0.752	2019	No AMD	0	1	5.48	0	censored_or_no_event	0.014	0.946	0.252	0.285	0.04	0.008	0.046	0	0.597	0.004703	0.043917				Q3
TMEH_01202	TMUEH	59.9	Male	0	1	0.854	2021	No AMD	0	1	3.38	0	censored_or_no_event	0.125	0.14	0.145	0.157	0.04	0	0	0	0.193	0.104385	0.012288				Q2
TMEH_01203	TMUEH	61.6	Female	0	0	0.941	2022	No AMD	0	1	4.39	0	censored_or_no_event	0.491	0.639	0.119	0.183	0.115	0	0.002	0	0.226	0.882991	0.050584				Q3
TMEH_01204	TMUEH	60.8	Female	1	0	0.858	2022	No AMD	0	1	4.85	0	censored_or_no_event	0.013	0.207	0.094	0.085	0.081	0	0.032	0	0.316	0.266931	0.010181				Q1
TMEH_01205	TMUEH	54.8	Male	1	0	0.835	2021	No AMD	0	1	3.49	0	censored_or_no_event	0.033	0.771	0.204	0.06	0.252	0.037	0	0	0.047	0.009029	0.06797				Q3
TMEH_01206	TMUEH	68.4	Male	1	1	0.765	2018	No AMD	0	1	6.09	0	censored_or_no_event	0.49	0.377	0.178	0.087	0.043	0.001	0.001	0	0.145	0.006595	0.045414				Q3
TMEH_01207	TMUEH	65.1	Female	0	0	0.737	2019	No AMD	0	1	2.33	0	censored_or_no_event	0.608	0.978	0.117	0.067	0.069	0	0.001	0	0	0.094635	0.188344				Q4
TMEH_01208	TMUEH	74.8	Female	1	0	0.491	2019	No AMD	0	1	1.62	0	censored_or_no_event	0.465	0.034	0.09	0.206	0.074	0.035	0	0	0.249	0.014568	0.009544				Q1
TMEH_01209	TMUEH	76.9	Female	0	0	0.864	2020	No AMD	0	1	5.98	0	censored_or_no_event	0.285	1.566	0.1	0.094	0.14	0	0	0	0.052	0.055888	0.017946				Q2
TMEH_01210	TMUEH	52.9	Male	0	0	0.841	2021	No AMD	0	1	3.33	0	censored_or_no_event	0.035	0.64	0.237	0.078	0.073	0	0	0	0.026	0.014874	0.004582				Q1
TMEH_01211	TMUEH	79.8	Male	0	0	0.805	2019	No AMD	0	1	5.06	0	censored_or_no_event	0.076	0.033	0.186	0.113	0.022	0.014	0.001	0	0.196	0.009133	0.019833				Q2
TMEH_01212	TMUEH	70.7	Male	0	0	0.745	2018	Early AMD	0	1	0.98	1	incident_late_amd	0.455	0.367	0.33	0.292	0.4	0.001	0	0	0.222	0.042808	0.271606				Q4
TMEH_01213	TMUEH	77.2	Female	1	0	0.859	2019	No AMD	0	1	3.84	0	censored_or_no_event	0.048	0.734	0.094	0.137	0.039	0.001	0	0	0.236	0.001589	0.032254				Q3
TMEH_01214	TMUEH	65.5	Female	0	0	0.808	2018	No AMD	0	1	4.34	0	censored_or_no_event	0.18	0.585	0.1	0.052	0.068	0.031	0.026	0	0.224	0.00911	0.010452				Q1
TMEH_01215	TMUEH	71.8	Male	0	0	0.717	2019	No AMD	0	1	4.33	0	censored_or_no_event	0.134	0.784	0.15	0.032	0.04	0.003	0	0	0.506	0.010479	0.017669				Q2
TMEH_01216	TMUEH	71.1	Male	0	0	0.741	2022	No AMD	0	1	7	0	censored_or_no_event	0.179	1.018	0.102	0.139	0.03	0.002	0.01	0	0.036	0.00687	0.018536				Q2
TMEH_01217	TMUEH	77.8	Male	0	0	0.774	2023	No AMD	0	1	3.24	0	censored_or_no_event	0.687	0.286	0.103	0.056	0.118	0	0	0	0.076	0.007631	0.032004				Q3
TMEH_01218	TMUEH	61	Female	0	1	0.767	2018	Early AMD	0	1	4.74	1	incident_late_amd	0.462	0.075	0.126	0.656	0.264	0	0.004	0	0.358	0.125577	0.425273				Q4
TMEH_01219	TMUEH	61.1	Male	0	0	0.586	2021	No AMD	0	1	4.69	0	censored_or_no_event	0.145	0.709	0.052	0.132	0.051	0	0	0	0.661	0.033757	0.016718				Q2
TMEH_01220	TMUEH	64.1	Male	0	0	0.797	2022	No AMD	0	1	4.54	0	censored_or_no_event	1.028	0.083	0.184	0.115	0.021	0	0.011	0	0.027	0.001318	0.276919				Q4
TMEH_01221	TMUEH	77.9	Male	0	0	0.734	2021	No AMD	0	1	4	0	censored_or_no_event	0.488	0.045	0.142	0.051	0.093	0.015	0.005	0	0.086	0.198959	0.070364				Q3
TMEH_01222	TMUEH	79.4	Female	1	0	0.875	2021	No AMD	0	1	4.12	0	censored_or_no_event	0.328	0.198	0.274	0.277	0.037	0.031	0.054	0	0.115	0.062861	0.082493				Q4
TMEH_01223	TMUEH	56.8	Female	1	0	0.98	2022	No AMD	0	1	5.98	0	censored_or_no_event	0.257	0.292	0.078	0.075	0.033	0	0	0	0.38	0.163512	0.005037				Q1
TMEH_01224	TMUEH	71	Male	0	0	0.542	2022	No AMD	0	1	6.88	0	censored_or_no_event	0.123	0.097	0.068	0.04	0.203	0.008	0.008	0	0.131	0.011123	0.01033				Q1
TMEH_01225	TMUEH	66.1	Male	0	0	0.882	2021	No AMD	0	1	4.35	0	censored_or_no_event	0.145	1.119	0.09	0.16	0.074	0.008	0	0	0.164	0.015338	0.011766				Q2
TMEH_01226	TMUEH	64.4	Female	1	1	0.728	2024	No AMD	0	1	4.12	0	censored_or_no_event	1.916	0.072	0.108	0.159	0.13	0.001	0	0	0.172	0.021128	0.091648				Q4
TMEH_01227	TMUEH	71.1	Female	0	0	0.702	2018	No AMD	0	1	5.46	0	censored_or_no_event	1.252	0.011	0.15	0.089	0.097	0	0.003	0	0.232	0.04433	0.004415				Q1
TMEH_01228	TMUEH	82.4	Male	1	0	0.7	2021	No AMD	0	1	5.11	0	censored_or_no_event	0.021	0.059	0.131	0.07	0.05	0	0	0	0.136	0.006943	0.018725				Q2
TMEH_01229	TMUEH	71.6	Female	1	0	0.802	2018	No AMD	0	1	3.58	0	censored_or_no_event	0.126	0.452	0.047	0.127	0.108	0	0.019	0	0.078	0.010084	0.009138				Q1
TMEH_01230	TMUEH	62.6	Female	0	0	0.824	2021	No AMD	0	1	5.28	0	censored_or_no_event	0.207	0.073	0.133	0.046	0.161	0.003	0	0	0.099	0.005607	0.08596				Q4
TMEH_01231	TMUEH	61.1	Female	1	0	0.98	2018	No AMD	0	1	5.05	0	censored_or_no_event	0.063	0.127	0.179	0.263	0.086	0.001	0	0	0.037	0.91335	0.002963				Q1
TMEH_01232	TMUEH	70.9	Male	0	0	0.72	2021	No AMD	0	1	6.7	0	censored_or_no_event	0.05	0.132	0.125	0.139	0.025	0.01	0.002	0	0.428	0.014409	0.054616				Q3
TMEH_01233	TMUEH	68.8	Female	0	1	0.685	2020	No AMD	0	1	3.8	0	censored_or_no_event	1.28	0.645	0.148	0.259	0.049	0	0.002	0	0.478	0.025266	0.043665				Q3
TMEH_01234	TMUEH	76.3	Male	0	0	0.539	2020	Late AMD	1	0	2.87	0	censored_or_no_event	2.511	1.491	0.748	0.452	0.655	0.523	1.344	0	0.46	0.886871	0.041592
TMEH_01235	TMUEH	78.7	Female	1	1	0.695	2021	No AMD	0	1	2.38	0	censored_or_no_event	0.079	1.013	0.103	0.156	0.115	0	0	0	0.155	0.031394	0.266643				Q4
TMEH_01236	TMUEH	68.8	Female	0	0	0.792	2021	No AMD	0	1	2.78	0	censored_or_no_event	0.285	0.27	0.154	0.118	0.134	0	0	0	0.22	0.009028	0.052774				Q3
TMEH_01237	TMUEH	71.9	Female	0	0	0.556	2021	No AMD	0	1	4.52	0	censored_or_no_event	0.058	0.137	0.119	0.098	0.104	0	0	0	0.102	0.050831	0.004898				Q1
TMEH_01238	TMUEH	81.1	Female	1	0	0.668	2018	No AMD	0	1	2.91	0	censored_or_no_event	0.228	0.101	0.12	0.075	0.098	0.013	0	0	0.345	0.002808	0.110895				Q4
TMEH_01239	TMUEH	77.9	Female	0	1	0.761	2024	No AMD	0	1	5.26	0	censored_or_no_event	0.333	0.084	0.279	0.138	0.101	0.055	0	0	0.222	0.011641	0.016366				Q2
TMEH_01240	TMUEH	59	Female	1	1	0.667	2019	No AMD	0	1	5.34	0	censored_or_no_event	0.047	0.219	0.131	0.079	0.033	0.006	0	0	0.235	0.005762	0.062523				Q3
TMEH_01241	TMUEH	54.4	Male	0	0	0.882	2021	No AMD	0	1	4.25	0	censored_or_no_event	0.458	0.247	0.065	0.076	0.064	0	0	0	0.468	0.007387	0.008034				Q1
TMEH_01242	TMUEH	55	Female	0	1	0.765	2023	No AMD	0	1	3.05	0	censored_or_no_event	0.505	0.27	0.075	0.1	0.035	0.005	0	0	0.308	0.098389	0.011629				Q2
TMEH_01243	TMUEH	51.6	Female	0	0	0.78	2019	No AMD	0	1	4.88	0	censored_or_no_event	0.089	0.752	0.092	0.088	0.081	0.002	0.008	0	0.018	0.172744	0.002159				Q1
TMEH_01244	TMUEH	70.1	Male	1	0	0.717	2021	No AMD	0	1	4.91	0	censored_or_no_event	0.158	0.256	0.13	0.223	0.075	0	0	0	0.533	0.014171	0.018745				Q2
TMEH_01245	TMUEH	56	Male	1	0	0.695	2018	Early AMD	0	1	1.54	0	censored_or_no_event	0.578	0.395	0.216	0.218	0.248	0.005	0	0	0.335	0.002105	0.006894				Q1
TMEH_01246	TMUEH	72.6	Female	0	0	0.922	2020	No AMD	0	1	5.88	0	censored_or_no_event	0.295	0.025	0.196	0.237	0.261	0	0	0	0.003	0.013823	0.032971				Q3
TMEH_01247	TMUEH	59.7	Female	0	0	0.743	2021	Intermediate AMD	0	1	3.7	1	incident_late_amd	0.967	0.703	0.684	0.34	0.324	0	0	0	0.397	0.235466	0.174692				Q4
TMEH_01248	TMUEH	74.9	Female	0	0	0.631	2024	No AMD	0	1	4.9	0	censored_or_no_event	0.171	0.353	0.274	0.046	0.054	0	0	0	0.248	0.03917	0.271234				Q4
TMEH_01249	TMUEH	72.1	Male	0	0	0.754	2023	No AMD	0	1	3.13	0	censored_or_no_event	0.157	0.718	0.078	0.174	0.061	0.014	0	0	0.109	0.012098	0.0063				Q1
TMEH_01250	TMUEH	68.1	Female	0	0	0.815	2022	No AMD	0	1	3.44	0	censored_or_no_event	0.704	0.258	0.133	0.075	0.144	0.01	0	0	0.347	0.008633	0.055961				Q3
TMEH_01251	TMUEH	70.6	Male	0	0	0.906	2018	No AMD	0	1	3.07	0	censored_or_no_event	0.233	0.497	0.222	0.046	0.025	0.005	0	0	0.132	0.613859	0.025704				Q2
TMEH_01252	TMUEH	55.6	Female	0	0	0.909	2019	Early AMD	0	1	2.87	0	censored_or_no_event	0.917	0.774	0.349	0.595	0.072	0.032	0	0	0.223	0.020009	0.012956				Q2
TMEH_01253	TMUEH	45.4	Female	0	0	0.875	2018	No AMD	0	1	3.19	0	censored_or_no_event	0.107	0.108	0.14	0.134	0.059	0.011	0.005	0	0.181	0.07114	0.210694				Q4
TMEH_01254	TMUEH	61.8	Female	0	0	0.828	2021	No AMD	0	1	4.12	0	censored_or_no_event	0.579	1.602	0.034	0.067	0.046	0.064	0	0	0.295	0.017613	0.002247				Q1
TMEH_01255	TMUEH	70.3	Male	1	0	0.774	2021	No AMD	0	1	5.27	0	censored_or_no_event	0.093	0.248	0.117	0.12	0.051	0	0.005	0	0.034	0.019348	0.015434				Q2
TMEH_01256	TMUEH	55.2	Female	1	0	0.703	2022	No AMD	0	1	4.5	0	censored_or_no_event	1.022	0.463	0.329	0.221	0.104	0	0	0	0.023	0.011264	0.073146				Q3
TMEH_01257	TMUEH	72.1	Female	1	1	0.949	2023	No AMD	0	1	4.79	0	censored_or_no_event	0.073	0.48	0.178	0.138	0.201	0	0	0	0.275	0.006632	0.045458				Q3
TMEH_01258	TMUEH	71.6	Male	1	0	0.759	2024	No AMD	0	1	2.59	0	censored_or_no_event	0.059	0.136	0.131	0.15	0.151	0	0.003	0	0.038	0.01129	0.047296				Q3
TMEH_01259	TMUEH	67.5	Male	1	1	0.864	2022	No AMD	0	1	2.89	0	censored_or_no_event	0.872	0.583	0.089	0.095	0.069	0.005	0.002	0	0.218	0.020571	0.079829				Q4
TMEH_01260	TMUEH	68.7	Female	0	1	0.877	2021	No AMD	0	1	3.38	0	censored_or_no_event	0.109	0.147	0.116	0.326	0.025	0	0	0	0.024	0.005162	0.102986				Q4
TMEH_01261	TMUEH	65.6	Male	1	0	0.647	2018	No AMD	0	1	5.43	0	censored_or_no_event	0.854	0.402	0.09	0.073	0.116	0	0	0	0.154	0.031529	0.00188				Q1
TMEH_01262	TMUEH	67.6	Male	1	0	0.829	2020	No AMD	0	1	4.44	0	censored_or_no_event	0.21	0.121	0.298	0.107	0.145	0	0	0	0.119	0.123051	0.04936				Q3
TMEH_01263	TMUEH	55.5	Male	1	0	0.712	2018	No AMD	0	1	3.89	0	censored_or_no_event	0.188	0.412	0.096	0.183	0.068	0	0	0	0.016	0.061325	0.024048				Q2
TMEH_01264	TMUEH	75.5	Female	1	0	0.64	2018	No AMD	0	1	3.04	0	censored_or_no_event	0.026	0.16	0.04	0.201	0.075	0	0.002	0	0.171	0.014744	0.108082				Q4
TMEH_01265	TMUEH	69.3	Male	1	0	0.695	2020	No AMD	0	1	5.01	0	censored_or_no_event	0.094	0.22	0.06	0.061	0.059	0	0	0	0.053	0.001685	0.237387				Q4
TMEH_01266	TMUEH	71	Male	0	0	0.801	2023	No AMD	0	1	1.09	0	censored_or_no_event	0.161	0.303	0.038	0.2	0.076	0.019	0	0	0.029	0.920093	0.04182				Q3
TMEH_01267	TMUEH	59.9	Female	0	0	0.933	2023	No AMD	0	1	3.09	0	censored_or_no_event	0.47	0.238	0.034	0.261	0.176	0.014	0	0	0.158	0.030149	0.017988				Q2
TMEH_01268	TMUEH	53.6	Male	1	1	0.82	2019	No AMD	0	1	4.13	0	censored_or_no_event	0.145	0.08	0.077	0.043	0.184	0	0	0	0.28	0.042148	0.046053				Q3
TMEH_01269	TMUEH	77	Male	1	0	0.853	2022	No AMD	0	1	5.22	0	censored_or_no_event	0.997	0.191	0.087	0.052	0.128	0.01	0.005	0	0.073	0.075383	0.00542				Q1
TMEH_01270	TMUEH	53.7	Male	0	0	0.761	2021	No AMD	0	1	3.84	0	censored_or_no_event	0.236	0.086	0.099	0.026	0.291	0	0.002	0	0.375	0.218599	0.061095				Q3
TMEH_01271	TMUEH	63.5	Female	0	0	0.748	2020	Early AMD	0	1	3.06	0	censored_or_no_event	0.166	1.45	0.225	0.49	0.24	0	0	0	0.308	0.23084	0.093029				Q4
TMEH_01272	TMUEH	65.4	Female	0	0	0.671	2022	No AMD	0	1	1.54	0	censored_or_no_event	0.545	0.42	0.12	0.087	0.076	0.071	0	0	0.225	0.044378	0.006699				Q1
TMEH_01273	TMUEH	68.5	Male	0	0	0.673	2019	No AMD	0	1	3.76	0	censored_or_no_event	0.018	0.035	0.206	0.228	0.202	0.001	0	0	0.036	0.028842	0.009956				Q1
TMEH_01274	TMUEH	69.2	Female	1	0	0.734	2021	No AMD	0	1	3.58	0	censored_or_no_event	0.091	0.675	0.217	0.073	0.045	0	0.011	0	0.054	0.011151	0.022				Q2
TMEH_01275	TMUEH	66.2	Female	0	0	0.756	2023	No AMD	0	1	5.77	0	censored_or_no_event	0.008	0.527	0.145	0.162	0.117	0.015	0.003	0	0.057	0.041093	0.06311				Q3
TMEH_01276	TMUEH	54	Male	1	0	0.562	2019	No AMD	0	1	3.43	0	censored_or_no_event	1.421	0.182	0.106	0.077	0.066	0.004	0	0	0.029	0.025565	0.33046				Q4
TMEH_01277	TMUEH	64	Female	0	0	0.692	2021	Early AMD	0	1	3.74	0	censored_or_no_event	0.451	0.898	0.426	0.182	0.307	0	0	0	0.359	0.029287	0.661002				Q4
TMEH_01278	TMUEH	65.6	Female	0	0	0.613	2022	Late AMD	1	0	4.51	0	censored_or_no_event	0.646	0.87	0.619	0.717	0.814	1.173	0.324	1	0.504	0.987336	0.007061
TMEH_01279	TMUEH	71	Female	1	0	0.918	2018	No AMD	0	1	3.67	0	censored_or_no_event	0.473	0.514	0.292	0.092	0.053	0.017	0	0	0.262	0.697215	0.015999				Q2
TMEH_01280	TMUEH	68.4	Male	1	0	0.753	2022	No AMD	0	1	5.7	0	censored_or_no_event	0.114	0.046	0.202	0.084	0.076	0	0.002	0	0.175	0.004436	0.019643				Q2
TMEH_01281	TMUEH	76.1	Female	1	0	0.892	2019	No AMD	0	1	4.19	0	censored_or_no_event	0.486	0.302	0.162	0.107	0.017	0.003	0	0	0.044	0.109951	0.163678				Q4
TMEH_01282	TMUEH	73.6	Male	1	1	0.796	2020	No AMD	0	1	3.95	0	censored_or_no_event	0.767	0.239	0.044	0.07	0.07	0.004	0	0	0.034	0.053317	0.042619				Q3
TMEH_01283	TMUEH	55.4	Female	0	0	0.673	2018	No AMD	0	1	1.8	0	censored_or_no_event	0.065	0.14	0.084	0.226	0.043	0	0	0	0.292	0.042214	0.001872				Q1
TMEH_01284	TMUEH	66.9	Male	1	0	0.863	2022	No AMD	0	1	2.09	0	censored_or_no_event	0.031	1.107	0.072	0.08	0.071	0	0	0	0.35	0.106415	0.038634				Q3
TMEH_01285	TMUEH	70.1	Female	1	0	0.542	2022	No AMD	0	1	4.51	0	censored_or_no_event	0.057	0.056	0.055	0.072	0.159	0.018	0	0	0.096	0.005837	0.004501				Q1
TMEH_01286	TMUEH	62	Female	1	0	0.826	2020	No AMD	0	1	4.19	0	censored_or_no_event	0.23	0.339	0.088	0.036	0.068	0	0	0	0.423	0.122318	0.078001				Q4
TMEH_01287	TMUEH	79.3	Female	0	0	0.795	2022	No AMD	0	1	2.92	0	censored_or_no_event	0.551	0.394	0.12	0.113	0.031	0.053	0.001	0	0.048	0.015326	0.032291				Q3
TMEH_01288	TMUEH	61.6	Male	1	0	0.847	2018	Late AMD	1	0	2.72	0	censored_or_no_event	0.84	2.737	0.679	0.705	0.384	0.57	1.334	0	0.156	0.853106	0.121371
TMEH_01289	TMUEH	55.2	Male	1	0	0.917	2023	No AMD	0	1	3.59	0	censored_or_no_event	0.128	0.201	0.158	0.221	0.057	0.001	0	0	0.084	0.000907	0.041881				Q3
TMEH_01290	TMUEH	51.1	Female	0	0	0.63	2021	Intermediate AMD	0	1	5.34	0	censored_or_no_event	1.111	1.074	0.429	0.102	0.446	0.044	0	0	0.635	0.027279	0.022687				Q2
TMEH_01291	TMUEH	62.3	Female	0	0	0.651	2024	No AMD	0	1	2.74	0	censored_or_no_event	0.17	0.275	0.078	0.147	0.079	0.002	0	0	0.66	0.01973	0.004604				Q1
TMEH_01292	TMUEH	62.4	Male	0	1	0.621	2018	No AMD	0	1	3.46	0	censored_or_no_event	0.234	0.19	0.145	0.272	0.078	0.004	0.001	0	0.304	0.959003	0.003362				Q1
TMEH_01293	TMUEH	63.1	Female	0	0	0.73	2019	No AMD	0	1	1.65	0	censored_or_no_event	0.231	0.212	0.084	0.146	0.107	0.03	0	0	0.239	0.007295	0.014801				Q2
TMEH_01294	TMUEH	47.4	Male	0	1	0.721	2018	No AMD	0	1	4.81	0	censored_or_no_event	0.033	0.011	0.126	0.162	0.091	0.028	0	0	0.051	0.006118	0.179596				Q4
TMEH_01295	TMUEH	66.5	Female	0	0	0.784	2024	No AMD	0	1	2.05	0	censored_or_no_event	0.926	0.472	0.056	0.133	0.061	0	0	0	0.277	0.011129	0.208857				Q4
TMEH_01296	TMUEH	76.3	Female	0	0	0.88	2024	No AMD	0	1	4.04	0	censored_or_no_event	0.116	0.132	0.218	0.067	0.07	0	0	0	0.189	0.014533	0.008612				Q1
TMEH_01297	TMUEH	60.9	Female	0	0	0.742	2021	No AMD	0	1	3.46	0	censored_or_no_event	0.057	0.014	0.191	0.142	0.048	0.032	0.016	0	0.01	0.090203	0.004643				Q1
TMEH_01298	TMUEH	71.7	Female	0	1	0.773	2022	Early AMD	0	1	6.21	0	censored_or_no_event	0.49	0.443	0.183	0.218	0.109	0	0	0	0.279	0.121191	0.396227				Q4
TMEH_01299	TMUEH	61.2	Female	0	0	0.618	2019	No AMD	0	1	2.55	0	censored_or_no_event	0.716	0.412	0.094	0.102	0.094	0	0.013	0	0.264	0.016043	0.007008				Q1
TMEH_01300	TMUEH	59.4	Female	0	0	0.877	2024	No AMD	0	1	3.05	0	censored_or_no_event	0.281	0.028	0.173	0.048	0.087	0.119	0.019	0	0.223	0.791522	0.022403				Q2
TMEH_01301	TMUEH	78.1	Female	0	0	0.788	2021	No AMD	0	1	4.56	0	censored_or_no_event	0.081	0.017	0.181	0.138	0.069	0.029	0	0	0.253	0.04345	0.035285				Q3
TMEH_01302	TMUEH	72.8	Female	1	0	0.777	2023	No AMD	0	1	5.15	0	censored_or_no_event	0.038	0.159	0.073	0.237	0.057	0	0.008	0	0.33	0.070888	0.018039				Q2
TMEH_01303	TMUEH	74.3	Female	0	1	0.874	2023	No AMD	0	1	3.73	0	censored_or_no_event	0.25	0.74	0.116	0.088	0.101	0	0.038	0	0.067	0.042842	0.104652				Q4
TMEH_01304	TMUEH	86.7	Female	1	1	0.774	2018	Early AMD	0	1	4.98	0	censored_or_no_event	1.198	0.572	0.476	0.279	0.146	0.003	0	0	0.206	0.02753	0.267018				Q4
TMEH_01305	TMUEH	66.7	Male	1	0	0.872	2022	No AMD	0	1	4.5	0	censored_or_no_event	0.015	0.12	0.112	0.099	0.113	0	0	0	0.269	0.030649	0.047497				Q3
TMEH_01306	TMUEH	66.6	Female	1	1	0.788	2019	No AMD	0	1	4.15	0	censored_or_no_event	0.505	0.007	0.083	0.084	0.01	0	0.002	0	0.068	0.034113	0.004074				Q1
TMEH_01307	TMUEH	68	Male	1	0	0.925	2024	No AMD	0	1	3.15	0	censored_or_no_event	0.029	0.737	0.091	0.017	0.213	0.052	0	0	0.158	0.006927	0.004579				Q1
TMEH_01308	TMUEH	79.1	Female	1	1	0.684	2024	Intermediate AMD	0	1	5.57	0	censored_or_no_event	0.962	1.205	0.545	0.279	0.231	0.002	0.004	0	0.298	0.062959	0.205642				Q4
TMEH_01309	TMUEH	74.9	Female	0	1	0.848	2020	No AMD	0	1	3.21	0	censored_or_no_event	0.199	0.186	0.118	0.126	0.035	0.052	0.034	0	0.636	0.004259	0.014211				Q2
TMEH_01310	TMUEH	59.1	Male	0	1	0.683	2023	Early AMD	0	1	4.42	0	censored_or_no_event	0.796	1.05	0.141	0.239	0.055	0	0	0	0.036	0.005488	0.110532				Q4
TMEH_01311	TMUEH	59.7	Female	0	0	0.792	2024	No AMD	0	1	2.74	0	censored_or_no_event	0.189	0.539	0.218	0.113	0.104	0	0.001	0	0.06	0.00174	0.010071				Q1
TMEH_01312	TMUEH	70	Female	1	1	0.724	2020	No AMD	0	1	6.11	0	censored_or_no_event	0.093	0.229	0.134	0.069	0.079	0.008	0.039	0	0.444	0.006356	0.008455				Q1
TMEH_01313	TMUEH	71.2	Female	0	0	0.772	2020	No AMD	0	1	5.85	0	censored_or_no_event	0.813	0.408	0.073	0.086	0.018	0	0	0	0.607	0.005341	0.008877				Q1
TMEH_01314	TMUEH	70.8	Female	1	1	0.734	2023	No AMD	0	1	4.48	0	censored_or_no_event	0.316	0.069	0.064	0.12	0.074	0.021	0	0	0.238	0.01338	0.687072				Q4
TMEH_01315	TMUEH	71.5	Male	1	0	0.846	2022	No AMD	0	1	3.17	0	censored_or_no_event	0.204	0.051	0.061	0.314	0.054	0	0.035	0	0.061	0.023337	0.01549				Q2
TMEH_01316	TMUEH	65.2	Male	1	1	0.905	2022	No AMD	0	1	5.9	0	censored_or_no_event	0.152	0.382	0.241	0.075	0.025	0.034	0.008	0	0.086	0.001584	0.014536				Q2
TMEH_01317	TMUEH	72.1	Female	0	0	0.907	2019	No AMD	0	1	2.83	0	censored_or_no_event	1.008	0.029	0.074	0.057	0.084	0.012	0	0	0.044	0.012838	0.007429				Q1
TMEH_01318	TMUEH	72.3	Female	1	0	0.914	2019	No AMD	0	1	4.86	0	censored_or_no_event	0.781	0.57	0.206	0.066	0.043	0.025	0	0	0.108	0.001374	0.026509				Q2
TMEH_01319	TMUEH	59.1	Male	0	0	0.716	2021	No AMD	0	1	4.67	0	censored_or_no_event	0.982	0.41	0.157	0.086	0.061	0.003	0	0	0.19	0.002981	0.025421				Q2
TMEH_01320	TMUEH	56	Female	0	0	0.778	2019	No AMD	0	1	4.4	0	censored_or_no_event	0.105	0.111	0.111	0.112	0.027	0.001	0.031	0	0.51	0.001226	0.149782				Q4
TMEH_01321	TMUEH	68.8	Male	1	0	0.62	2022	No AMD	0	1	4.59	0	censored_or_no_event	2.007	0.781	0.1	0.072	0.039	0.001	0.023	0	0.263	0.768994	0.124254				Q4
TMEH_01322	TMUEH	63.3	Female	0	1	0.745	2020	No AMD	0	1	5.67	0	censored_or_no_event	0.108	0.379	0.143	0.183	0.125	0.01	0.01	0	0.107	0.02948	0.011375				Q2
TMEH_01323	TMUEH	54.4	Male	0	1	0.63	2022	No AMD	0	1	1.35	0	censored_or_no_event	0.007	0.647	0.12	0.035	0.173	0.001	0	0	0.073	0.005665	0.017936				Q2
TMEH_01324	TMUEH	73.5	Female	0	0	0.788	2021	No AMD	0	1	1.85	0	censored_or_no_event	0.131	0.563	0.071	0.057	0.029	0.119	0	0	0.229	0.003775	0.034894				Q3
TMEH_01325	TMUEH	70.4	Female	0	0	0.799	2020	No AMD	0	1	3.62	0	censored_or_no_event	0.57	0.051	0.073	0.136	0.038	0.016	0	0	0.073	0.003658	0.033236				Q3
TMEH_01326	TMUEH	78.8	Female	1	0	0.743	2019	No AMD	0	1	2.8	0	censored_or_no_event	0.002	0.609	0.172	0.162	0.124	0	0.001	0	0.137	0.861754	0.160507				Q4
TMEH_01327	TMUEH	66.3	Female	0	0	0.829	2024	No AMD	0	1	4.03	0	censored_or_no_event	0.366	0.091	0.066	0.029	0.067	0	0.002	0	0.059	0.003452	0.129154				Q4
TMEH_01328	TMUEH	67.5	Male	0	0	0.795	2020	No AMD	0	1	3.11	0	censored_or_no_event	0.027	0.134	0.202	0.419	0.051	0	0.001	0	0.323	0.640986	0.165675				Q4
TMEH_01329	TMUEH	54.4	Male	0	0	0.735	2023	No AMD	0	1	3.07	0	censored_or_no_event	0.202	0.006	0.085	0.082	0.047	0	0.001	0	0.198	0.035839	0.056987				Q3
TMEH_01330	TMUEH	78.9	Male	1	0	0.587	2020	No AMD	0	1	5.58	0	censored_or_no_event	0.143	0.285	0.112	0.125	0.08	0.036	0	0	0.416	0.003965	0.053358				Q3
TMEH_01331	TMUEH	72.1	Female	0	0	0.779	2022	No AMD	0	1	0.6	1	incident_late_amd	0.353	0.638	0.156	0.031	0.118	0.002	0	0	0.33	0.009499	0.06761				Q3
TMEH_01332	TMUEH	74.5	Female	0	1	0.826	2021	No AMD	0	1	3.17	0	censored_or_no_event	0.088	0.703	0.225	0.031	0.158	0.005	0.029	0	0.172	0.008536	0.022598				Q2
TMEH_01333	TMUEH	64.6	Male	0	0	0.71	2018	Early AMD	0	1	5.42	0	censored_or_no_event	1.17	0.942	0.36	0.14	0.384	0.002	0	0	0.023	0.007577	0.046425				Q3
TMEH_01334	TMUEH	66.3	Male	0	0	0.883	2021	No AMD	0	1	3.03	0	censored_or_no_event	0.759	0.367	0.082	0.057	0.024	0.043	0	0	0.232	0.011691	0.019722				Q2
TMEH_01335	TMUEH	69.6	Male	1	0	0.636	2020	No AMD	0	1	3.66	0	censored_or_no_event	0.408	0.414	0.189	0.362	0.04	0.001	0	0	0.448	0.015678	0.041839				Q3
TMEH_01336	TMUEH	60.2	Female	1	1	0.834	2019	No AMD	0	1	5.13	0	censored_or_no_event	0.128	0.494	0.138	0.067	0.079	0.001	0.004	0	0.014	0.023473	0.017468				Q2
TMEH_01337	TMUEH	60.1	Male	1	0	0.813	2024	No AMD	0	1	5.97	0	censored_or_no_event	0.066	0.094	0.083	0.06	0.137	0	0.001	0	0.316	0.02097	0.062986				Q3
TMEH_01338	TMUEH	83.9	Male	1	0	0.663	2018	No AMD	0	1	4.48	0	censored_or_no_event	0.193	0.156	0.261	0.087	0.071	0	0.03	0	0.081	0.079982	0.003493				Q1
TMEH_01339	TMUEH	69.7	Female	1	1	0.859	2023	No AMD	0	1	3.5	0	censored_or_no_event	0.528	0.754	0.152	0.14	0.069	0.001	0	0	0.277	0.004246	0.092565				Q4
TMEH_01340	TMUEH	60.8	Male	0	0	0.902	2023	Early AMD	0	1	4.73	0	censored_or_no_event	0.674	1.945	0.406	0.69	0.39	0.005	0	0	0.058	0.029781	0.201053				Q4
TMEH_01341	TMUEH	54.5	Female	0	0	0.98	2019	No AMD	0	1	3.42	0	censored_or_no_event	0.51	0.044	0.117	0.126	0.219	0	0	0	0.389	0.002918	0.029246				Q3
TMEH_01342	TMUEH	56.6	Male	1	0	0.765	2019	Early AMD	0	1	5.32	0	censored_or_no_event	0.271	0.15	0.209	0.237	0.075	0	0.002	0	0.166	0.001105	0.020399				Q2
TMEH_01343	TMUEH	69.5	Male	0	0	0.792	2019	No AMD	0	1	5.95	0	censored_or_no_event	0.234	0.997	0.063	0.08	0.213	0	0.001	0	0.046	0.021559	0.002605				Q1
TMEH_01344	TMUEH	58.5	Male	1	0	0.639	2021	No AMD	0	1	4.59	0	censored_or_no_event	0.2	0.174	0.131	0.052	0.02	0.006	0	0	0.279	0.055225	0.020227				Q2
TMEH_01345	TMUEH	57.4	Female	1	0	0.745	2023	No AMD	0	1	5.05	0	censored_or_no_event	0.515	0.24	0.049	0.128	0.055	0.003	0.019	0	0.178	0.015779	0.111555				Q4
TMEH_01346	TMUEH	64.9	Male	0	1	0.824	2020	No AMD	0	1	4.47	0	censored_or_no_event	0.223	0.206	0.13	0.073	0.03	0	0	0	0.082	0.216318	0.026166				Q2
TMEH_01347	TMUEH	69.8	Female	0	0	0.82	2024	No AMD	0	1	3.17	0	censored_or_no_event	0.057	0.085	0.07	0.244	0.12	0	0.002	0	0.174	0.069576	0.011335				Q2
TMEH_01348	TMUEH	77.7	Female	1	1	0.475	2021	No AMD	0	1	3.42	0	censored_or_no_event	0.298	0.324	0.143	0.226	0.131	0.018	0	0	0.173	0.206317	0.11007				Q4
TMEH_01349	TMUEH	59.6	Female	0	1	0.58	2022	No AMD	0	1	3.48	0	censored_or_no_event	0.105	0.427	0.127	0.096	0.062	0.001	0.05	0	0.036	0.015537	0.030493				Q3
TMEH_01350	TMUEH	60.7	Female	0	0	0.98	2024	No AMD	0	1	4.12	0	censored_or_no_event	0.09	0.031	0.051	0.15	0.118	0.102	0.014	0	0.206	0.012099	0.008347				Q1
TMEH_01351	TMUEH	69.8	Female	0	0	0.883	2018	No AMD	0	1	2.71	0	censored_or_no_event	0	0.034	0.082	0.052	0.058	0.001	0	0	0.102	0.151221	0.008989				Q1
TMEH_01352	TMUEH	62.5	Female	1	0	0.797	2024	No AMD	0	1	2.17	0	censored_or_no_event	0.11	0.212	0.137	0.515	0.034	0	0.009	0	0.244	0.000483	0.087487				Q4
TMEH_01353	TMUEH	73.9	Male	1	1	0.82	2020	No AMD	0	1	6.33	0	censored_or_no_event	0.352	1.563	0.129	0.279	0.111	0.001	0	0	0.231	0.006857	0.175281				Q4
TMEH_01354	TMUEH	62.6	Female	0	1	0.694	2024	No AMD	0	1	3.88	0	censored_or_no_event	0.106	0.06	0.191	0.076	0.17	0	0	0	0.185	0.013669	0.02944				Q3
TMEH_01355	TMUEH	55.2	Male	0	0	0.827	2018	No AMD	0	1	6.14	0	censored_or_no_event	0.624	0.177	0.119	0.07	0.023	0.054	0	0	0.258	0.035466	0.111287				Q4
TMEH_01356	TMUEH	60.5	Female	1	0	0.629	2023	No AMD	0	1	5.73	0	censored_or_no_event	0.269	0.435	0.095	0.085	0.122	0.006	0.036	0	0.27	0.007735	0.033199				Q3
TMEH_01357	TMUEH	53.3	Female	0	1	0.673	2020	No AMD	0	1	3.11	0	censored_or_no_event	1.331	0.083	0.178	0.018	0.114	0.052	0	0	0.403	0.049999	0.044899				Q3
TMEH_01358	TMUEH	62.1	Male	0	1	0.857	2019	Early AMD	0	1	6.22	0	censored_or_no_event	0.825	0.388	0.329	0.132	0.118	0.002	0	0	0.254	0.003954	0.008749				Q1
TMEH_01359	TMUEH	70.8	Female	1	0	0.732	2019	No AMD	0	1	2.38	0	censored_or_no_event	0.224	0.088	0.234	0.063	0.023	0	0.003	0	0.174	0.166154	0.015904				Q2
TMEH_01360	TMUEH	67.1	Female	1	0	0.941	2019	Early AMD	0	1	3.69	0	censored_or_no_event	1.005	1.554	0.274	0.191	0.195	0.003	0	0	0.12	0.098678	0.00812				Q1
TMEH_01361	TMUEH	65.6	Male	0	0	0.643	2023	No AMD	0	1	4.6	0	censored_or_no_event	0.387	0.144	0.107	0.155	0.103	0	0	0	0.131	0.02971	0.011038				Q1
TMEH_01362	TMUEH	55.6	Female	1	1	0.732	2018	No AMD	0	1	3.1	0	censored_or_no_event	0.039	0.969	0.106	0.053	0.018	0.006	0	0	0.172	0.165322	0.00482				Q1
TMEH_01363	TMUEH	60.1	Male	1	0	0.652	2019	No AMD	0	1	2.32	0	censored_or_no_event	0.115	0.274	0.061	0.038	0.175	0	0.001	0	0.22	0.129814	0.205303				Q4
TMEH_01364	TMUEH	63.3	Male	0	0	0.906	2024	No AMD	0	1	3.72	0	censored_or_no_event	0.133	0.353	0.221	0.227	0.036	0	0.002	0	0.091	0.002173	0.025641				Q2
TMEH_01365	TMUEH	68.7	Male	0	0	0.828	2022	Early AMD	0	1	3.62	0	censored_or_no_event	1.095	0.811	0.18	0.3	0.245	0	0.002	0	0.169	0.012745	0.221255				Q4
TMEH_01366	TMUEH	88	Female	0	0	0.922	2020	No AMD	0	1	5.42	0	censored_or_no_event	0.984	0.026	0.384	0.193	0.12	0.014	0	0	0.269	0.055273	0.028401				Q3
TMEH_01367	TMUEH	60.7	Female	0	0	0.613	2019	No AMD	0	1	3.1	0	censored_or_no_event	0.137	0.018	0.098	0.068	0.036	0.001	0	0	0.318	0.138295	0.066707				Q3
TMEH_01368	TMUEH	74.7	Female	0	0	0.786	2018	Early AMD	0	1	6.68	0	censored_or_no_event	0.459	1.1	0.245	0.276	0.185	0	0	0	0.157	0.088624	0.009956				Q1
TMEH_01369	TMUEH	56.7	Male	0	1	0.741	2022	No AMD	0	1	2.28	0	censored_or_no_event	0.785	0.096	0.22	0.023	0.143	0.059	0.004	0	0.225	0.045671	0.050369				Q3
TMEH_01370	TMUEH	57.7	Male	0	1	0.728	2019	No AMD	0	1	4.81	0	censored_or_no_event	0.029	0.077	0.312	0.039	0.049	0	0	0	0.151	0.000602	0.013272				Q2
TMEH_01371	TMUEH	49.6	Male	0	0	0.878	2021	No AMD	0	1	5.01	0	censored_or_no_event	0.728	0.239	0.152	0.099	0.165	0	0	0	0.274	0.022465	0.04445				Q3
TMEH_01372	TMUEH	59.8	Female	1	0	0.716	2020	No AMD	0	1	5.15	0	censored_or_no_event	0.134	0.08	0.153	0.22	0.075	0	0	0	0.051	0.001225	0.042143				Q3
TMEH_01373	TMUEH	75.6	Male	1	1	0.819	2020	No AMD	0	1	3.46	0	censored_or_no_event	0.394	0.325	0.137	0.075	0.062	0.003	0.002	0	0.067	0.016373	0.001331				Q1
TMEH_01374	TMUEH	66.4	Female	1	0	0.857	2024	Early AMD	0	1	3.53	0	censored_or_no_event	2.031	0.583	0.332	0.235	0.193	0.031	0	0	0.295	0.803915	0.492108				Q4
TMEH_01375	TMUEH	77	Female	0	0	0.91	2021	No AMD	0	1	3.92	0	censored_or_no_event	1.326	0.286	0.084	0.107	0.047	0.015	0	0	0.012	0.016083	0.006785				Q1
TMEH_01376	TMUEH	62.3	Male	0	0	0.577	2020	No AMD	0	1	5.5	0	censored_or_no_event	0.099	1.385	0.062	0.178	0.103	0	0	0	0.152	0.038294	0.003236				Q1
TMEH_01377	TMUEH	75.7	Male	0	1	0.723	2024	No AMD	0	1	2.54	0	censored_or_no_event	0.036	0.335	0.095	0.235	0.02	0.004	0	0	0.012	0.068751	0.002529				Q1
TMEH_01378	TMUEH	61.8	Male	0	0	0.723	2023	No AMD	0	1	3.85	0	censored_or_no_event	0.184	0.181	0.144	0.083	0.049	0	0.017	0	0.123	0.047969	0.012114				Q2
TMEH_01379	TMUEH	74.2	Female	0	0	0.761	2022	No AMD	0	1	5.95	0	censored_or_no_event	0.705	0.145	0.072	0.08	0.053	0	0.005	0	0.111	0.065552	0.003792				Q1
TMEH_01380	TMUEH	80.6	Male	0	1	0.813	2024	Early AMD	0	1	3.93	0	censored_or_no_event	0.711	0.281	0.222	0.113	0.213	0.013	0.001	0	0.25	0.024278	0.019797				Q2
TMEH_01381	TMUEH	64.6	Male	0	0	0.754	2018	Early AMD	0	1	0.81	1	incident_late_amd	0.495	0.143	0.391	0.32	0.075	0	0.02	0	0.612	0.010279	0.09052				Q4
TMEH_01382	TMUEH	54.9	Female	0	0	0.885	2020	No AMD	0	1	3.49	0	censored_or_no_event	0.083	0.734	0.1	0.101	0.109	0	0	0	0.099	0.068698	0.007441				Q1
TMEH_01383	TMUEH	82.3	Male	0	0	0.904	2020	No AMD	0	1	4.12	0	censored_or_no_event	0.231	0.431	0.103	0.042	0.089	0	0.003	0	0.362	0.023339	0.013974				Q2
TMEH_01384	TMUEH	59	Female	0	0	0.674	2019	No AMD	0	1	5.97	0	censored_or_no_event	0.052	0.188	0.101	0.049	0.051	0.001	0	0	0.1	0.042666	0.012035				Q2
TMEH_01385	TMUEH	61.7	Female	0	0	0.794	2023	No AMD	0	1	3.86	0	censored_or_no_event	0.04	1.126	0.125	0.138	0.086	0	0.001	0	0.032	0.006	0.001328				Q1
TMEH_01386	TMUEH	63.9	Male	1	0	0.921	2024	No AMD	0	1	3.81	0	censored_or_no_event	0.373	0.758	0.056	0.324	0.068	0	0	0	0.061	0.099615	0.038498				Q3
TMEH_01387	TMUEH	74.4	Female	0	0	0.598	2023	No AMD	0	1	5.9	0	censored_or_no_event	0.165	0.037	0.108	0.052	0.136	0.002	0	0	0.417	0.080112	0.194836				Q4
TMEH_01388	TMUEH	72.5	Male	0	0	0.611	2023	No AMD	0	1	3	0	censored_or_no_event	0.568	0.804	0.076	0.074	0.054	0	0	0	0.098	0.005003	0.003332				Q1
TMEH_01389	TMUEH	72.2	Male	0	0	0.66	2023	No AMD	0	1	4.51	0	censored_or_no_event	0.51	0.323	0.075	0.084	0.047	0.071	0	0	0.123	0.007085	0.039925				Q3
TMEH_01390	TMUEH	64.2	Female	0	0	0.784	2018	No AMD	0	1	3.72	0	censored_or_no_event	0.509	0.025	0.048	0.096	0.062	0	0.003	0	0.163	0.866185	0.032957				Q3
TMEH_01391	TMUEH	64.9	Female	0	0	0.616	2020	No AMD	0	1	1.66	0	censored_or_no_event	0.37	0.055	0.151	0.102	0.121	0.047	0.003	0	0.401	0.002151	0.076546				Q4
TMEH_01392	TMUEH	73.6	Male	1	0	0.693	2022	No AMD	0	1	3.38	0	censored_or_no_event	0.51	0.597	0.066	0.095	0.108	0	0	0	0.288	0.128626	0.004191				Q1
TMEH_01393	TMUEH	80.9	Female	0	0	0.842	2020	No AMD	0	1	3.19	0	censored_or_no_event	0.167	0.32	0.102	0.049	0.089	0.001	0	0	0.251	0.014872	0.126846				Q4
TMEH_01394	TMUEH	55.8	Male	0	0	0.743	2021	No AMD	0	1	3.29	0	censored_or_no_event	0.074	1.834	0.248	0.11	0.04	0	0	0	0.038	0.025491	0.033971				Q3
TMEH_01395	TMUEH	77.3	Male	1	0	0.719	2022	Early AMD	0	1	1.74	0	censored_or_no_event	0.933	1.204	0.252	0.072	0.029	0.009	0.001	0	0.156	0.008015	0.006087				Q1
TMEH_01396	TMUEH	74.9	Male	0	1	0.884	2020	No AMD	0	1	3.42	0	censored_or_no_event	0.963	0.138	0.197	0.307	0.039	0.005	0.009	0	0.264	0.05061	0.006594				Q1
TMEH_01397	TMUEH	72.3	Female	0	0	0.621	2020	No AMD	0	1	4.24	0	censored_or_no_event	0.136	0.171	0.087	0.052	0.144	0.009	0	1	0.234	0.981624	0.020077				Q2
TMEH_01398	TMUEH	60.6	Female	0	0	0.747	2018	No AMD	0	1	4.82	0	censored_or_no_event	1.044	0.178	0.12	0.066	0.079	0	0.015	0	0.149	0.002566	0.02004				Q2
TMEH_01399	TMUEH	67.5	Female	1	0	0.873	2021	No AMD	0	1	4.18	0	censored_or_no_event	0.077	0.81	0.136	0.105	0.054	0.001	0	0	0.158	0.056239	0.01677				Q2
TMEH_01400	TMUEH	70	Male	0	0	0.7	2021	No AMD	0	1	2.55	0	censored_or_no_event	0.321	0.002	0.143	0.17	0.034	0.007	0	0	0.098	0.230916	0.003244				Q1
TMEH_01401	TMUEH	61.2	Female	0	0	0.907	2024	No AMD	0	1	3.81	0	censored_or_no_event	0.156	0.271	0.128	0.062	0.086	0.001	0	0	0.111	0.005208	0.037408				Q3
TMEH_01402	TMUEH	76.9	Female	1	0	0.572	2019	No AMD	0	1	3.33	0	censored_or_no_event	0.151	0.671	0.112	0.102	0.095	0.015	0	0	0.192	0.023972	0.227667				Q4
TMEH_01403	TMUEH	62.7	Female	0	0	0.866	2018	No AMD	0	1	3.46	0	censored_or_no_event	0.046	0.529	0.091	0.272	0.131	0.019	0	0	0.154	0.04378	0.00347				Q1
TMEH_01404	TMUEH	80	Male	0	0	0.704	2023	No AMD	0	1	4.72	0	censored_or_no_event	1.621	0.565	0.061	0.054	0.231	0.009	0	0	0.118	0.027562	0.001913				Q1
TMEH_01405	TMUEH	53.9	Female	0	0	0.807	2024	No AMD	0	1	4.62	0	censored_or_no_event	0.219	0.178	0.116	0.087	0.218	0.001	0.009	0	0.266	0.051467	0.034359				Q3
TMEH_01406	TMUEH	54.9	Female	1	0	0.908	2021	Early AMD	0	1	3.52	0	censored_or_no_event	0.435	2.817	0.356	0.257	0.051	0.002	0	0	0.22	0.002394	0.127255				Q4
TMEH_01407	TMUEH	50.5	Male	1	0	0.882	2020	No AMD	0	1	2.97	0	censored_or_no_event	0.485	0.078	0.054	0.083	0.18	0.02	0.001	0	0.108	0.070448	0.010644				Q1
TMEH_01408	TMUEH	72.9	Male	0	0	0.745	2023	Early AMD	0	1	1.75	0	censored_or_no_event	0.636	1.333	0.082	0.216	0.182	0.007	0.014	0	0.075	0.017746	0.15024				Q4
TMEH_01409	TMUEH	59	Male	1	0	0.797	2023	No AMD	0	1	4.29	0	censored_or_no_event	1.081	0.077	0.084	0.051	0.137	0	0	0	0.003	0.00101	0.041851				Q3
TMEH_01410	TMUEH	59.7	Female	0	0	0.781	2024	No AMD	0	1	3.86	0	censored_or_no_event	0.477	0.009	0.075	0.158	0.141	0.002	0.007	0	0.116	0.062631	0.154979				Q4
TMEH_01411	TMUEH	74.6	Male	1	1	0.656	2023	Intermediate AMD	0	1	1.22	1	incident_late_amd	0.48	1.331	0.442	0.317	0.53	0	0	0	0.339	0.070871	0.559394				Q4
TMEH_01412	TMUEH	81.7	Male	1	0	0.935	2019	No AMD	0	1	4.9	0	censored_or_no_event	0.819	0.31	0.192	0.093	0.151	0.032	0.016	0	0.104	0.007215	0.035859				Q3
TMEH_01413	TMUEH	60.3	Male	1	0	0.555	2021	No AMD	0	1	4.98	0	censored_or_no_event	0.748	0.12	0.082	0.102	0.075	0	0.012	0	0.001	0.010645	0.044777				Q3
TMEH_01414	TMUEH	78.5	Male	1	1	0.77	2022	No AMD	0	1	5	0	censored_or_no_event	0.104	0.168	0.167	0.086	0.039	0.01	0	0	0.439	0.95442	0.010258				Q1
TMEH_01415	TMUEH	71.4	Female	1	1	0.858	2021	No AMD	0	1	4.56	0	censored_or_no_event	0.18	0.225	0.097	0.275	0.022	0.002	0.013	0	0.257	0.953342	0.085271				Q4
TMEH_01416	TMUEH	66.6	Male	0	0	0.705	2021	No AMD	0	1	2.22	0	censored_or_no_event	1.773	0.217	0.079	0.067	0.068	0	0	0	0.457	0.000836	0.012807				Q2
TMEH_01417	TMUEH	56.4	Female	0	0	0.799	2020	No AMD	0	1	3.99	0	censored_or_no_event	0.62	0.737	0.135	0.036	0.06	0	0	0	0.098	0.023117	0.086184				Q4
TMEH_01418	TMUEH	54.6	Female	0	0	0.735	2023	No AMD	0	1	6.38	0	censored_or_no_event	0.861	1.394	0.119	0.116	0.065	0.001	0	0	0.015	0.018003	0.01096				Q1
TMEH_01419	TMUEH	67.3	Male	1	0	0.768	2018	No AMD	0	1	4.64	0	censored_or_no_event	0.03	0.034	0.111	0.081	0.097	0.023	0	0	0.217	0.003124	0.004534				Q1
TMEH_01420	TMUEH	67.9	Male	0	0	0.786	2024	No AMD	0	1	4.28	0	censored_or_no_event	0.148	0.364	0.078	0.135	0.063	0	0	0	0.261	0.003053	0.095348				Q4
TMEH_01421	TMUEH	60.8	Female	1	0	0.875	2019	No AMD	0	1	2.67	0	censored_or_no_event	0.267	0.397	0.223	0.125	0.13	0	0	0	0.029	0.028039	0.041812				Q3
TMEH_01422	TMUEH	58.2	Female	0	0	0.97	2018	No AMD	0	1	5.89	0	censored_or_no_event	0.106	0.32	0.156	0.064	0.038	0.001	0	0	0.265	0.001835	0.05418				Q3
TMEH_01423	TMUEH	55.4	Male	0	0	0.647	2024	No AMD	0	1	4.16	0	censored_or_no_event	0.238	0.393	0.231	0.1	0.125	0.03	0	0	0.156	0.016126	0.115452				Q4
TMEH_01424	TMUEH	69.8	Male	0	0	0.813	2024	No AMD	0	1	4.28	0	censored_or_no_event	0.009	0.017	0.089	0.23	0.08	0.001	0	0	0.072	0.054714	0.008627				Q1
TMEH_01425	TMUEH	72.5	Female	0	0	0.887	2024	No AMD	0	1	3.05	0	censored_or_no_event	0.579	0.104	0.265	0.102	0.031	0	0	0	0.189	0.003451	0.011286				Q2
TMEH_01426	TMUEH	72.9	Male	1	0	0.722	2021	No AMD	0	1	3.93	0	censored_or_no_event	0.057	0.608	0.114	0.076	0.049	0	0	0	0.321	0.001108	0.039209				Q3
TMEH_01427	TMUEH	72	Male	0	1	0.907	2019	No AMD	0	1	3.41	0	censored_or_no_event	0.425	0.252	0.142	0.061	0.06	0	0.018	0	0.217	0.03074	0.007401				Q1
TMEH_01428	TMUEH	62	Male	0	0	0.371	2024	Late AMD	1	0	3.16	0	censored_or_no_event	1.074	1.275	0.436	0.66	0.681	0.609	0.117	0	0.587	0.957291	0.001558
TMEH_01429	TMUEH	80.5	Female	1	0	0.896	2018	Early AMD	0	1	3.2	1	incident_late_amd	0.918	0.55	0.401	0.095	0.213	0	0	0	0.362	0.236152	0.218031				Q4
TMEH_01430	TMUEH	58	Female	1	0	0.765	2023	No AMD	0	1	3.38	0	censored_or_no_event	0.572	0.702	0.1	0.199	0.133	0.081	0	0	0.415	0.003656	0.083966				Q4
TMEH_01431	TMUEH	71.6	Female	0	1	0.743	2023	No AMD	0	1	5.35	0	censored_or_no_event	0.033	0.257	0.171	0.042	0.161	0.001	0.001	0	0.25	0.137329	0.012022				Q2
TMEH_01432	TMUEH	63.3	Male	0	0	0.77	2023	No AMD	0	1	3.34	0	censored_or_no_event	1.314	0.563	0.037	0.068	0.038	0.012	0	0	0.144	0.004488	0.077851				Q4
TMEH_01433	TMUEH	57.1	Female	1	0	0.901	2024	No AMD	0	1	6.18	0	censored_or_no_event	0.009	0.219	0.103	0.087	0.201	0.015	0	0	0.236	0.04854	0.038803				Q3
TMEH_01434	TMUEH	61.1	Male	0	0	0.735	2021	No AMD	0	1	3.91	0	censored_or_no_event	0.399	0.428	0.102	0.196	0.069	0.001	0.006	0	0.049	0.016352	0.04749				Q3
TMEH_01435	TMUEH	71.4	Female	0	1	0.643	2022	No AMD	0	1	4.58	0	censored_or_no_event	0.041	0.662	0.179	0.163	0.033	0.002	0	0	0.127	0.053854	0.017512				Q2
TMEH_01436	TMUEH	76.1	Female	1	1	0.614	2023	No AMD	0	1	5.54	0	censored_or_no_event	0.425	0.155	0.213	0.114	0.03	0.008	0.012	0	0.202	0.044655	0.037974				Q3
TMEH_01437	TMUEH	69.5	Female	1	0	0.702	2020	No AMD	0	1	4.54	0	censored_or_no_event	0.135	0.738	0.118	0.065	0.094	0.008	0	0	0.054	0.9092	0.145682				Q4
TMEH_01438	TMUEH	45	Male	0	0	0.735	2018	No AMD	0	1	5.36	0	censored_or_no_event	0.992	0.077	0.179	0.12	0.162	0	0	0	0.29	0.007844	0.109346				Q4
TMEH_01439	TMUEH	73	Female	0	0	0.671	2020	No AMD	0	1	3.2	0	censored_or_no_event	0.303	0.173	0.185	0.118	0.038	0	0	0	0.117	0.071686	0.186396				Q4
TMEH_01440	TMUEH	48.4	Female	0	0	0.826	2024	No AMD	0	1	4.92	0	censored_or_no_event	0.541	0.277	0.191	0.07	0.101	0.005	0	0	0.294	0.042042	0.00823				Q1
TMEH_01441	TMUEH	83.3	Female	1	0	0.708	2020	No AMD	0	1	4.65	0	censored_or_no_event	0.561	0.203	0.294	0.086	0.034	0.033	0.044	0	0.338	0.006083	0.04858				Q3
TMEH_01442	TMUEH	68.6	Male	0	0	0.787	2020	Intermediate AMD	0	1	3.39	0	censored_or_no_event	2.013	1.742	0.669	0.508	0.484	0	0.007	0	0.309	0.012659	0.193072				Q4
TMEH_01443	TMUEH	68	Male	0	0	0.701	2022	No AMD	0	1	7	0	censored_or_no_event	0.166	0.507	0.102	0.095	0.04	0.003	0	0	0.076	0.764977	0.115094				Q4
TMEH_01444	TMUEH	75.4	Male	0	0	0.764	2019	No AMD	0	1	3.65	0	censored_or_no_event	0.832	0.126	0.163	0.049	0.307	0.001	0	0	0.023	0.010779	0.02638				Q2
TMEH_01445	TMUEH	64.3	Female	0	0	0.74	2023	No AMD	0	1	5.41	0	censored_or_no_event	0.241	0.871	0.073	0.077	0.152	0.039	0.011	0	0.304	0.01805	0.04043				Q3
TMEH_01446	TMUEH	64.5	Male	1	0	0.737	2018	Late AMD	1	0	5.07	0	censored_or_no_event	0.493	0.936	0.47	0.506	0.729	3.368	0.505	0	0.369	0.952988	0.002911
TMEH_01447	TMUEH	63.4	Female	1	1	0.783	2019	No AMD	0	1	4.58	0	censored_or_no_event	1.051	0.349	0.152	0.132	0.105	0	0.02	0	0.124	0.008212	0.019314				Q2
TMEH_01448	TMUEH	67.8	Male	0	0	0.866	2023	No AMD	0	1	3.15	0	censored_or_no_event	0.121	0.214	0.234	0.242	0.183	0	0	0	0.077	0.185162	0.069019				Q3
TMEH_01449	TMUEH	67.5	Female	1	1	0.747	2019	No AMD	0	1	3.33	0	censored_or_no_event	0.155	0.111	0.157	0.078	0.041	0	0	0	0.016	0.009607	0.063854				Q3
TMEH_01450	TMUEH	68.7	Male	1	1	0.823	2021	No AMD	0	1	3.95	0	censored_or_no_event	0.41	0.471	0.066	0.108	0.1	0	0.007	0	0.251	0.094176	0.30464				Q4
TMEH_01451	TMUEH	45	Female	0	0	0.775	2022	No AMD	0	1	2.59	0	censored_or_no_event	0.144	0.334	0.131	0.144	0.031	0.005	0	0	0.245	0.006008	0.003215				Q1
TMEH_01452	TMUEH	65.9	Female	0	0	0.844	2022	No AMD	0	1	3.17	0	censored_or_no_event	0.133	0.741	0.084	0.052	0.046	0.029	0	0	0.144	0.003691	0.007321				Q1
TMEH_01453	TMUEH	53	Male	0	0	0.858	2022	No AMD	0	1	3.06	0	censored_or_no_event	0.052	0.302	0.064	0.186	0.039	0	0.008	1	0.091	0.057655	0.002791				Q1
TMEH_01454	TMUEH	88	Female	0	0	0.949	2020	Early AMD	0	1	2.7	0	censored_or_no_event	1.145	0.889	0.169	0.216	0.468	0.011	0.003	0	0.372	0.03485	0.307528				Q4
TMEH_01455	TMUEH	73.6	Male	0	0	0.776	2019	No AMD	0	1	4.28	0	censored_or_no_event	1.004	0.351	0.181	0.216	0.081	0	0	0	0.223	0.028342	0.014715				Q2
TMEH_01456	TMUEH	74.8	Female	0	1	0.842	2021	No AMD	0	1	3.05	0	censored_or_no_event	0.492	0.099	0.12	0.115	0.074	0.03	0	0	0.309	0.104312	0.010869				Q1
TMEH_01457	TMUEH	70.8	Female	1	1	0.739	2019	No AMD	0	1	5	0	censored_or_no_event	0.856	0.232	0.078	0.487	0.052	0.003	0	0	0.055	0.007292	0.017983				Q2
TMEH_01458	TMUEH	72.5	Male	0	0	0.642	2020	No AMD	0	1	5.21	0	censored_or_no_event	0.085	0.7	0.316	0.23	0.025	0.01	0.027	0	0.181	0.098437	0.029519				Q3
TMEH_01459	TMUEH	59	Female	0	0	0.775	2021	No AMD	0	1	1.77	0	censored_or_no_event	1.286	0.353	0.083	0.155	0.147	0.048	0.001	0	0.114	0.220677	0.023313				Q2
TMEH_01460	TMUEH	73.5	Female	1	1	0.832	2021	No AMD	0	1	6.76	0	censored_or_no_event	0.015	0.226	0.178	0.148	0.06	0.005	0	0	0.331	0.020579	0.081388				Q4
TMEH_01461	TMUEH	74.1	Female	1	0	0.911	2019	No AMD	0	1	4.75	0	censored_or_no_event	0.637	0.031	0.182	0.065	0.073	0.002	0.008	0	0.229	0.439207	0.005746				Q1
TMEH_01462	TMUEH	68.3	Male	1	0	0.791	2024	No AMD	0	1	5.82	0	censored_or_no_event	0.124	0.225	0.081	0.167	0.212	0.007	0.001	0	0.178	0.041429	0.030953				Q3
TMEH_01463	TMUEH	73.4	Female	0	0	0.797	2019	Early AMD	0	1	5	0	censored_or_no_event	1.619	0.175	0.124	0.289	0.217	0.002	0	0	0.284	0.008384	0.054773				Q3
TMEH_01464	TMUEH	75.9	Female	0	0	0.69	2021	Early AMD	0	1	3.78	0	censored_or_no_event	0.582	0.941	0.195	0.393	0.093	0.043	0.001	0	0.145	0.013892	0.003269				Q1
TMEH_01465	TMUEH	66.9	Male	0	0	0.96	2021	Early AMD	0	1	3.24	0	censored_or_no_event	1.064	0.589	0.294	0.29	0.114	0.001	0.006	0	0.186	0.01455	0.014651				Q2
TMEH_01466	TMUEH	57.1	Male	1	0	0.685	2018	No AMD	0	1	2.95	0	censored_or_no_event	0.358	0.583	0.088	0.041	0.095	0	0	0	0.379	0.004891	0.047435				Q3
TMEH_01467	TMUEH	73.8	Female	1	0	0.778	2023	No AMD	0	1	3.17	0	censored_or_no_event	0.09	0.688	0.151	0.102	0.077	0	0.029	0	0.147	0.271408	0.063395				Q3
TMEH_01468	TMUEH	79.9	Female	0	1	0.856	2021	No AMD	0	1	5.83	0	censored_or_no_event	0.028	0.542	0.15	0.057	0.12	0.003	0	0	0.005	0.032715	0.012544				Q2
TMEH_01469	TMUEH	56.5	Male	0	0	0.735	2018	Early AMD	0	1	3.68	0	censored_or_no_event	0.511	0.362	0.514	0.211	0.189	0	0	0	0.624	0.078066	0.022792				Q2
TMEH_01470	TMUEH	76.8	Male	0	0	0.84	2018	No AMD	0	1	4.72	0	censored_or_no_event	0.006	0.318	0.095	0.099	0.133	0.076	0.003	0	0.075	0.029305	0.049948				Q3
TMEH_01471	TMUEH	69	Male	1	0	0.583	2024	No AMD	0	1	2.72	0	censored_or_no_event	0.441	0.189	0.1	0.04	0.147	0	0	0	0.081	0.066397	0.001826				Q1
TMEH_01472	TMUEH	72.1	Female	1	0	0.752	2022	No AMD	0	1	3.42	0	censored_or_no_event	0.619	0.262	0.143	0.104	0.089	0	0	0	0.11	0.019294	0.091766				Q4
TMEH_01473	TMUEH	74.1	Female	1	1	0.849	2020	No AMD	0	1	5.14	0	censored_or_no_event	0.068	0.541	0.105	0.168	0.105	0.082	0.007	0	0.056	0.032503	0.276968				Q4
TMEH_01474	TMUEH	57.7	Male	0	0	0.43	2024	No AMD	0	1	6.12	0	censored_or_no_event	0.243	1.353	0.072	0.137	0.06	0.008	0.002	0	0.026	0.01592	0.013366				Q2
TMEH_01475	TMUEH	69.3	Male	0	1	0.585	2023	No AMD	0	1	5.96	0	censored_or_no_event	0.728	1.345	0.128	0.077	0.092	0.038	0.007	0	0.322	0.029512	0.036798				Q3
TMEH_01476	TMUEH	75.6	Male	0	0	0.809	2019	No AMD	0	1	3.65	0	censored_or_no_event	0.276	0.043	0.089	0.083	0.215	0.033	0	0	0.22	0.006343	0.13424				Q4
TMEH_01477	TMUEH	79.1	Female	1	0	0.572	2020	Early AMD	0	1	4.77	0	censored_or_no_event	0.988	0.32	0.251	0.171	0.154	0	0.001	0	0.082	0.004152	0.046447				Q3
TMEH_01478	TMUEH	74.3	Female	0	0	0.702	2020	No AMD	0	1	2.21	0	censored_or_no_event	0.72	1.103	0.137	0.104	0.035	0.032	0.005	0	0.009	0.002586	0.06971				Q3
TMEH_01479	TMUEH	58.8	Male	0	1	0.888	2019	No AMD	0	1	5.17	0	censored_or_no_event	0.103	0.1	0.111	0.082	0.077	0	0	0	0.328	0.019288	0.024945				Q2
TMEH_01480	TMUEH	68.6	Male	1	0	0.582	2019	No AMD	0	1	3.79	0	censored_or_no_event	0.369	0.861	0.117	0.098	0.085	0.003	0.001	0	0.238	0.007811	0.075351				Q4
TMEH_01481	TMUEH	64.7	Male	0	0	0.878	2024	No AMD	0	1	4.38	0	censored_or_no_event	0.261	0.22	0.092	0.046	0.051	0.017	0.043	0	0.137	0.007715	0.017486				Q2
TMEH_01482	TMUEH	67.4	Female	1	0	0.786	2019	No AMD	0	1	1.48	0	censored_or_no_event	0.244	0.282	0.1	0.019	0.015	0	0.001	0	0.336	0.240059	0.086108				Q4
TMEH_01483	TMUEH	76.4	Male	1	1	0.771	2020	Early AMD	0	1	3.96	0	censored_or_no_event	2.879	1.478	0.269	0.146	0.126	0.029	0	0	0.11	0.036786	0.138089				Q4
TMEH_01484	TMUEH	54.8	Female	0	0	0.542	2022	No AMD	0	1	3.7	0	censored_or_no_event	0.225	0.142	0.192	0.028	0.078	0	0	0	0.207	0.095388	0.022535				Q2
TMEH_01485	TMUEH	71.3	Female	0	0	0.838	2023	No AMD	0	1	3.56	0	censored_or_no_event	0.185	0.352	0.139	0.158	0.069	0.047	0.002	0	0.195	0.061758	0.015589				Q2
TMEH_01486	TMUEH	70.7	Female	0	1	0.624	2023	No AMD	0	1	5.21	0	censored_or_no_event	0.039	1.05	0.118	0.055	0.05	0	0.011	0	0.285	0.004313	0.124579				Q4
TMEH_01487	TMUEH	58.5	Male	0	0	0.727	2023	No AMD	0	1	5.91	0	censored_or_no_event	0.031	0.057	0.074	0.061	0.049	0.006	0.006	0	0.123	0.037438	0.020311				Q2
TMEH_01488	TMUEH	76.5	Female	0	0	0.926	2022	No AMD	0	1	3.23	0	censored_or_no_event	0.023	0.851	0.069	0.072	0.176	0.043	0.007	0	0.397	0.131104	0.107436				Q4
TMEH_01489	TMUEH	61.8	Female	1	0	0.652	2022	No AMD	0	1	3.86	0	censored_or_no_event	0.57	0.513	0.087	0.047	0.064	0	0	0	0.196	0.015694	0.004362				Q1
TMEH_01490	TMUEH	67.2	Female	1	0	0.701	2019	No AMD	0	1	4.14	0	censored_or_no_event	0.247	0.121	0.073	0.145	0.095	0	0	0	0.119	0.005076	0.028059				Q2
TMEH_01491	TMUEH	45	Female	1	1	0.615	2018	No AMD	0	1	4.14	0	censored_or_no_event	0.884	0.113	0.079	0.061	0.085	0.007	0.001	0	0.261	0.001033	0.024939				Q2
TMEH_01492	TMUEH	76.5	Male	1	0	0.607	2020	No AMD	0	1	4.29	0	censored_or_no_event	0.07	1.357	0.079	0.309	0.112	0	0	0	0.339	0.004533	0.305666				Q4
TMEH_01493	TMUEH	64.4	Male	1	1	0.707	2020	Late AMD	1	0	2.45	0	censored_or_no_event	2.076	1.014	0.546	0.53	0.582	1.77	0.379	1	0.472	0.947651	0.091501
TMEH_01494	TMUEH	64.1	Male	0	0	0.832	2020	No AMD	0	1	3.78	0	censored_or_no_event	0.255	0.975	0.14	0.111	0.031	0	0	0	0.422	0.023775	0.037299				Q3
TMEH_01495	TMUEH	79.4	Male	0	0	0.745	2020	No AMD	0	1	5.16	0	censored_or_no_event	0.259	0.075	0.108	0.067	0.212	0.028	0.012	0	0.151	0.007045	0.017599				Q2
TMEH_01496	TMUEH	50.1	Female	0	0	0.726	2023	No AMD	0	1	2.65	0	censored_or_no_event	0.819	0.061	0.161	0.036	0.022	0	0.003	0	0.055	0.003812	0.004559				Q1
TMEH_01497	TMUEH	74.3	Female	1	0	0.775	2019	No AMD	0	1	5.44	0	censored_or_no_event	0.93	1.333	0.178	0.025	0.206	0.041	0	0	0.16	0.045743	0.023574				Q2
TMEH_01498	TMUEH	75.9	Female	0	0	0.872	2020	No AMD	0	1	3.9	0	censored_or_no_event	0.256	0.31	0.084	0.198	0.164	0.011	0	0	0.073	0.022998	0.056523				Q3
TMEH_01499	TMUEH	49.6	Male	0	0	0.672	2023	No AMD	0	1	3.56	0	censored_or_no_event	0.679	1.324	0.223	0.256	0.025	0.001	0	0	0.611	0.058376	0.007627				Q1
TMEH_01500	TMUEH	69.1	Female	0	0	0.9	2024	No AMD	0	1	3.46	0	censored_or_no_event	0.802	0.247	0.122	0.103	0.137	0.002	0	0	0.163	0.048399	0.001917				Q1
TMEH_01501	TMUEH	63.5	Female	0	0	0.654	2021	No AMD	0	1	4.43	0	censored_or_no_event	1.134	0.101	0.188	0.226	0.035	0	0	0	0.379	0.035009	0.004588				Q1
TMEH_01502	TMUEH	57.7	Female	0	0	0.706	2024	No AMD	0	1	3.9	0	censored_or_no_event	0.653	0.166	0.154	0.136	0.19	0.001	0	0	0.312	0.005588	0.023162				Q2
TMEH_01503	TMUEH	55.6	Male	0	0	0.881	2021	No AMD	0	1	2.92	0	censored_or_no_event	0.483	0.382	0.124	0.067	0.047	0.001	0.002	0	0.493	0.002	0.007435				Q1
TMEH_01504	TMUEH	73.1	Female	1	0	0.785	2020	No AMD	0	1	3.59	0	censored_or_no_event	0.638	0.36	0.123	0.277	0.075	0.002	0.002	0	0.09	0.014862	0.080982				Q4
TMEH_01505	TMUEH	76.9	Female	0	0	0.79	2023	No AMD	0	1	5	0	censored_or_no_event	0.365	1.481	0.205	0.048	0.041	0.007	0	0	0.135	0.005355	0.006543				Q1
TMEH_01506	TMUEH	57.1	Female	1	0	0.63	2018	No AMD	0	1	5.04	0	censored_or_no_event	0.048	0.081	0.254	0.076	0.053	0.003	0	0	0.118	0.003122	0.010325				Q1
TMEH_01507	TMUEH	58.6	Female	1	1	0.83	2020	No AMD	0	1	2.35	0	censored_or_no_event	0.323	0.077	0.105	0.117	0.046	0.082	0	0	0.137	0.008291	0.180262				Q4
TMEH_01508	TMUEH	74	Female	1	0	0.896	2022	Early AMD	0	1	3.7	0	censored_or_no_event	0.393	0.772	0.189	0.151	0.333	0.003	0.004	0	0.091	0.022817	0.043803				Q3
TMEH_01509	TMUEH	87.8	Female	1	1	0.757	2022	No AMD	0	1	4.72	0	censored_or_no_event	0.199	1.103	0.113	0.106	0.129	0.017	0	0	0.114	0.004459	0.366513				Q4
TMEH_01510	TMUEH	53.3	Male	0	0	0.881	2023	No AMD	0	1	3.68	0	censored_or_no_event	0.359	0.491	0.051	0.131	0.067	0.017	0	0	0.244	0.057289	0.006623				Q1
TMEH_01511	TMUEH	54.1	Male	1	0	0.764	2018	No AMD	0	1	3	0	censored_or_no_event	0.979	0.023	0.103	0.034	0.202	0	0.104	0	0.411	0.033356	0.286893				Q4
TMEH_01512	TMUEH	57.4	Male	1	0	0.619	2019	No AMD	0	1	6.89	0	censored_or_no_event	0.103	0.239	0.25	0.071	0.073	0.027	0	0	0.359	0.015894	0.159033				Q4
TMEH_01513	TMUEH	57.5	Male	1	0	0.764	2021	No AMD	0	1	2.19	0	censored_or_no_event	0.322	2.276	0.14	0.037	0.068	0	0.01	0	0.504	0.013273	0.008981				Q1
TMEH_01514	TMUEH	77	Female	0	0	0.821	2024	No AMD	0	1	2.7	0	censored_or_no_event	0.176	0.289	0.103	0.166	0.035	0.001	0	0	0.053	0.013763	0.052807				Q3
TMEH_01515	TMUEH	57.9	Female	0	0	0.83	2022	No AMD	0	1	6.8	0	censored_or_no_event	0.453	0.172	0.109	0.058	0.071	0	0.018	0	0.048	0.040274	0.001998				Q1
TMEH_01516	TMUEH	86.4	Male	1	0	0.785	2023	No AMD	0	1	3.62	0	censored_or_no_event	0.414	0.618	0.103	0.092	0.072	0.004	0	0	0.187	0.00496	0.016243				Q2
TMEH_01517	TMUEH	70.9	Male	0	0	0.764	2022	No AMD	0	1	3.66	0	censored_or_no_event	0.104	0.001	0.119	0.07	0.121	0	0.007	0	0.136	0.020996	0.047697				Q3
TMEH_01518	TMUEH	75.8	Male	0	0	0.889	2018	No AMD	0	1	4.7	0	censored_or_no_event	0.062	0.596	0.232	0.115	0.029	0.003	0	0	0.103	0.030986	0.056077				Q3
TMEH_01519	TMUEH	72.4	Female	0	0	0.864	2023	Early AMD	0	1	3.52	0	censored_or_no_event	0.084	0.106	0.282	0.394	0.318	0	0.004	0	0.476	0.016533	0.045235				Q3
TMEH_01520	TMUEH	57.8	Male	0	0	0.685	2020	No AMD	0	1	4	0	censored_or_no_event	0.606	0.247	0.151	0.063	0.024	0.001	0.007	0	0.031	0.238634	0.07709				Q4
TMEH_01521	TMUEH	54.6	Female	0	0	0.692	2023	No AMD	0	1	3.4	0	censored_or_no_event	0.66	1.45	0.063	0.275	0.15	0	0	0	0.13	0.005326	0.027517				Q2
TMEH_01522	TMUEH	75.2	Male	0	1	0.833	2018	No AMD	0	1	4.8	0	censored_or_no_event	0.243	0.106	0.061	0.312	0.123	0	0	0	0.441	0.039992	0.189209				Q4
TMEH_01523	TMUEH	77.6	Female	0	0	0.629	2023	No AMD	0	1	4.05	0	censored_or_no_event	0.241	0.43	0.094	0.064	0.28	0.019	0	0	0.365	0.084687	0.017636				Q2
TMEH_01524	TMUEH	70.7	Male	0	1	0.732	2020	No AMD	0	1	4.87	0	censored_or_no_event	0.071	0.299	0.188	0.116	0.047	0.011	0	0	0.239	0.005439	0.040623				Q3
TMEH_01525	TMUEH	66.9	Female	0	1	0.73	2020	No AMD	0	1	5.2	0	censored_or_no_event	0.151	0.905	0.129	0.064	0.169	0.002	0.007	0	0.253	0.068146	0.009704				Q1
TMEH_01526	TMUEH	67.8	Female	1	0	0.681	2022	No AMD	0	1	5.16	0	censored_or_no_event	0.042	0.386	0.156	0.077	0.307	0.001	0	0	0.224	0.051271	0.57535				Q4
TMEH_01527	TMUEH	68.9	Male	0	0	0.942	2023	No AMD	0	1	3.18	0	censored_or_no_event	0.64	0.136	0.104	0.044	0.113	0.024	0.002	0	0.162	0.07212	0.073212				Q3
TMEH_01528	TMUEH	55	Male	0	0	0.8	2024	No AMD	0	1	3.39	0	censored_or_no_event	0.28	0.419	0.179	0.118	0.087	0	0.055	0	0.177	0.024924	0.022766				Q2
TMEH_01529	TMUEH	67.5	Male	0	0	0.696	2020	Intermediate AMD	0	1	4.16	0	censored_or_no_event	0.362	3.917	0.499	0.733	0.178	0.001	0.021	0	0.435	0.034906	0.24917				Q4
TMEH_01530	TMUEH	66.9	Male	1	0	0.613	2019	No AMD	0	1	3.74	0	censored_or_no_event	0.643	0.169	0.284	0.164	0.065	0	0	0	0.155	0.026477	0.138716				Q4
TMEH_01531	TMUEH	51.2	Female	0	1	0.681	2020	Early AMD	0	1	5.53	0	censored_or_no_event	0.937	0.639	0.367	0.123	0.128	0.048	0	0	0.348	0.022901	0.079263				Q4
TMEH_01532	TMUEH	45	Male	1	0	0.825	2022	No AMD	0	1	4.07	0	censored_or_no_event	0.033	0.109	0.107	0.136	0.07	0.003	0.003	0	0.08	0.00495	0.00143				Q1
TMEH_01533	TMUEH	64.6	Male	0	1	0.727	2023	Early AMD	0	1	5.1	0	censored_or_no_event	0.519	0.949	0.266	0.118	0.216	0	0	0	0.098	0.050571	0.014094				Q2
TMEH_01534	TMUEH	48.8	Male	0	0	0.754	2022	No AMD	0	1	3.82	0	censored_or_no_event	0.652	0.851	0.182	0.051	0.102	0.036	0.002	0	0.07	0.034149	0.058212				Q3
TMEH_01535	TMUEH	46.1	Female	1	1	0.762	2021	No AMD	0	1	4.22	0	censored_or_no_event	0.31	0.821	0.178	0.121	0.076	0.001	0	0	0.084	0.002821	0.021901				Q2
TMEH_01536	TMUEH	51.5	Female	0	0	0.632	2018	No AMD	0	1	4.36	0	censored_or_no_event	0.114	0.994	0.104	0.102	0.053	0.002	0	0	0.081	0.007012	0.010674				Q1
TMEH_01537	TMUEH	68.6	Female	0	1	0.821	2022	No AMD	0	1	2.24	0	censored_or_no_event	0.212	0.177	0.16	0.093	0.044	0	0	0	0.167	0.004372	0.01156				Q2
TMEH_01538	TMUEH	66.4	Female	1	0	0.834	2022	No AMD	0	1	5.5	0	censored_or_no_event	0.219	1.189	0.199	0.097	0.188	0	0.01	0	0.281	0.517991	0.024073				Q2
TMEH_01539	TMUEH	67.5	Female	0	0	0.848	2020	No AMD	0	1	3.41	0	censored_or_no_event	0.247	0.023	0.17	0.158	0.239	0.007	0.005	0	0.094	0.008495	0.065788				Q3
TMEH_01540	TMUEH	81.9	Male	0	0	0.69	2024	No AMD	0	1	3.21	0	censored_or_no_event	0.351	1.017	0.079	0.106	0.041	0	0	0	0.137	0.009308	0.007672				Q1
TMEH_01541	TMUEH	71.5	Male	1	1	0.727	2023	No AMD	0	1	2.78	0	censored_or_no_event	0.066	1.04	0.077	0.094	0.336	0	0	0	0.089	0.005358	0.005474				Q1
TMEH_01542	TMUEH	80.5	Female	0	1	0.826	2021	No AMD	0	1	3.42	0	censored_or_no_event	0.055	0.248	0.115	0.038	0.03	0.008	0.027	0	0.171	0.004092	0.01763				Q2
TMEH_01543	TMUEH	68.5	Male	0	0	0.827	2024	No AMD	0	1	2.97	0	censored_or_no_event	0.173	0.404	0.065	0.113	0.073	0	0.039	0	0.257	0.029966	0.020921				Q2
TMEH_01544	TMUEH	76.3	Male	0	1	0.768	2021	No AMD	0	1	2.99	0	censored_or_no_event	0.848	0.394	0.184	0.097	0.038	0	0.021	0	0.24	0.034954	0.016421				Q2
TMEH_01545	TMUEH	80.8	Male	0	0	0.84	2023	No AMD	0	1	5.09	0	censored_or_no_event	0.009	1.451	0.159	0.031	0.027	0.156	0.001	0	0.283	0.013506	0.11729				Q4
TMEH_01546	TMUEH	84.5	Male	1	0	0.705	2020	Early AMD	0	1	3.48	0	censored_or_no_event	0.537	1.391	0.514	0.096	0.251	0	0.002	0	0.321	0.903208	0.030172				Q3
TMEH_01547	TMUEH	64.9	Male	0	1	0.704	2023	Early AMD	0	1	4.01	0	censored_or_no_event	0.725	1.2	0.174	0.371	0.303	0.001	0	0	0.137	0.073721	0.029128				Q3
TMEH_01548	TMUEH	56.1	Female	0	0	0.716	2020	No AMD	0	1	3.84	0	censored_or_no_event	0.323	0.265	0.114	0.162	0.041	0.002	0	0	0.311	0.02042	0.02523				Q2
TMEH_01549	TMUEH	67.3	Male	0	0	0.805	2024	No AMD	0	1	5.8	0	censored_or_no_event	0.103	0.051	0.153	0.046	0.11	0.003	0	0	0.016	0.03779	0.008384				Q1
TMEH_01550	TMUEH	78.9	Male	0	0	0.611	2018	No AMD	0	1	4.25	0	censored_or_no_event	0.29	0.498	0.027	0.053	0.072	0.064	0	0	0.461	0.01293	0.150474				Q4
TMEH_01551	TMUEH	80.9	Male	0	0	0.625	2019	No AMD	0	1	5.24	0	censored_or_no_event	0.394	0.253	0.088	0.154	0.124	0.033	0	0	0.076	0.005833	0.007043				Q1
TMEH_01552	TMUEH	68	Female	1	1	0.784	2019	No AMD	0	1	2.3	0	censored_or_no_event	0.515	0.547	0.079	0.074	0.102	0.001	0	0	0.29	0.034954	0.017887				Q2
TMEH_01553	TMUEH	70.1	Male	1	1	0.729	2023	No AMD	0	1	3.4	0	censored_or_no_event	0.593	0.247	0.256	0.094	0.106	0	0	0	0.343	0.006787	0.040859				Q3
TMEH_01554	TMUEH	81	Female	1	1	0.423	2023	No AMD	0	1	4.01	0	censored_or_no_event	0.292	0.213	0.126	0.03	0.246	0.068	0.001	0	0.103	0.071254	0.146684				Q4
TMEH_01555	TMUEH	68.4	Female	1	0	0.717	2019	No AMD	0	1	4.25	0	censored_or_no_event	0.411	0.898	0.096	0.098	0.034	0.008	0.002	0	0.005	0.001042	0.002408				Q1
TMEH_01556	TMUEH	72.8	Male	0	0	0.754	2024	No AMD	0	1	3.25	0	censored_or_no_event	0.271	0.226	0.06	0.148	0.126	0.003	0	0	0.032	0.832854	0.017142				Q2
TMEH_01557	TMUEH	75.1	Female	1	1	0.847	2024	No AMD	0	1	2.36	0	censored_or_no_event	0.314	0.807	0.26	0.069	0.049	0.001	0	0	0.205	0.001859	0.012326				Q2
TMEH_01558	TMUEH	64.8	Male	0	0	0.749	2024	No AMD	0	1	4.74	0	censored_or_no_event	0.233	0.289	0.059	0.116	0.101	0	0.003	0	0.464	0.032528	0.010716				Q1
TMEH_01559	TMUEH	59.2	Female	1	0	0.798	2018	No AMD	0	1	3.87	0	censored_or_no_event	0.522	0.201	0.079	0.051	0.111	0.003	0	0	0.01	0.024422	0.017009				Q2
TMEH_01560	TMUEH	88	Female	0	0	0.748	2019	No AMD	0	1	6.03	0	censored_or_no_event	0.98	0.28	0.12	0.039	0.057	0	0.007	0	0.108	0.006848	0.084799				Q4
TMEH_01561	TMUEH	61.6	Female	1	0	0.805	2021	Intermediate AMD	0	1	6.26	0	censored_or_no_event	1.407	1.804	0.398	0.535	0.344	0.011	0.003	0	0.346	0.010981	0.053478				Q3
TMEH_01562	TMUEH	57.3	Female	0	0	0.772	2024	No AMD	0	1	4.72	0	censored_or_no_event	0.019	0.008	0.137	0.073	0.26	0.002	0	0	0.233	0.007222	0.026091				Q2
TMEH_01563	TMUEH	64.5	Male	1	0	0.656	2019	No AMD	0	1	4.35	0	censored_or_no_event	0.469	0.63	0.124	0.177	0.108	0	0	0	0.547	0.014355	0.23954				Q4
TMEH_01564	TMUEH	68.2	Male	1	0	0.648	2019	Late AMD	1	0	5.04	0	censored_or_no_event	0.722	2.153	0.716	0.436	0.557	0.566	1.097	1	0.537	0.97596	0.155485
TMEH_01565	TMUEH	69.4	Male	0	1	0.722	2023	No AMD	0	1	3.41	0	censored_or_no_event	0.665	0.637	0.178	0.24	0.098	0	0	0	0.221	0.008788	0.016036				Q2
TMEH_01566	TMUEH	63.9	Male	1	0	0.61	2020	No AMD	0	1	3.37	0	censored_or_no_event	0.134	0.975	0.243	0.07	0.092	0	0.001	0	0.467	0.004524	0.077311				Q4
TMEH_01567	TMUEH	71.3	Male	0	0	0.812	2024	No AMD	0	1	3.5	0	censored_or_no_event	0.14	0.826	0.105	0.087	0.344	0.002	0	0	0.258	0.01974	0.03152				Q3
TMEH_01568	TMUEH	82.1	Female	0	0	0.778	2023	No AMD	0	1	4.22	0	censored_or_no_event	0.539	1.163	0.035	0.139	0.132	0	0.003	0	0.13	0.00277	0.197804				Q4
TMEH_01569	TMUEH	63.9	Male	0	0	0.663	2023	No AMD	0	1	4.31	0	censored_or_no_event	0.1	0.094	0.09	0.063	0.074	0.008	0	0	0.275	0.042998	0.021387				Q2
TMEH_01570	TMUEH	67.2	Female	1	0	0.845	2020	No AMD	0	1	4.77	0	censored_or_no_event	0.494	0.065	0.2	0.043	0.041	0	0	0	0.101	0.02984	0.032894				Q3
TMEH_01571	TMUEH	79.3	Male	1	0	0.747	2018	No AMD	0	1	4.83	0	censored_or_no_event	0.123	0.751	0.102	0.082	0.055	0	0	1	0.463	0.002897	0.016204				Q2
TMEH_01572	TMUEH	57.8	Female	0	0	0.859	2021	No AMD	0	1	1.9	0	censored_or_no_event	1.243	0.913	0.113	0.212	0.038	0.023	0	0	0.122	0.031374	0.006448				Q1
TMEH_01573	TMUEH	56.1	Female	0	1	0.744	2018	No AMD	0	1	3.9	0	censored_or_no_event	0.352	0.375	0.144	0.115	0.046	0.001	0	0	0.021	0.008556	0.092681				Q4
TMEH_01574	TMUEH	60.6	Female	0	0	0.924	2021	No AMD	0	1	5.37	0	censored_or_no_event	0.948	0.614	0.226	0.158	0.024	0.064	0.014	0	0.089	0.065524	0.343233				Q4
TMEH_01575	TMUEH	65.8	Female	1	0	0.696	2021	No AMD	0	1	2.53	0	censored_or_no_event	0.705	0.129	0.109	0.094	0.066	0	0	0	0.343	0.020316	0.029389				Q3
TMEH_01576	TMUEH	74.8	Male	0	1	0.846	2021	Intermediate AMD	0	1	2.76	0	censored_or_no_event	0.683	1.68	0.457	0.139	0.111	0.004	0	0	0.267	0.764033	0.124446				Q4
TMEH_01577	TMUEH	52.2	Female	1	0	0.914	2023	No AMD	0	1	3.86	0	censored_or_no_event	0.084	0.764	0.123	0.084	0.07	0	0.121	0	0.012	0.039488	0.062473				Q3
TMEH_01578	TMUEH	60.8	Male	0	1	0.78	2021	No AMD	0	1	2.6	0	censored_or_no_event	0	0.253	0.167	0.068	0.047	0	0	0	0.037	0.007819	0.161859				Q4
TMEH_01579	TMUEH	56.8	Female	0	0	0.695	2021	No AMD	0	1	2.62	0	censored_or_no_event	0.192	0.921	0.222	0.07	0.315	0.024	0.016	0	0.189	0.010525	0.023424				Q2
TMEH_01580	TMUEH	52.6	Female	1	0	0.779	2020	No AMD	0	1	2.83	0	censored_or_no_event	0.741	0.261	0.311	0.111	0.071	0	0	0	0.182	0.013205	0.033178				Q3
TMEH_01581	TMUEH	55.3	Female	0	1	0.766	2024	Intermediate AMD	0	1	4.17	0	censored_or_no_event	1.253	0.788	0.502	0.404	0.356	0	0	0	0.231	0.009574	0.103008				Q4
TMEH_01582	TMUEH	73.5	Female	0	0	0.672	2019	Early AMD	0	1	3.87	0	censored_or_no_event	0.187	1.104	0.176	0.14	0.226	0.008	0	0	0.723	0.853261	0.05451				Q3
TMEH_01583	TMUEH	67.7	Female	0	0	0.886	2024	No AMD	0	1	4.83	0	censored_or_no_event	0.027	0.466	0.152	0.255	0.025	0	0	0	0.257	0.003869	0.003646				Q1
TMEH_01584	TMUEH	68.2	Female	1	0	0.664	2018	No AMD	0	1	2.33	0	censored_or_no_event	0.433	0.396	0.03	0.132	0.063	0	0.004	0	0.281	0.011115	0.015774				Q2
TMEH_01585	TMUEH	72.3	Female	0	1	0.786	2023	No AMD	0	1	3.8	0	censored_or_no_event	0.142	0.356	0.03	0.12	0.093	0.016	0	0	0.02	0.040585	0.024801				Q2
TMEH_01586	TMUEH	70.7	Male	0	0	0.855	2020	No AMD	0	1	1.88	0	censored_or_no_event	0.261	0.596	0.071	0.093	0.025	0	0	1	0.047	0.008628	0.099376				Q4
TMEH_01587	TMUEH	70.6	Female	0	0	0.859	2023	No AMD	0	1	4.1	0	censored_or_no_event	0.282	0.644	0.122	0.239	0.092	0.013	0	0	0.099	0.086333	0.018929				Q2
TMEH_01588	TMUEH	83.9	Female	1	1	0.821	2021	No AMD	0	1	3.14	0	censored_or_no_event	0.406	0.12	0.078	0.088	0.028	0.003	0	0	0.449	0.029051	0.215025				Q4
TMEH_01589	TMUEH	72.8	Female	0	1	0.888	2022	No AMD	0	1	4.13	0	censored_or_no_event	0.122	1.772	0.225	0.291	0.073	0	0	0	0.286	0.011894	0.055502				Q3
TMEH_01590	TMUEH	45	Female	0	0	0.655	2023	No AMD	0	1	5.56	0	censored_or_no_event	0.026	0.044	0.264	0.222	0.027	0.018	0.003	0	0.503	0.034188	0.006184				Q1
TMEH_01591	TMUEH	71.9	Male	0	1	0.66	2024	No AMD	0	1	5.88	0	censored_or_no_event	0.39	0.14	0.179	0.069	0.129	0	0	0	0.108	0.001687	0.071963				Q3
TMEH_01592	TMUEH	75.5	Female	1	1	0.823	2018	No AMD	0	1	1.94	0	censored_or_no_event	0.016	0.087	0.107	0.049	0.058	0.001	0	0	0.112	0.034752	0.04524				Q3
TMEH_01593	TMUEH	71.3	Male	0	0	0.791	2024	Early AMD	0	1	3.5	1	incident_late_amd	0.365	0.417	0.201	0.156	0.026	0.049	0	0	0.139	0.050985	0.075326				Q4
TMEH_01594	TMUEH	61.4	Female	0	0	0.772	2021	No AMD	0	1	4.47	0	censored_or_no_event	0.159	0.019	0.131	0.127	0.152	0	0	0	0.217	0.026387	0.045746				Q3
TMEH_01595	TMUEH	57.6	Male	0	0	0.711	2019	Early AMD	0	1	3.06	0	censored_or_no_event	0.954	0.958	0.483	0.037	0.247	0.001	0.002	0	0.228	0.007132	0.06322				Q3
TMEH_01596	TMUEH	67.2	Male	0	0	0.699	2022	No AMD	0	1	4.92	0	censored_or_no_event	0.531	1.233	0.057	0.149	0.055	0.014	0.002	0	0.004	0.004445	0.010259				Q1
TMEH_01597	TMUEH	72.9	Male	0	0	0.876	2019	Early AMD	0	1	4.21	0	censored_or_no_event	0.856	1.193	0.202	0.25	0.117	0	0	0	0.215	0.048161	0.087019				Q4
TMEH_01598	TMUEH	74.6	Male	1	0	0.817	2018	Intermediate AMD	0	1	0.54	1	incident_late_amd	0.458	1.103	0.501	0.59	0.171	0.013	0.018	0	0.468	0.039469	0.368845				Q4
TMEH_01599	TMUEH	50.3	Female	0	0	0.952	2023	No AMD	0	1	4.01	0	censored_or_no_event	0.027	0.112	0.145	0.079	0.092	0.023	0	0	0.15	0.08075	0.005405				Q1
TMEH_01600	TMUEH	69.8	Female	0	0	0.709	2019	No AMD	0	1	6.08	0	censored_or_no_event	0.329	0.625	0.079	0.084	0.03	0.012	0	0	0.46	0.007177	0.026046				Q2
TMEH_01601	TMUEH	78.3	Female	0	0	0.805	2021	No AMD	0	1	5.53	0	censored_or_no_event	0.274	1.52	0.114	0.091	0.052	0.027	0.001	0	0.262	0.007542	0.012317				Q2
TMEH_01602	TMUEH	73.7	Female	0	0	0.863	2020	No AMD	0	1	3.98	0	censored_or_no_event	0.041	0.057	0.132	0.169	0.144	0	0	0	0.337	0.007367	0.009464				Q1
TMEH_01603	TMUEH	88	Male	0	0	0.787	2018	No AMD	0	1	4.31	0	censored_or_no_event	0.649	0.776	0.087	0.085	0.033	0.006	0	0	0.074	0.008671	0.019601				Q2
TMEH_01604	TMUEH	60.5	Female	0	0	0.692	2018	No AMD	0	1	2.91	0	censored_or_no_event	1.707	0.366	0.184	0.051	0.045	0	0	0	0.106	0.116847	0.01354				Q2
TMEH_01605	TMUEH	55.9	Male	1	0	0.639	2023	Early AMD	0	1	4.59	1	incident_late_amd	0.534	2.122	0.246	0.078	0.091	0	0	0	0.017	0.018545	0.029227				Q3
TMEH_01606	TMUEH	74.7	Female	1	0	0.828	2021	No AMD	0	1	4.16	0	censored_or_no_event	0.331	1.096	0.232	0.108	0.036	0.032	0.034	0	0.024	0.070484	0.016256				Q2
TMEH_01607	TMUEH	80.3	Male	1	0	0.74	2022	No AMD	0	1	4.11	0	censored_or_no_event	0.288	0.099	0.126	0.071	0.492	0.029	0	0	0.186	0.009784	0.047304				Q3
TMEH_01608	TMUEH	57.7	Male	1	0	0.708	2024	Early AMD	0	1	1.82	1	incident_late_amd	0.686	1.799	0.398	0.108	0.296	0	0	0	0.115	0.858622	0.123041				Q4
TMEH_01609	TMUEH	67.2	Female	0	0	0.811	2024	No AMD	0	1	3.54	0	censored_or_no_event	0.594	0.282	0.099	0.276	0.038	0	0.047	0	0.169	0.000988	0.029641				Q3
TMEH_01610	TMUEH	68.9	Male	0	1	0.709	2019	No AMD	0	1	3.16	0	censored_or_no_event	0.436	0.118	0.161	0.152	0.059	0	0	0	0.135	0.010561	0.009789				Q1
TMEH_01611	TMUEH	70.6	Male	0	0	0.878	2020	No AMD	0	1	3.72	0	censored_or_no_event	0.017	0.447	0.038	0.046	0.078	0.003	0	0	0.16	0.094504	0.044466				Q3
TMEH_01612	TMUEH	78.1	Female	0	0	0.703	2020	No AMD	0	1	2.62	0	censored_or_no_event	0.477	2.23	0.099	0.045	0.258	0	0	0	0.298	0.00215	0.121772				Q4
TMEH_01613	TMUEH	87.9	Female	1	1	0.778	2022	No AMD	0	1	5.93	0	censored_or_no_event	0.267	0.077	0.074	0.222	0.091	0.004	0.001	0	0.197	0.014711	0.006778				Q1
TMEH_01614	TMUEH	61.7	Male	1	0	0.82	2020	No AMD	0	1	1.49	0	censored_or_no_event	0.417	0.002	0.217	0.266	0.048	0.004	0.001	0	0.085	0.011792	0.124098				Q4
TMEH_01615	TMUEH	64	Male	0	0	0.859	2018	No AMD	0	1	4.74	0	censored_or_no_event	0.002	0.181	0.162	0.086	0.087	0	0.001	0	0.073	0.002619	0.016621				Q2
TMEH_01616	TMUEH	53.3	Male	1	1	0.946	2020	No AMD	0	1	5.56	0	censored_or_no_event	0.524	0.161	0.147	0.167	0.076	0.007	0	0	0.14	0.010718	0.060673				Q3
TMEH_01617	TMUEH	73.8	Female	1	1	0.672	2021	No AMD	0	1	6.81	0	censored_or_no_event	0.113	0.57	0.057	0.063	0.172	0.023	0.003	0	0.276	0.029014	0.011024				Q1
TMEH_01618	TMUEH	56.7	Male	0	0	0.626	2020	No AMD	0	1	4.08	0	censored_or_no_event	0.363	0.478	0.146	0.144	0.031	0.038	0.019	0	0.702	0.048787	0.379972				Q4
TMEH_01619	TMUEH	67.9	Female	0	1	0.823	2019	No AMD	0	1	3.22	0	censored_or_no_event	0.171	0.293	0.126	0.065	0.086	0.032	0.05	0	0.005	0.016479	0.029801				Q3
TMEH_01620	TMUEH	70.9	Female	0	1	0.762	2018	No AMD	0	1	4.46	0	censored_or_no_event	0.369	0.301	0.067	0.085	0.118	0	0.008	0	0.099	0.039053	0.077564				Q4
TMEH_01621	TMUEH	78.7	Male	1	1	0.722	2022	No AMD	0	1	5.46	0	censored_or_no_event	0.098	0.088	0.147	0.06	0.404	0.001	0	0	0.132	0.074848	0.115413				Q4
TMEH_01622	TMUEH	66.3	Female	0	0	0.69	2022	No AMD	0	1	3.8	0	censored_or_no_event	0.307	1.983	0.218	0.071	0.032	0	0	0	0.206	0.005958	0.019037				Q2
TMEH_01623	TMUEH	62.4	Male	0	0	0.87	2020	No AMD	0	1	4.34	0	censored_or_no_event	0.042	1.757	0.106	0.086	0.04	0	0	0	0.191	0.000638	0.262036				Q4
TMEH_01624	TMUEH	61.1	Female	0	0	0.884	2018	No AMD	0	1	4.28	0	censored_or_no_event	0.204	0.393	0.198	0.065	0.042	0.001	0	0	0.201	0.023539	0.074625				Q4
TMEH_01625	TMUEH	75.6	Female	0	0	0.889	2023	No AMD	0	1	3.36	0	censored_or_no_event	0.073	0.434	0.146	0.105	0.056	0.001	0.047	0	0.201	0.026463	0.043683				Q3
TMEH_01626	TMUEH	63.7	Male	0	0	0.804	2022	Early AMD	0	1	6.14	0	censored_or_no_event	0.2	0.681	0.275	0.3	0.115	0.008	0	0	0.512	0.006422	0.458012				Q4
TMEH_01627	TMUEH	67.3	Male	0	0	0.96	2022	Intermediate AMD	0	1	4.03	0	censored_or_no_event	0.884	0.454	0.377	0.532	0.291	0	0	0	0.464	0.001886	0.125058				Q4
TMEH_01628	TMUEH	73.6	Female	0	0	0.75	2018	No AMD	0	1	5.9	0	censored_or_no_event	0.273	1.058	0.195	0.06	0.034	0	0.017	0	0.01	0.005969	0.005367				Q1
TMEH_01629	TMUEH	78.4	Female	1	0	0.923	2022	No AMD	0	1	4.86	0	censored_or_no_event	0.219	0.029	0.06	0.197	0.06	0.088	0	0	0.189	0.047266	0.201862				Q4
TMEH_01630	TMUEH	77.1	Female	1	0	0.647	2020	Early AMD	0	1	4.34	0	censored_or_no_event	0.353	1.322	0.353	0.217	0.302	0.02	0.005	0	0.287	0.839112	0.100042				Q4
TMEH_01631	TMUEH	54.2	Female	0	1	0.738	2018	No AMD	0	1	2.3	0	censored_or_no_event	0.195	0.019	0.099	0.097	0.293	0.024	0.074	0	0.329	0.034366	0.023056				Q2
TMEH_01632	TMUEH	57.1	Male	0	0	0.74	2019	No AMD	0	1	4.1	0	censored_or_no_event	0.014	0.316	0.096	0.048	0.116	0.04	0	0	0.151	0.011541	0.042389				Q3
TMEH_01633	TMUEH	70	Male	0	0	0.563	2021	No AMD	0	1	2.39	0	censored_or_no_event	0.344	0.145	0.118	0.114	0.047	0.006	0	0	0.226	0.012587	0.08056				Q4
TMEH_01634	TMUEH	71.9	Female	1	0	0.957	2022	No AMD	0	1	4.38	0	censored_or_no_event	0.104	0	0.078	0.144	0.099	0	0	0	0.179	0.004261	0.060235				Q3
TMEH_01635	TMUEH	69.3	Male	0	0	0.816	2021	No AMD	0	1	5.67	0	censored_or_no_event	0.195	1.139	0.267	0.062	0.142	0.003	0	0	0.543	0.063946	0.024101				Q2
TMEH_01636	TMUEH	78.5	Female	0	0	0.799	2021	No AMD	0	1	5.27	0	censored_or_no_event	0.177	0.306	0.085	0.078	0.069	0	0	0	0.145	0.831418	0.027282				Q2
TMEH_01637	TMUEH	80.6	Male	0	1	0.801	2024	No AMD	0	1	2.86	0	censored_or_no_event	0.183	0.619	0.344	0.067	0.008	0.008	0	0	0.219	0.052477	0.007814				Q1
TMEH_01638	TMUEH	66.1	Female	0	0	0.815	2019	No AMD	0	1	6.3	0	censored_or_no_event	0.18	0.317	0.123	0.089	0.078	0	0	0	0.012	0.006143	0.026503				Q2
TMEH_01639	TMUEH	68.4	Female	1	1	0.937	2018	No AMD	0	1	1.52	0	censored_or_no_event	0.069	0.122	0.064	0.074	0.106	0.049	0	0	0.029	0.798646	0.059211				Q3
TMEH_01640	TMUEH	76.5	Female	0	0	0.927	2019	No AMD	0	1	3.52	0	censored_or_no_event	0.145	0.723	0.084	0.096	0.023	0	0	0	0.005	0.082657	0.011973				Q2
TMEH_01641	TMUEH	74.6	Female	0	0	0.752	2023	No AMD	0	1	3.63	0	censored_or_no_event	0.108	0.001	0.099	0.06	0.077	0	0	0	0.082	0.015258	0.082282				Q4
TMEH_01642	TMUEH	57.8	Female	0	0	0.788	2023	No AMD	0	1	5.47	0	censored_or_no_event	1.517	0.341	0.091	0.101	0.057	0.001	0	0	0.166	0.004873	0.026413				Q2
TMEH_01643	TMUEH	55.2	Male	0	1	0.778	2023	No AMD	0	1	1.91	0	censored_or_no_event	0.154	0.053	0.047	0.072	0.042	0	0.005	0	0.019	0.006942	0.074174				Q3
TMEH_01644	TMUEH	51	Female	0	0	0.831	2023	No AMD	0	1	5.03	0	censored_or_no_event	0.475	0.042	0.101	0.146	0.093	0.013	0.002	0	0.397	0.005334	0.023508				Q2
TMEH_01645	TMUEH	66.7	Male	1	0	0.773	2019	No AMD	0	1	4.06	0	censored_or_no_event	0.728	0.625	0.319	0.097	0.085	0	0	0	0.433	0.062151	0.050831				Q3
TMEH_01646	TMUEH	61.5	Male	1	0	0.81	2023	No AMD	0	1	5.42	0	censored_or_no_event	0.11	0.105	0.049	0.195	0.077	0	0	0	0.069	0.063963	0.015996				Q2
TMEH_01647	TMUEH	60.7	Female	0	0	0.866	2020	No AMD	0	1	4.91	0	censored_or_no_event	1.006	0.791	0.112	0.329	0.127	0.005	0.002	0	0.057	0.010336	0.301271				Q4
TMEH_01648	TMUEH	53	Female	0	1	0.875	2023	No AMD	0	1	4.09	0	censored_or_no_event	0.473	0.345	0.158	0.047	0.221	0.001	0	0	0.012	0.014708	0.01964				Q2
TMEH_01649	TMUEH	66.2	Male	1	0	0.818	2022	Early AMD	0	1	2.94	0	censored_or_no_event	0.172	0.697	0.258	0.144	0.075	0	0	0	0.253	0.007634	0.026024				Q2
TMEH_01650	TMUEH	53.3	Female	1	1	0.758	2022	No AMD	0	1	4.07	0	censored_or_no_event	0.088	0.062	0.175	0.148	0.04	0	0.016	0	0.477	0.216356	0.00301				Q1
TMEH_01651	TMUEH	56.3	Female	1	0	0.774	2022	No AMD	0	1	5.36	0	censored_or_no_event	0.407	1.629	0.078	0.152	0.11	0	0	0	0.152	0.010679	0.054646				Q3
TMEH_01652	TMUEH	63.5	Female	0	0	0.785	2018	No AMD	0	1	2.68	0	censored_or_no_event	0.821	0.764	0.145	0.16	0.267	0.009	0.007	0	0.365	0.019176	0.077372				Q4
TMEH_01653	TMUEH	70.8	Female	1	0	0.84	2020	No AMD	0	1	3.34	0	censored_or_no_event	0.137	0.424	0.133	0.203	0.077	0	0.026	0	0.272	0.007223	0.005504				Q1
TMEH_01654	TMUEH	67	Male	0	0	0.793	2023	No AMD	0	1	4.15	0	censored_or_no_event	0.216	0.744	0.127	0.118	0.045	0.001	0.001	0	0.065	0.00381	0.004659				Q1
TMEH_01655	TMUEH	72.8	Female	0	0	0.903	2020	No AMD	0	1	6.88	0	censored_or_no_event	0.045	0.037	0.049	0.05	0.104	0.026	0	0	0.21	0.007963	0.012859				Q2
TMEH_01656	TMUEH	66.1	Male	0	1	0.766	2021	No AMD	0	1	1.7	0	censored_or_no_event	0.826	1.045	0.138	0.236	0.086	0.028	0	0	0.174	0.020864	0.010525				Q1
TMEH_01657	TMUEH	62.9	Male	0	0	0.695	2024	No AMD	0	1	4.79	0	censored_or_no_event	0.836	0.141	0.298	0.121	0.032	0.008	0	0	0.238	0.017446	0.008578				Q1
TMEH_01658	TMUEH	63.8	Female	0	0	0.855	2022	No AMD	0	1	4.3	0	censored_or_no_event	0.655	0.177	0.135	0.108	0.151	0.002	0.003	0	0.196	0.005336	0.026094				Q2
TMEH_01659	TMUEH	58.7	Male	0	0	0.62	2023	No AMD	0	1	6.23	0	censored_or_no_event	0.095	0.099	0.061	0.052	0.112	0.032	0.018	0	0.124	0.011628	0.013252				Q2
TMEH_01660	TMUEH	66.9	Male	0	1	0.859	2024	No AMD	0	1	5.13	0	censored_or_no_event	0.179	0.188	0.303	0.147	0.066	0.004	0	0	0.04	0.070955	0.127866				Q4
TMEH_01661	TMUEH	77	Male	0	0	0.77	2018	No AMD	0	1	4.43	0	censored_or_no_event	0.014	0.042	0.131	0.137	0.079	0	0	0	0.019	0.025554	0.020981				Q2
TMEH_01662	TMUEH	73.1	Male	1	0	0.729	2019	No AMD	0	1	4.33	0	censored_or_no_event	0.267	0.428	0.163	0.118	0.077	0	0	0	0.3	0.004496	0.007695				Q1
TMEH_01663	TMUEH	73	Female	0	0	0.72	2024	No AMD	0	1	4.57	0	censored_or_no_event	0.042	0.594	0.123	0.054	0.044	0.007	0.004	0	0.32	0.015131	0.030539				Q3
TMEH_01664	TMUEH	69.9	Male	1	0	0.628	2024	No AMD	0	1	3.4	0	censored_or_no_event	0.431	0.773	0.029	0.222	0.068	0	0.001	0	0.26	0.007351	0.006019				Q1
TMEH_01665	TMUEH	68.6	Female	0	0	0.596	2019	No AMD	0	1	5	0	censored_or_no_event	0.115	0.171	0.132	0.071	0.024	0	0.022	0	0.157	0.061381	0.097058				Q4
TMEH_01666	TMUEH	67.5	Female	0	0	0.74	2019	No AMD	0	1	4.48	0	censored_or_no_event	0.053	0.4	0.151	0.134	0.175	0	0.026	0	0.012	0.002893	0.022052				Q2
TMEH_01667	TMUEH	57.2	Male	0	1	0.831	2024	No AMD	0	1	2.42	0	censored_or_no_event	0.122	0.571	0.298	0.21	0.233	0	0	0	0.008	0.024366	0.028765				Q3
TMEH_01668	TMUEH	56.8	Female	0	0	0.697	2022	No AMD	0	1	3.74	0	censored_or_no_event	0.13	0.235	0.217	0.073	0.189	0	0	0	0.2	0.00798	0.003945				Q1
TMEH_01669	TMUEH	58.3	Female	1	0	0.868	2023	No AMD	0	1	6.07	0	censored_or_no_event	0.228	0.244	0.197	0.084	0.118	0.002	0.012	0	0.051	0.108357	0.009433				Q1
TMEH_01670	TMUEH	74.8	Male	0	0	0.683	2020	No AMD	0	1	4.56	0	censored_or_no_event	0.714	0.08	0.078	0.148	0.112	0.001	0	0	0.119	0.015612	0.167669				Q4
TMEH_01671	TMUEH	61.1	Male	0	0	0.822	2018	No AMD	0	1	5.07	0	censored_or_no_event	0.124	0.583	0.118	0.192	0.023	0.001	0.004	0	0.11	0.068526	0.24262				Q4
TMEH_01672	TMUEH	72.1	Male	0	1	0.758	2023	No AMD	0	1	5.22	0	censored_or_no_event	0.036	0.593	0.082	0.199	0.101	0.002	0.015	0	0.045	0.003295	0.076532				Q4
TMEH_01673	TMUEH	56.6	Male	1	0	0.707	2020	No AMD	0	1	4.36	0	censored_or_no_event	0.636	0.195	0.087	0.045	0.028	0	0.03	0	0.357	0.00835	0.004388				Q1
TMEH_01674	TMUEH	64.2	Female	0	0	0.659	2022	Early AMD	0	1	3.59	0	censored_or_no_event	0.369	0.884	0.344	0.305	0.221	0.044	0	0	0.254	0.276578	0.1516				Q4
TMEH_01675	TMUEH	58.1	Female	1	0	0.881	2023	No AMD	0	1	3.71	0	censored_or_no_event	0.013	0.018	0.202	0.132	0.028	0.023	0	0	0.504	0.007285	0.008937				Q1
TMEH_01676	TMUEH	72.6	Female	0	0	0.762	2018	No AMD	0	1	4.44	0	censored_or_no_event	1.065	0.181	0.121	0.035	0.023	0.001	0	0	0.232	0.03019	0.120432				Q4
TMEH_01677	TMUEH	83.8	Female	0	0	0.595	2024	No AMD	0	1	4.34	0	censored_or_no_event	0.699	0.22	0.06	0.05	0.038	0.008	0.032	0	0.171	0.040497	0.00448				Q1
TMEH_01678	TMUEH	55.8	Female	0	0	0.728	2019	No AMD	0	1	4.87	0	censored_or_no_event	0.036	0.557	0.141	0.094	0.093	0	0	0	0.336	0.005038	0.063199				Q3
TMEH_01679	TMUEH	69.2	Female	0	0	0.659	2020	No AMD	0	1	5.51	0	censored_or_no_event	0.33	0.343	0.201	0.131	0.045	0.001	0	0	0.247	0.004364	0.003308				Q1
TMEH_01680	TMUEH	59.4	Male	1	0	0.737	2018	No AMD	0	1	4.61	0	censored_or_no_event	0.794	0.145	0.135	0.285	0.011	0.108	0	0	0.086	0.012856	0.024407				Q2
TMEH_01681	TMUEH	72.8	Female	0	1	0.904	2020	No AMD	0	1	5.62	0	censored_or_no_event	0.026	0.131	0.114	0.156	0.072	0.002	0	0	0.119	0.066893	0.014013				Q2
TMEH_01682	TMUEH	81.2	Female	0	1	0.856	2019	Early AMD	0	1	2.77	0	censored_or_no_event	1.261	0.976	0.309	0.335	0.299	0.001	0	0	0.288	0.020178	0.202167				Q4
TMEH_01683	TMUEH	62.1	Male	1	0	0.821	2022	No AMD	0	1	6.26	0	censored_or_no_event	0.9	1.529	0.149	0.097	0.087	0.036	0.004	0	0.139	0.002656	0.01368				Q2
TMEH_01684	TMUEH	75.4	Male	0	0	0.745	2018	No AMD	0	1	4.11	0	censored_or_no_event	0.757	0.563	0.187	0.134	0.051	0.008	0	0	0.258	0.016679	0.015925				Q2
TMEH_01685	TMUEH	65.7	Female	1	0	0.858	2018	No AMD	0	1	4.44	0	censored_or_no_event	0.127	0.504	0.125	0.207	0.19	0.001	0	0	0.234	0.042665	0.003484				Q1
TMEH_01686	TMUEH	60.4	Male	0	0	0.846	2021	No AMD	0	1	5.03	0	censored_or_no_event	0.127	0.064	0.22	0.086	0.107	0.003	0.019	0	0.148	0.013928	0.029792				Q3
TMEH_01687	TMUEH	63.3	Male	1	0	0.868	2022	Early AMD	0	1	0.92	1	incident_late_amd	0.382	0.561	0.47	0.146	0.272	0.013	0	0	0.259	0.002312	0.05584				Q3
TMEH_01688	TMUEH	76.9	Female	0	0	0.662	2021	No AMD	0	1	4.53	0	censored_or_no_event	0.443	0.289	0.089	0.1	0.075	0	0	0	0.204	0.002169	0.026911				Q2
TMEH_01689	TMUEH	70.5	Female	1	0	0.814	2024	No AMD	0	1	4.32	0	censored_or_no_event	0.451	0.037	0.136	0.075	0.085	0.028	0.025	0	0.144	0.094425	0.175646				Q4
TMEH_01690	TMUEH	66.1	Male	1	0	0.89	2021	No AMD	0	1	3.94	0	censored_or_no_event	0.015	0.088	0.118	0.041	0.085	0	0.007	0	0.122	0.18234	0.058307				Q3
TMEH_01691	TMUEH	65.3	Male	0	0	0.657	2022	No AMD	0	1	6.08	0	censored_or_no_event	0.637	0.116	0.221	0.038	0.094	0.01	0.002	0	0.178	0.02277	0.169179				Q4
TMEH_01692	TMUEH	61.4	Male	0	0	0.787	2021	No AMD	0	1	3.86	0	censored_or_no_event	0.084	1.263	0.086	0.201	0.074	0.037	0	0	0.03	0.002639	0.002382				Q1
TMEH_01693	TMUEH	72.5	Female	0	0	0.73	2023	No AMD	0	1	4.18	0	censored_or_no_event	0.046	1.676	0.101	0.047	0.051	0	0.001	0	0.127	0.003605	0.053785				Q3
TMEH_01694	TMUEH	85.7	Female	0	0	0.723	2024	No AMD	0	1	2.58	0	censored_or_no_event	0.196	0.904	0.07	0.067	0.124	0.006	0	0	0.083	0.0163	0.101273				Q4
TMEH_01695	TMUEH	65.4	Male	0	0	0.736	2023	No AMD	0	1	3.94	0	censored_or_no_event	0.026	0.627	0.129	0.074	0.039	0.016	0.001	0	0.059	0.753455	0.0071				Q1
TMEH_01696	TMUEH	57.8	Female	1	0	0.714	2024	Early AMD	0	1	5.67	0	censored_or_no_event	0.201	1.347	0.268	0.13	0.339	0	0	0	0.16	0.031145	0.024454				Q2
TMEH_01697	TMUEH	70.2	Male	1	1	0.71	2018	No AMD	0	1	3.84	0	censored_or_no_event	0.578	0.268	0.143	0.041	0.142	0.01	0.002	0	0.069	0.02409	0.027325				Q2
TMEH_01698	TMUEH	71.5	Male	0	0	0.778	2018	No AMD	0	1	4.44	0	censored_or_no_event	0.213	0.262	0.119	0.141	0.077	0	0	0	0.1	0.022636	0.07125				Q3
TMEH_01699	TMUEH	76.3	Female	0	0	0.827	2024	No AMD	0	1	3.94	0	censored_or_no_event	0.559	0.15	0.099	0.116	0.061	0.014	0.036	0	0.222	0.026561	0.241594				Q4
TMEH_01700	TMUEH	56.3	Female	0	0	0.733	2019	No AMD	0	1	3.98	0	censored_or_no_event	0.184	0.125	0.235	0.134	0.146	0.006	0	0	0.006	0.065497	0.00747				Q1
TMEH_01701	TMUEH	69.4	Female	1	1	0.783	2021	No AMD	0	1	4.39	0	censored_or_no_event	0.327	1.145	0.09	0.177	0.317	0.019	0.002	0	0.301	0.942876	0.164294				Q4
TMEH_01702	TMUEH	59.4	Female	0	0	0.593	2022	No AMD	0	1	2.73	0	censored_or_no_event	0.909	0.046	0.089	0.161	0.15	0.118	0	0	0.063	0.041235	0.033832				Q3
TMEH_01703	TMUEH	79	Female	0	0	0.88	2018	No AMD	0	1	4.42	0	censored_or_no_event	0.409	0.564	0.055	0.063	0.145	0.005	0	0	0.656	0.041832	0.260668				Q4
TMEH_01704	TMUEH	73.5	Male	0	1	0.772	2024	No AMD	0	1	6.65	0	censored_or_no_event	0.078	0.052	0.131	0.16	0.107	0.005	0.002	0	0.249	0.002607	0.017629				Q2
TMEH_01705	TMUEH	65.2	Female	1	0	0.716	2022	Early AMD	0	1	3.66	0	censored_or_no_event	0.463	0.904	0.14	0.161	0.083	0.008	0.001	0	0.474	0.028757	0.132357				Q4
TMEH_01706	TMUEH	56.2	Female	0	1	0.504	2019	No AMD	0	1	3.52	0	censored_or_no_event	1.077	0.938	0.107	0.285	0.084	0.001	0	0	0.061	0.00755	0.09094				Q4
TMEH_01707	TMUEH	83.6	Female	0	0	0.831	2021	No AMD	0	1	1.74	0	censored_or_no_event	0.192	1.097	0.083	0.061	0.096	0.009	0	0	0.001	0.028809	0.085753				Q4
TMEH_01708	TMUEH	65.6	Male	0	0	0.675	2023	No AMD	0	1	1.48	0	censored_or_no_event	0.606	0.526	0.086	0.098	0.059	0.011	0	0	0.098	0.001776	0.023704				Q2
TMEH_01709	TMUEH	74.8	Female	0	0	0.877	2018	No AMD	0	1	3.36	0	censored_or_no_event	0.123	0.015	0.244	0.041	0.171	0.161	0.014	0	0.417	0.010236	0.009634				Q1
TMEH_01710	TMUEH	50	Male	1	0	0.681	2018	No AMD	0	1	4.86	0	censored_or_no_event	0.022	0.052	0.137	0.104	0.192	0.013	0.035	0	0.153	0.140969	0.149788				Q4
TMEH_01711	TMUEH	68	Male	1	1	0.587	2020	No AMD	0	1	2.87	0	censored_or_no_event	0.31	0.071	0.163	0.193	0.057	0	0	0	0.187	0.131826	0.09604				Q4
TMEH_01712	TMUEH	73.7	Female	1	0	0.859	2022	No AMD	0	1	2.84	0	censored_or_no_event	0.594	0.362	0.083	0.293	0.16	0	0	0	0.053	0.006323	0.011106				Q2
TMEH_01713	TMUEH	47.9	Male	0	0	0.788	2023	No AMD	0	1	4.11	0	censored_or_no_event	0.523	0.347	0.105	0.043	0.206	0	0	0	0.409	0.03839	0.021483				Q2
TMEH_01714	TMUEH	69.3	Female	0	0	0.543	2020	No AMD	0	1	5.99	0	censored_or_no_event	0.036	0.121	0.102	0.118	0.078	0.011	0	0	0.242	0.010491	0.002742				Q1
TMEH_01715	TMUEH	78	Female	0	0	0.945	2023	No AMD	0	1	3.32	0	censored_or_no_event	0.372	0.016	0.041	0.125	0.027	0.005	0.014	0	0.037	0.017939	0.143878				Q4
TMEH_01716	TMUEH	53.9	Male	0	0	0.683	2019	No AMD	0	1	3.64	1	incident_late_amd	0.18	0.952	0.092	0.098	0.033	0	0	0	0.173	0.004816	0.210072				Q4
TMEH_01717	TMUEH	65.7	Female	0	0	0.508	2019	No AMD	0	1	4.53	0	censored_or_no_event	0.729	1.23	0.071	0.149	0.019	0.003	0.001	0	0.073	0.034088	0.001638				Q1
TMEH_01718	TMUEH	63.8	Female	0	1	0.977	2022	No AMD	0	1	3.41	0	censored_or_no_event	0.08	0.206	0.283	0.073	0.027	0	0	0	0.061	0.196002	0.036178				Q3
TMEH_01719	TMUEH	61.3	Female	1	0	0.677	2023	No AMD	0	1	5.29	0	censored_or_no_event	0.578	0.032	0.1	0.043	0.115	0	0.003	0	0.092	0.15004	0.036102				Q3
TMEH_01720	TMUEH	61.4	Female	1	1	0.639	2019	No AMD	0	1	5.06	0	censored_or_no_event	0.004	0.251	0.221	0.067	0.104	0	0	0	0.441	0.059795	0.046841				Q3
TMEH_01721	TMUEH	59	Male	0	0	0.768	2020	No AMD	0	1	3.63	0	censored_or_no_event	0.678	0.189	0.219	0.209	0.067	0.015	0	0	0.61	0.00528	0.274563				Q4
TMEH_01722	TMUEH	60.1	Male	0	0	0.792	2022	No AMD	0	1	5.81	0	censored_or_no_event	0.685	0.186	0.107	0.076	0.088	0.001	0	0	0.197	0.001646	0.01005				Q1
TMEH_01723	TMUEH	66.3	Male	1	0	0.703	2022	Early AMD	0	1	6.4	0	censored_or_no_event	0.769	0.596	0.229	0.36	0.094	0	0	0	0.49	0.01862	0.032164				Q3
TMEH_01724	TMUEH	67.5	Female	0	0	0.841	2021	No AMD	0	1	4.63	0	censored_or_no_event	0.044	0.753	0.082	0.149	0.094	0	0.009	0	0.158	0.033603	0.010015				Q1
TMEH_01725	TMUEH	55.1	Male	0	0	0.787	2022	No AMD	0	1	1.93	0	censored_or_no_event	0.079	0.725	0.139	0.015	0.068	0.007	0	0	0.022	0.097853	0.042277				Q3
TMEH_01726	TMUEH	61.5	Male	1	0	0.964	2024	No AMD	0	1	2.49	0	censored_or_no_event	1.489	0.92	0.22	0.056	0.041	0.02	0	0	0.032	0.021003	0.007262				Q1
TMEH_01727	TMUEH	67.7	Female	0	0	0.793	2020	No AMD	0	1	4.71	0	censored_or_no_event	0.226	0.178	0.116	0.125	0.026	0.004	0.014	0	0.212	0.060523	0.001344				Q1
TMEH_01728	TMUEH	77.2	Male	0	0	0.708	2019	No AMD	0	1	6.24	0	censored_or_no_event	0.416	0.086	0.082	0.131	0.093	0.003	0	0	0.504	0.00745	0.037993				Q3
TMEH_01729	TMUEH	77.3	Female	0	1	0.853	2022	No AMD	0	1	3.79	0	censored_or_no_event	0.02	0.083	0.284	0.225	0.161	0.014	0.019	0	0.565	0.014712	0.383056				Q4
TMEH_01730	TMUEH	66.6	Female	0	0	0.792	2023	No AMD	0	1	3.79	0	censored_or_no_event	0.147	0.993	0.041	0.126	0.145	0.044	0.002	0	0.061	0.003818	0.006978				Q1
TMEH_01731	TMUEH	67.8	Female	1	1	0.779	2023	No AMD	0	1	5.38	0	censored_or_no_event	0.433	0.439	0.22	0.247	0.09	0	0.012	0	0.047	0.158331	0.017708				Q2
TMEH_01732	TMUEH	54.4	Female	0	0	0.752	2024	Intermediate AMD	0	1	5.56	0	censored_or_no_event	2.033	0.382	0.689	0.301	0.194	0	0	0	0.415	0.015405	0.048457				Q3
TMEH_01733	TMUEH	67.5	Male	0	0	0.915	2018	No AMD	0	1	4.95	0	censored_or_no_event	0.38	1.29	0.12	0.107	0.042	0.003	0	0	0.139	0.006513	0.008532				Q1
TMEH_01734	TMUEH	50.3	Male	1	0	0.862	2021	No AMD	0	1	4.82	0	censored_or_no_event	0.231	0.069	0.049	0.152	0.183	0	0.003	0	0.474	0.002133	0.00188				Q1
TMEH_01735	TMUEH	63.4	Female	1	0	0.781	2020	No AMD	0	1	4.17	0	censored_or_no_event	0.038	0.02	0.103	0.116	0.065	0.001	0	0	0.028	0.046935	0.130566				Q4
TMEH_01736	TMUEH	55.4	Female	0	0	0.783	2022	No AMD	0	1	2.2	0	censored_or_no_event	0.318	0.473	0.211	0.144	0.081	0	0.044	0	0.508	0.835494	0.031533				Q3
TMEH_01737	TMUEH	60.2	Male	1	0	0.682	2021	Early AMD	0	1	3.8	0	censored_or_no_event	1.725	0.888	0.494	0.113	0.092	0.076	0	0	0.223	0.054562	0.088467				Q4
TMEH_01738	TMUEH	68	Female	0	1	0.65	2024	No AMD	0	1	5.33	0	censored_or_no_event	1.362	0.957	0.195	0.11	0.132	0.159	0	0	0.204	0.003377	0.006623				Q1
TMEH_01739	TMUEH	68.6	Female	0	0	0.693	2019	No AMD	0	1	6.4	0	censored_or_no_event	0.212	0.3	0.153	0.104	0.087	0.008	0	0	0.745	0.038399	0.013752				Q2
TMEH_01740	TMUEH	77.7	Female	1	0	0.761	2021	No AMD	0	1	2.54	0	censored_or_no_event	0.063	0.668	0.088	0.13	0.078	0.013	0	0	0.1	0.017638	0.166812				Q4
TMEH_01741	TMUEH	68.7	Male	1	0	0.715	2022	No AMD	0	1	2.66	0	censored_or_no_event	0.021	0.278	0.085	0.061	0.172	0.004	0	0	0.137	0.008062	0.172927				Q4
TMEH_01742	TMUEH	62.3	Male	0	1	0.769	2023	No AMD	0	1	5.16	0	censored_or_no_event	0.319	0.497	0.165	0.219	0.081	0.002	0.002	0	0.197	0.008937	0.034543				Q3
TMEH_01743	TMUEH	72.3	Male	1	0	0.925	2021	No AMD	0	1	4.26	0	censored_or_no_event	0.3	1.355	0.249	0.137	0.049	0.017	0	0	0.112	0.010956	0.002364				Q1
TMEH_01744	TMUEH	52.2	Female	0	0	0.522	2018	No AMD	0	1	3	0	censored_or_no_event	0.054	0.132	0.084	0.058	0.066	0.001	0	0	0.096	0.020342	0.015915				Q2
TMEH_01745	TMUEH	81.3	Male	0	0	0.685	2020	No AMD	0	1	6.45	0	censored_or_no_event	0.373	0.274	0.106	0.17	0.289	0	0	0	0.101	0.023901	0.049837				Q3
TMEH_01746	TMUEH	48.1	Male	1	1	0.729	2023	No AMD	0	1	2.9	0	censored_or_no_event	0.23	0.155	0.177	0.104	0.088	0.012	0	0	0.298	0.007344	0.017847				Q2
TMEH_01747	TMUEH	72.5	Male	0	0	0.725	2021	No AMD	0	1	4.61	0	censored_or_no_event	0.12	0.271	0.101	0.159	0.074	0	0	0	0.167	0.079529	0.01326				Q2
TMEH_01748	TMUEH	71.4	Male	1	1	0.794	2024	No AMD	0	1	4.86	0	censored_or_no_event	0.261	0.022	0.258	0.173	0.08	0.035	0.003	0	0.035	0.027628	0.01437				Q2
TMEH_01749	TMUEH	61.7	Female	0	1	0.801	2021	No AMD	0	1	5.73	0	censored_or_no_event	0.241	0.894	0.199	0.058	0.01	0.004	0	0	0.043	0.021637	0.062426				Q3
TMEH_01750	TMUEH	62.8	Male	1	0	0.794	2024	No AMD	0	1	3.35	0	censored_or_no_event	0.067	0.68	0.057	0.084	0.055	0	0	0	0.085	0.0155	0.027713				Q2
TMEH_01751	TMUEH	53.8	Male	1	0	0.757	2022	No AMD	0	1	4.02	0	censored_or_no_event	0.997	1.699	0.151	0.062	0.076	0	0	0	0.017	0.036073	0.024047				Q2
TMEH_01752	TMUEH	67.6	Male	0	1	0.963	2018	No AMD	0	1	4.32	0	censored_or_no_event	1.038	0.308	0.225	0.213	0.149	0	0.004	0	0.169	0.552727	0.021406				Q2
TMEH_01753	TMUEH	71.4	Female	0	0	0.665	2021	No AMD	0	1	2.4	0	censored_or_no_event	0.21	0.022	0.218	0.118	0.022	0.002	0	0	0.012	0.056555	0.004897				Q1
TMEH_01754	TMUEH	62	Male	1	0	0.652	2021	No AMD	0	1	3.95	0	censored_or_no_event	0.236	0.235	0.182	0.141	0.118	0.08	0.001	0	0.055	0.00264	0.002154				Q1
TMEH_01755	TMUEH	70.4	Female	0	1	0.852	2018	No AMD	0	1	3.9	0	censored_or_no_event	0.005	1.325	0.062	0.146	0.077	0.01	0	0	0.195	0.00608	0.086139				Q4
TMEH_01756	TMUEH	72.6	Female	0	0	0.771	2021	No AMD	0	1	5.55	0	censored_or_no_event	0.108	0.164	0.038	0.076	0.06	0	0	0	0.005	0.077377	0.18341				Q4
TMEH_01757	TMUEH	60	Female	0	0	0.694	2019	Early AMD	0	1	4.99	0	censored_or_no_event	0.263	0.859	0.383	0.193	0.3	0	0	0	0.091	0.040613	0.751422				Q4
TMEH_01758	TMUEH	74	Male	1	0	0.793	2018	No AMD	0	1	3.78	0	censored_or_no_event	0.123	1.602	0.301	0.11	0.243	0	0	0	0.137	0.042173	0.020066				Q2
TMEH_01759	TMUEH	70.6	Female	1	0	0.775	2024	No AMD	0	1	3.67	0	censored_or_no_event	0.698	0.966	0.157	0.082	0.131	0.003	0	0	0.527	0.081583	0.023148				Q2
TMEH_01760	TMUEH	67.3	Male	0	0	0.673	2024	No AMD	0	1	3.89	0	censored_or_no_event	0.19	0.08	0.079	0.073	0.133	0.013	0.003	0	0.213	0.037182	0.112669				Q4
TMEH_01761	TMUEH	73.3	Male	1	0	0.748	2021	No AMD	0	1	2.54	0	censored_or_no_event	0.329	0.011	0.125	0.072	0.069	0.04	0.019	0	0.067	0.004704	0.034083				Q3
TMEH_01762	TMUEH	69.4	Male	0	0	0.829	2021	No AMD	0	1	3.46	0	censored_or_no_event	0.886	2.677	0.062	0.049	0.103	0	0.004	0	0.047	0.019667	0.011572				Q2
TMEH_01763	TMUEH	60.4	Male	1	0	0.727	2018	No AMD	0	1	5.46	0	censored_or_no_event	0.121	0.807	0.066	0.061	0.068	0	0.026	0	0.344	0.047423	0.059635				Q3
TMEH_01764	TMUEH	61.1	Male	0	0	0.955	2023	No AMD	0	1	4.68	0	censored_or_no_event	0.079	0.245	0.226	0.095	0.017	0	0.001	0	0.028	0.666956	0.039762				Q3
TMEH_01765	TMUEH	68.6	Male	1	0	0.652	2024	No AMD	0	1	4.85	0	censored_or_no_event	0.397	4.455	0.032	0.036	0.104	0.003	0.002	0	0.077	0.05745	0.008419				Q1
TMEH_01766	TMUEH	76.2	Female	0	0	0.682	2023	No AMD	0	1	3.01	0	censored_or_no_event	1.087	0.068	0.141	0.131	0.103	0.009	0.001	0	0.069	0.001805	0.007063				Q1
TMEH_01767	TMUEH	68.2	Female	1	0	0.877	2024	No AMD	0	1	4.77	0	censored_or_no_event	0.055	0.067	0.255	0.153	0.382	0.03	0	0	0.062	0.057633	0.005181				Q1
TMEH_01768	TMUEH	63.3	Female	0	0	0.83	2020	Intermediate AMD	0	1	4.12	0	censored_or_no_event	0.93	1.221	0.232	0.237	0.276	0.02	0	0	0.263	0.015944	0.003051				Q1
TMEH_01769	TMUEH	67	Female	0	0	0.67	2018	Late AMD	1	0	3.81	0	censored_or_no_event	0.456	0.823	0.829	0.563	0.786	1.606	0.403	1	0.501	0.984117	0.005987
TMEH_01770	TMUEH	56.6	Male	0	1	0.87	2021	Early AMD	0	1	4.44	0	censored_or_no_event	0.294	0.647	0.184	0.264	0.176	0	0.004	0	0.43	0.035724	0.084323				Q4
TMEH_01771	TMUEH	76.5	Female	1	0	0.689	2020	Early AMD	0	1	3.99	0	censored_or_no_event	0.587	2.041	0.112	0.099	0.394	0	0.001	0	0.181	0.224423	0.037494				Q3
TMEH_01772	TMUEH	78.8	Male	0	1	0.853	2018	No AMD	0	1	3.33	0	censored_or_no_event	0.684	0.322	0.303	0.399	0.042	0.025	0	0	0.209	0.030278	0.003827				Q1
TMEH_01773	TMUEH	81	Female	1	1	0.735	2023	No AMD	0	1	6.58	0	censored_or_no_event	0.352	0.252	0.075	0.136	0.175	0.008	0.001	0	0.128	0.004906	0.015857				Q2
TMEH_01774	TMUEH	74.3	Male	0	0	0.676	2024	No AMD	0	1	3.68	0	censored_or_no_event	0.195	0.247	0.135	0.14	0.068	0.068	0.003	0	0.077	0.046398	0.099196				Q4
TMEH_01775	TMUEH	60.8	Male	0	0	0.598	2024	No AMD	0	1	4.65	0	censored_or_no_event	0.575	1.382	0.116	0.25	0.073	0.004	0.002	0	0.204	0.057424	0.014255				Q2
TMEH_01776	TMUEH	65.5	Male	0	0	0.806	2019	No AMD	0	1	1.48	0	censored_or_no_event	0.707	0.322	0.093	0.192	0.089	0	0.003	0	0.086	0.003161	0.005792				Q1
TMEH_01777	TMUEH	63.2	Male	1	0	0.679	2019	No AMD	0	1	6.28	0	censored_or_no_event	0.11	0.059	0.204	0.149	0.271	0	0	0	0.04	0.018583	0.025438				Q2
TMEH_01778	TMUEH	70.3	Female	0	0	0.98	2020	No AMD	0	1	3.72	0	censored_or_no_event	0.067	0.072	0.135	0.163	0.03	0	0.013	0	0.27	0.013688	0.007233				Q1
TMEH_01779	TMUEH	78.2	Female	1	0	0.853	2020	No AMD	0	1	2.23	0	censored_or_no_event	0.384	0.213	0.361	0.172	0.022	0	0.001	0	0.33	0.013309	0.025033				Q2
TMEH_01780	TMUEH	45.6	Male	0	1	0.741	2022	No AMD	0	1	2.94	0	censored_or_no_event	0.011	0.022	0.073	0.071	0.115	0.008	0.025	0	0.24	0.003644	0.014705				Q2
TMEH_01781	TMUEH	70.1	Female	1	0	0.705	2024	No AMD	0	1	3.78	0	censored_or_no_event	0.114	0.782	0.086	0.108	0.152	0.004	0.015	0	0.297	0.009457	0.0007				Q1
TMEH_01782	TMUEH	68.7	Male	1	0	0.953	2021	No AMD	0	1	4.29	0	censored_or_no_event	0.15	0.843	0.073	0.07	0.071	0.001	0	0	0.243	0.02322	0.017914				Q2
TMEH_01783	TMUEH	69	Male	0	0	0.901	2023	No AMD	0	1	3.89	0	censored_or_no_event	0.202	0.21	0.088	0.082	0.118	0	0	0	0.514	0.031958	0.008964				Q1
TMEH_01784	TMUEH	72.3	Female	0	0	0.83	2023	No AMD	0	1	3.61	0	censored_or_no_event	0.066	0.607	0.065	0.125	0.026	0	0.009	0	0.083	0.970964	0.004521				Q1
TMEH_01785	TMUEH	59.1	Female	0	0	0.679	2022	Intermediate AMD	0	1	3.98	0	censored_or_no_event	1.255	0.78	0.501	0.167	0.19	0.01	0	0	0.549	0.017506	0.009205				Q1
TMEH_01786	TMUEH	74.6	Female	1	0	0.825	2024	No AMD	0	1	6.29	0	censored_or_no_event	0.277	0.756	0.11	0.11	0.133	0.027	0	0	0.175	0.091567	0.035886				Q3
TMEH_01787	TMUEH	69.3	Female	0	0	0.612	2020	No AMD	0	1	4.41	0	censored_or_no_event	0.249	0.599	0.15	0.133	0.021	0	0	0	0.014	0.849067	0.078323				Q4
TMEH_01788	TMUEH	64.8	Male	1	0	0.729	2021	No AMD	0	1	2.92	0	censored_or_no_event	0.76	0.097	0.133	0.114	0.032	0	0	0	0.14	0.01328	0.019201				Q2
TMEH_01789	TMUEH	66.8	Female	1	0	0.91	2019	No AMD	0	1	2.56	0	censored_or_no_event	0.222	0.488	0.055	0.041	0.068	0	0	0	0.277	0.040239	0.052431				Q3
TMEH_01790	TMUEH	62.9	Female	1	0	0.694	2020	No AMD	0	1	2.28	1	incident_late_amd	0.837	0.155	0.111	0.107	0.174	0	0.003	0	0.088	0.135041	0.623328				Q4
TMEH_01791	TMUEH	67.4	Male	1	0	0.647	2019	Early AMD	0	1	3.66	0	censored_or_no_event	0.213	2.253	0.135	0.373	0.089	0	0	0	0.351	0.002845	0.133977				Q4
TMEH_01792	TMUEH	71.6	Male	1	1	0.677	2023	No AMD	0	1	4.22	0	censored_or_no_event	0.521	0.16	0.062	0.207	0.035	0.003	0.019	0	0.166	0.011873	0.037836				Q3
TMEH_01793	TMUEH	55.6	Male	0	1	0.61	2023	No AMD	0	1	4.09	0	censored_or_no_event	0.388	0.807	0.075	0.107	0.046	0.046	0	0	0.024	0.022229	0.001427				Q1
TMEH_01794	TMUEH	63.6	Female	1	1	0.751	2020	No AMD	0	1	4.33	0	censored_or_no_event	0.514	0.041	0.084	0.042	0.108	0	0	0	0.148	0.059803	0.027206				Q2
TMEH_01795	TMUEH	62.6	Female	0	0	0.711	2018	No AMD	0	1	4.81	0	censored_or_no_event	0.054	0.166	0.115	0.099	0.009	0.001	0	0	0.024	0.004546	0.030618				Q3
TMEH_01796	TMUEH	66.3	Female	1	0	0.837	2018	No AMD	0	1	5.73	0	censored_or_no_event	0.438	0.695	0.098	0.041	0.042	0	0	0	0.017	0.020428	0.068209				Q3
TMEH_01797	TMUEH	64.2	Male	0	0	0.884	2020	No AMD	0	1	5.62	0	censored_or_no_event	0.12	0.906	0.097	0.111	0.04	0.002	0.009	0	0.007	0.010398	0.003642				Q1
TMEH_01798	TMUEH	51.5	Male	1	0	0.644	2018	No AMD	0	1	4.89	0	censored_or_no_event	0.374	0.242	0.134	0.064	0.161	0.002	0	0	0.099	0.005667	0.009518				Q1
TMEH_01799	TMUEH	70.6	Female	0	0	0.83	2024	No AMD	0	1	4.16	0	censored_or_no_event	0.019	0.17	0.135	0.111	0.091	0.024	0.013	0	0.118	0.078134	0.039729				Q3
TMEH_01800	TMUEH	76.8	Male	0	0	0.98	2020	Intermediate AMD	0	1	5.46	0	censored_or_no_event	1.507	2.514	0.509	0.235	0.388	0.018	0	0	0.58	0.036745	0.097567				Q4
TMEH_01801	TMUEH	60.6	Female	1	0	0.74	2019	No AMD	0	1	4.43	0	censored_or_no_event	0.405	0.2	0.083	0.125	0.03	0.008	0	0	0.158	0.856806	0.016154				Q2
TMEH_01802	TMUEH	68	Female	0	1	0.833	2020	No AMD	0	1	4.65	0	censored_or_no_event	0.506	1.291	0.036	0.102	0.086	0.002	0	0	0.394	0.017185	0.025346				Q2
TMEH_01803	TMUEH	60.7	Male	0	1	0.836	2024	No AMD	0	1	3.3	0	censored_or_no_event	0.033	0.426	0.042	0.054	0.038	0	0	0	0.137	0.006973	0.078528				Q4
TMEH_01804	TMUEH	68.3	Female	1	0	0.732	2023	No AMD	0	1	4.24	0	censored_or_no_event	0.025	0.036	0.112	0.203	0.065	0.002	0.019	0	0.051	0.002411	0.008031				Q1
TMEH_01805	TMUEH	64.8	Male	0	0	0.634	2020	No AMD	0	1	3.99	0	censored_or_no_event	0.143	0.322	0.064	0.057	0.049	0	0.033	0	0.111	0.787387	0.009022				Q1
TMEH_01806	TMUEH	75.9	Male	0	1	0.75	2020	No AMD	0	1	7	0	censored_or_no_event	0.314	0.134	0.112	0.17	0.061	0	0	0	0.149	0.048735	0.013037				Q2
TMEH_01807	TMUEH	61.8	Male	0	0	0.588	2023	No AMD	0	1	3.29	0	censored_or_no_event	0.069	0.407	0.215	0.046	0.103	0	0	0	0.252	0.033013	0.011516				Q2
TMEH_01808	TMUEH	72.1	Male	0	0	0.808	2023	No AMD	0	1	3.28	0	censored_or_no_event	0.582	0.063	0.121	0.035	0.058	0	0.009	0	0.136	0.018373	0.013487				Q2
TMEH_01809	TMUEH	60.4	Male	1	1	0.706	2022	Early AMD	0	1	1.37	0	censored_or_no_event	0.648	0.088	0.129	0.168	0.167	0.001	0.005	0	0.158	0.034412	0.133853				Q4
TMEH_01810	TMUEH	62	Female	0	1	0.816	2021	No AMD	0	1	4.53	0	censored_or_no_event	0.307	0.172	0.085	0.165	0.078	0.04	0	0	0.047	0.010087	0.015083				Q2
TMEH_01811	TMUEH	67.5	Male	0	0	0.73	2023	No AMD	0	1	3.71	0	censored_or_no_event	0.184	0.066	0.088	0.066	0.144	0.036	0	0	0.186	0.898557	0.021833				Q2
TMEH_01812	TMUEH	52.6	Female	0	1	0.76	2022	No AMD	0	1	4.85	0	censored_or_no_event	0.18	0.148	0.105	0.133	0.201	0.135	0	0	0.109	0.012374	0.005284				Q1
TMEH_01813	TMUEH	59	Male	1	0	0.772	2022	No AMD	0	1	4.12	0	censored_or_no_event	0.355	0.083	0.036	0.059	0.035	0	0.006	0	0.007	0.112894	0.005254				Q1
TMEH_01814	TMUEH	73.7	Male	1	0	0.684	2018	No AMD	0	1	5.11	0	censored_or_no_event	0.329	0.021	0.139	0.142	0.114	0	0	0	0.107	0.007751	0.010369				Q1
TMEH_01815	TMUEH	60.7	Female	1	1	0.726	2021	No AMD	0	1	1.76	0	censored_or_no_event	0.35	0.771	0.056	0.208	0.026	0.017	0.004	0	0.143	0.028561	0.013489				Q2
TMEH_01816	TMUEH	55.1	Male	0	1	0.623	2024	No AMD	0	1	4.43	0	censored_or_no_event	0.129	0.332	0.11	0.14	0.156	0	0.003	0	0.16	0.004033	0.031846				Q3
TMEH_01817	TMUEH	54.3	Female	1	1	0.803	2019	No AMD	0	1	5.31	0	censored_or_no_event	0.262	0.774	0.105	0.048	0.109	0	0.001	0	0.029	0.140749	0.026212				Q2
TMEH_01818	TMUEH	67.3	Male	0	0	0.874	2021	No AMD	0	1	3.57	0	censored_or_no_event	0.176	0.001	0.106	0.085	0.063	0	0	0	0.148	0.004837	0.023783				Q2
TMEH_01819	TMUEH	61.8	Female	1	0	0.898	2019	No AMD	0	1	4.63	0	censored_or_no_event	0.329	0.124	0.312	0.097	0.216	0.001	0	0	0.026	0.014075	0.006511				Q1
TMEH_01820	TMUEH	67	Female	0	0	0.657	2022	No AMD	0	1	4.39	0	censored_or_no_event	0.037	1.193	0.074	0.049	0.16	0.062	0	0	0.497	0.005523	0.041249				Q3
TMEH_01821	TMUEH	45	Female	0	1	0.761	2021	No AMD	0	1	4.83	0	censored_or_no_event	0.525	0.384	0.143	0.028	0.027	0.008	0	0	0.172	0.010191	0.002302				Q1
TMEH_01822	TMUEH	59.7	Female	0	0	0.855	2018	No AMD	0	1	3.47	0	censored_or_no_event	0.023	0.065	0.117	0.089	0.072	0.008	0	0	0.036	0.076841	0.011752				Q2
TMEH_01823	TMUEH	59.8	Female	0	0	0.76	2021	No AMD	0	1	4.1	0	censored_or_no_event	0.669	1.132	0.215	0.084	0.142	0.001	0	0	0.03	0.004008	0.073579				Q3
TMEH_01824	TMUEH	72.9	Male	0	0	0.857	2022	No AMD	0	1	1.52	0	censored_or_no_event	0.21	0.39	0.066	0.084	0.082	0.003	0.002	0	0.466	0.002959	0.062292				Q3
TMEH_01825	TMUEH	74	Female	0	0	0.843	2019	No AMD	0	1	2.97	0	censored_or_no_event	0.057	0.008	0.178	0.204	0.179	0.001	0.005	0	0.339	0.000988	0.018312				Q2
TMEH_01826	TMUEH	72.1	Female	0	0	0.793	2019	No AMD	0	1	5.24	0	censored_or_no_event	0.059	0.816	0.075	0.182	0.071	0.063	0	0	0.146	0.002103	0.006841				Q1
TMEH_01827	TMUEH	49.2	Female	1	0	0.747	2020	No AMD	0	1	2.94	0	censored_or_no_event	0.003	0.551	0.033	0.224	0.347	0.113	0.001	0	0.036	0.121477	0.05253				Q3
TMEH_01828	TMUEH	73.6	Male	1	1	0.857	2019	Early AMD	0	1	6.67	0	censored_or_no_event	0.887	0.604	0.071	0.317	0.113	0.02	0.005	0	0.354	0.003434	0.010553				Q1
TMEH_01829	TMUEH	76.7	Male	1	0	0.732	2022	Early AMD	0	1	4.36	0	censored_or_no_event	1.382	0.293	0.318	0.098	0.139	0.001	0.002	0	0.27	0.072931	0.077676				Q4
TMEH_01830	TMUEH	59.5	Male	0	0	0.706	2021	No AMD	0	1	3.57	0	censored_or_no_event	0.334	0.035	0.056	0.026	0.199	0.026	0	0	0.001	0.007571	0.077777				Q4
TMEH_01831	TMUEH	68.7	Male	0	0	0.781	2022	No AMD	0	1	5.38	0	censored_or_no_event	0.125	0.539	0.153	0.094	0.041	0.11	0	0	0.121	0.006863	0.055904				Q3
TMEH_01832	TMUEH	70	Female	0	0	0.781	2019	No AMD	0	1	3.31	0	censored_or_no_event	0.517	0.296	0.191	0.198	0.111	0	0	0	0.089	0.011761	0.048129				Q3
TMEH_01833	TMUEH	62.8	Male	1	1	0.7	2018	No AMD	0	1	3.57	0	censored_or_no_event	1.182	0.406	0.174	0.154	0.046	0.004	0	0	0.095	0.01091	0.04855				Q3
TMEH_01834	TMUEH	67.5	Female	0	0	0.878	2020	No AMD	0	1	4.59	0	censored_or_no_event	0.498	0.092	0.382	0.088	0.023	0.093	0	0	0.174	0.000897	0.035285				Q3
TMEH_01835	TMUEH	59.4	Male	0	0	0.581	2023	No AMD	0	1	3.13	0	censored_or_no_event	0.006	0.255	0.094	0.137	0.048	0.014	0	0	0.102	0.007049	0.102694				Q4
TMEH_01836	TMUEH	67.7	Male	0	0	0.859	2024	No AMD	0	1	2.82	0	censored_or_no_event	0.013	0.589	0.292	0.059	0.041	0	0	0	0.101	0.825411	0.008766				Q1
TMEH_01837	TMUEH	65.2	Male	0	1	0.863	2020	No AMD	0	1	4.24	0	censored_or_no_event	0.001	0.025	0.135	0.139	0.091	0.001	0	0	0.23	0.002613	0.002907				Q1
TMEH_01838	TMUEH	68.6	Female	1	0	0.848	2023	No AMD	0	1	5.57	0	censored_or_no_event	0.111	0.542	0.079	0.211	0.112	0.004	0	0	0.161	0.067859	0.006932				Q1
TMEH_01839	TMUEH	82.6	Female	0	0	0.873	2018	No AMD	0	1	3.57	0	censored_or_no_event	0.048	0.058	0.087	0.148	0.077	0.004	0	0	0.338	0.896324	0.010429				Q1
TMEH_01840	TMUEH	57.3	Male	0	1	0.778	2022	No AMD	0	1	3.49	0	censored_or_no_event	0.219	0.306	0.096	0.151	0.097	0.031	0.011	0	0.207	0.019542	0.018535				Q2
TMEH_01841	TMUEH	76.6	Female	0	0	0.707	2018	Early AMD	0	1	3.59	0	censored_or_no_event	0.724	0.906	0.168	0.147	0.294	0.001	0	0	0.299	0.060859	0.150497				Q4
TMEH_01842	TMUEH	67.2	Male	1	0	0.98	2020	No AMD	0	1	5.45	0	censored_or_no_event	0.422	0.303	0.128	0.122	0.119	0	0	0	0.138	0.039332	0.030567				Q3
TMEH_01843	TMUEH	66.5	Female	1	0	0.95	2022	No AMD	0	1	4.72	0	censored_or_no_event	0.019	0.026	0.12	0.086	0.082	0	0	0	0.009	0.006463	0.017253				Q2
TMEH_01844	TMUEH	48.3	Female	1	1	0.779	2023	No AMD	0	1	3.9	0	censored_or_no_event	0.428	0.674	0.043	0.096	0.048	0.001	0	0	0.002	0.040251	0.01146				Q2
TMEH_01845	TMUEH	74.8	Female	0	1	0.765	2022	No AMD	0	1	5.37	0	censored_or_no_event	0.1	0.615	0.094	0.088	0.079	0	0.01	0	0.247	0.001927	0.001394				Q1
TMEH_01846	TMUEH	56.5	Female	0	0	0.771	2024	No AMD	0	1	5.06	0	censored_or_no_event	0.058	0.345	0.056	0.109	0.041	0.002	0	0	0.07	0.039548	0.003116				Q1
TMEH_01847	TMUEH	58.3	Female	1	1	0.786	2019	No AMD	0	1	2.59	0	censored_or_no_event	0.055	0.117	0.128	0.102	0.088	0	0.004	0	0.309	0.805609	0.012665				Q2
TMEH_01848	TMUEH	64.1	Female	0	1	0.98	2018	Intermediate AMD	0	1	4.46	0	censored_or_no_event	0.831	3.127	0.515	0.268	0.514	0.048	0	0	0.337	0.046455	0.051208				Q3
TMEH_01849	TMUEH	63.7	Female	0	0	0.849	2020	No AMD	0	1	4.13	0	censored_or_no_event	0.122	1.206	0.219	0.067	0.253	0	0	0	0.319	0.047408	0.010172				Q1
TMEH_01850	TMUEH	59	Female	1	0	0.699	2020	Early AMD	0	1	2.11	0	censored_or_no_event	1.222	0.616	0.302	0.243	0.273	0.02	0	0	0.437	0.0257	0.024894				Q2
TMEH_01851	TMUEH	78.9	Male	0	1	0.737	2018	No AMD	0	1	2.4	0	censored_or_no_event	0.665	0.468	0.232	0.166	0.042	0.014	0	0	0.522	0.036889	0.085324				Q4
TMEH_01852	TMUEH	72.2	Male	0	0	0.775	2019	No AMD	0	1	6.97	0	censored_or_no_event	0.069	0.221	0.101	0.169	0.136	0.005	0.097	0	0.065	0.151524	0.013513				Q2
TMEH_01853	TMUEH	87.2	Male	0	0	0.669	2019	No AMD	0	1	4.58	0	censored_or_no_event	1.719	0.342	0.057	0.263	0.025	0	0.002	0	0.002	0.00668	0.017756				Q2
TMEH_01854	TMUEH	60.1	Male	0	0	0.73	2024	No AMD	0	1	4.86	0	censored_or_no_event	0.186	0.428	0.172	0.04	0.066	0	0	0	0.035	0.109022	0.002918				Q1
TMEH_01855	TMUEH	59.8	Male	0	0	0.805	2021	No AMD	0	1	4.54	0	censored_or_no_event	0.256	1.414	0.172	0.155	0.114	0.065	0	0	0.177	0.003893	0.03898				Q3
TMEH_01856	TMUEH	83.5	Male	1	0	0.72	2020	No AMD	0	1	4.86	0	censored_or_no_event	1.258	0.337	0.113	0.095	0.197	0.025	0.002	0	0.09	0.014937	0.020761				Q2
TMEH_01857	TMUEH	55.7	Male	1	0	0.602	2018	No AMD	0	1	3.95	0	censored_or_no_event	0.079	0.052	0.31	0.071	0.077	0.031	0	0	0.249	0.014447	0.032241				Q3
TMEH_01858	TMUEH	69	Male	0	0	0.92	2019	Intermediate AMD	0	1	4.8	0	censored_or_no_event	1.198	0.426	0.308	0.627	0.388	0	0	0	0.52	0.034372	0.243653				Q4
TMEH_01859	TMUEH	64.1	Male	1	0	0.734	2018	No AMD	0	1	3.79	0	censored_or_no_event	0.176	0.067	0.13	0.07	0.097	0	0.006	0	0.206	0.019639	0.001832				Q1
TMEH_01860	TMUEH	64.5	Male	1	0	0.858	2020	No AMD	0	1	4.03	0	censored_or_no_event	0.259	0.24	0.076	0.091	0.235	0.012	0	0	0.069	0.108984	0.043278				Q3
TMEH_01861	TMUEH	54.5	Female	0	1	0.635	2021	Late AMD	1	0	4.33	0	censored_or_no_event	0.992	3.076	0.494	0.698	0.72	0.668	1.131	0	0.358	0.975984	0.008325
TMEH_01862	TMUEH	60.9	Male	0	0	0.854	2018	No AMD	0	1	4.99	0	censored_or_no_event	0.405	0.801	0.121	0.107	0.067	0.005	0	0	0.223	0.022074	0.002294				Q1
TMEH_01863	TMUEH	83.6	Male	0	0	0.765	2021	No AMD	0	1	3.16	0	censored_or_no_event	0.202	0.186	0.077	0.062	0.058	0.023	0	0	0.014	0.010934	0.064833				Q3
TMEH_01864	TMUEH	68.1	Male	0	0	0.738	2018	No AMD	0	1	1.36	0	censored_or_no_event	0.375	0.151	0.268	0.07	0.167	0.025	0.012	0	0.157	0.021186	0.090256				Q4
TMEH_01865	TMUEH	79.8	Female	1	0	0.819	2021	No AMD	0	1	4.44	0	censored_or_no_event	0.149	0.218	0.084	0.241	0.129	0.001	0.001	0	0.24	8.5e-05	0.034786				Q3
TMEH_01866	TMUEH	61.4	Female	0	0	0.693	2019	No AMD	0	1	5.06	0	censored_or_no_event	0.056	0.434	0.137	0.042	0.062	0	0	0	0.24	0.015838	0.008892				Q1
TMEH_01867	TMUEH	68	Female	0	0	0.827	2018	Late AMD	1	0	3.48	0	censored_or_no_event	1.497	2.452	0.746	0.839	0.596	2.644	0.39	0	0.693	0.654007	0.00584
TMEH_01868	TMUEH	72.4	Female	1	0	0.933	2024	No AMD	0	1	2.95	0	censored_or_no_event	0.202	0.102	0.112	0.074	0.172	0	0.066	0	0.044	0.024929	0.013271				Q2
TMEH_01869	TMUEH	72.3	Female	0	0	0.727	2024	No AMD	0	1	4.44	0	censored_or_no_event	0.356	0.445	0.261	0.27	0.052	0.005	0.017	0	0.113	0.016715	0.014194				Q2
TMEH_01870	TMUEH	65.2	Male	0	0	0.704	2024	No AMD	0	1	2.26	0	censored_or_no_event	0.12	0.13	0.144	0.142	0.065	0.003	0.005	0	0.039	0.004905	0.037052				Q3
TMEH_01871	TMUEH	67.4	Male	1	0	0.858	2018	No AMD	0	1	4.73	0	censored_or_no_event	0.192	0.008	0.063	0.246	0.021	0.038	0.005	0	0.238	0.012638	0.012264				Q2
TMEH_01872	TMUEH	76.3	Male	1	0	0.923	2022	No AMD	0	1	6.23	0	censored_or_no_event	0.147	0.252	0.178	0.347	0.088	0	0.009	0	0.174	0.028941	0.027244				Q2
TMEH_01873	TMUEH	69.6	Female	0	0	0.722	2019	No AMD	0	1	2.95	0	censored_or_no_event	0.505	0.159	0.074	0.054	0.106	0	0.001	0	0.12	0.001769	0.020737				Q2
TMEH_01874	TMUEH	51.6	Male	0	0	0.849	2023	Early AMD	0	1	3.4	0	censored_or_no_event	0.267	0.748	0.146	0.121	0.146	0.182	0.001	0	0.434	0.035208	0.013399				Q2
TMEH_01875	TMUEH	61.6	Male	0	0	0.884	2018	No AMD	0	1	4.21	0	censored_or_no_event	0.279	0.26	0.122	0.084	0.178	0.015	0.003	0	0.363	0.008807	0.014841				Q2
TMEH_01876	TMUEH	57.4	Female	1	0	0.686	2023	No AMD	0	1	3.63	0	censored_or_no_event	0.063	0.363	0.069	0.066	0.102	0	0	0	0.433	0.004733	0.072272				Q3
TMEH_01877	TMUEH	52.3	Female	1	0	0.649	2018	Early AMD	0	1	0.72	1	incident_late_amd	2.214	1.63	0.223	0.245	0.123	0	0	0	0.541	0.011845	0.006349				Q1
TMEH_01878	TMUEH	73.8	Male	0	0	0.836	2019	No AMD	0	1	1.79	0	censored_or_no_event	0.231	0.963	0.046	0.064	0.054	0	0.009	0	0.126	0.014616	0.025229				Q2
TMEH_01879	TMUEH	76.1	Female	1	0	0.921	2021	No AMD	0	1	3.9	0	censored_or_no_event	0.136	0.112	0.292	0.336	0.166	0.005	0	0	0.052	0.008966	0.172528				Q4
TMEH_01880	TMUEH	60.2	Female	0	1	0.674	2019	No AMD	0	1	5.86	0	censored_or_no_event	0.593	0.148	0.142	0.118	0.39	0.013	0.008	0	0.543	0.03971	0.21028				Q4
TMEH_01881	TMUEH	64.1	Male	0	0	0.875	2024	No AMD	0	1	5.83	0	censored_or_no_event	0.165	0.107	0.122	0.157	0.084	0.004	0	0	0.044	0.009395	0.025497				Q2
TMEH_01882	TMUEH	83.9	Female	0	0	0.768	2022	No AMD	0	1	4.75	0	censored_or_no_event	0.636	0.862	0.16	0.393	0.027	0	0	0	0.193	0.012328	0.082428				Q4
TMEH_01883	TMUEH	65.5	Male	0	0	0.839	2018	No AMD	0	1	1.58	0	censored_or_no_event	1.505	0.046	0.257	0.148	0.076	0.114	0.001	0	0.063	0.004948	0.004184				Q1
TMEH_01884	TMUEH	66.1	Male	0	0	0.906	2024	No AMD	0	1	1.49	0	censored_or_no_event	0.323	0.481	0.076	0.075	0.044	0.016	0.002	0	0.2	0.041676	0.045616				Q3
TMEH_01885	TMUEH	69.6	Male	1	0	0.739	2022	Early AMD	0	1	4.6	0	censored_or_no_event	0.159	0.548	0.29	0.087	0.125	0.043	0	0	0.183	0.008245	0.060961				Q3
TMEH_01886	TMUEH	78.1	Male	0	0	0.593	2020	Early AMD	0	1	3.07	0	censored_or_no_event	0.55	1.54	0.486	0.251	0.201	0.001	0	0	0.276	0.008015	0.029069				Q3
TMEH_01887	TMUEH	71.2	Male	1	1	0.709	2022	No AMD	0	1	3.61	0	censored_or_no_event	0.25	0.094	0.024	0.039	0.08	0	0.002	0	0.008	0.072731	0.227481				Q4
TMEH_01888	TMUEH	76.1	Male	0	0	0.72	2023	No AMD	0	1	4.47	0	censored_or_no_event	0.814	0.259	0.171	0.071	0.013	0.008	0.001	0	0.034	0.04183	0.009825				Q1
TMEH_01889	TMUEH	58.6	Female	0	0	0.851	2018	No AMD	0	1	5.3	0	censored_or_no_event	0.095	0.802	0.106	0.097	0.038	0	0.002	0	0.201	0.039571	0.037996				Q3
TMEH_01890	TMUEH	74.3	Male	0	0	0.708	2024	No AMD	0	1	3.33	0	censored_or_no_event	0.042	0.001	0.104	0.077	0.083	0	0.004	0	0.486	0.010989	0.034161				Q3
TMEH_01891	TMUEH	66.2	Female	1	0	0.678	2023	No AMD	0	1	4.93	0	censored_or_no_event	0.007	0.401	0.05	0.168	0.216	0	0.009	0	0.009	0.032353	0.004769				Q1
TMEH_01892	TMUEH	60	Male	1	0	0.733	2018	No AMD	0	1	2.05	0	censored_or_no_event	0.666	1.61	0.158	0.102	0.164	0	0	0	0.139	0.035715	0.002897				Q1
TMEH_01893	TMUEH	71.7	Female	0	0	0.89	2019	No AMD	0	1	4.32	0	censored_or_no_event	0.246	0.462	0.151	0.088	0.127	0	0	0	0.074	0.002491	0.133132				Q4
TMEH_01894	TMUEH	88	Male	0	0	0.682	2021	No AMD	0	1	4.54	0	censored_or_no_event	0.571	0.039	0.229	0.025	0.114	0	0	0	0.232	0.010657	0.0492				Q3
TMEH_01895	TMUEH	68.8	Female	0	0	0.827	2022	No AMD	0	1	3.97	0	censored_or_no_event	0.207	0.337	0.169	0.105	0.249	0.004	0	0	0.077	0.019824	0.00117				Q1
TMEH_01896	TMUEH	75.8	Male	1	0	0.644	2020	No AMD	0	1	4.64	0	censored_or_no_event	0.915	0.071	0.098	0.046	0.111	0	0	0	0.047	0.002791	0.060443				Q3
TMEH_01897	TMUEH	64.7	Female	0	0	0.98	2019	No AMD	0	1	3.07	0	censored_or_no_event	0.126	0.031	0.085	0.167	0.049	0	0	0	0.397	0.017093	0.018858				Q2
TMEH_01898	TMUEH	53.6	Female	0	0	0.57	2019	Intermediate AMD	0	1	4.41	0	censored_or_no_event	0.705	1.077	0.491	0.476	0.693	0.012	0	0	0.191	0.029021	0.466827				Q4
TMEH_01899	TMUEH	71.7	Male	0	1	0.824	2023	No AMD	0	1	3.22	0	censored_or_no_event	0.141	0.202	0.053	0.092	0.136	0.046	0.001	0	0.011	0.00296	0.025472				Q2
TMEH_01900	TMUEH	58.3	Female	0	0	0.816	2020	No AMD	0	1	2.87	0	censored_or_no_event	0.197	0.87	0.047	0.204	0.036	0	0.006	0	0.053	0.22726	0.010832				Q1
TMEH_01901	TMUEH	65	Female	0	0	0.686	2024	No AMD	0	1	2.3	0	censored_or_no_event	0.812	0.333	0.182	0.16	0.055	0	0	0	0.127	0.008081	0.037359				Q3
TMEH_01902	TMUEH	83.8	Female	1	0	0.72	2019	No AMD	0	1	4.68	0	censored_or_no_event	0.475	0.263	0.082	0.155	0.047	0.002	0	0	0.489	0.043538	0.023433				Q2
TMEH_01903	TMUEH	51.5	Male	1	0	0.778	2023	No AMD	0	1	3.87	0	censored_or_no_event	0.02	0.298	0.059	0.074	0.044	0	0.007	0	0.136	0.01418	0.015063				Q2
TMEH_01904	TMUEH	70.1	Male	0	0	0.766	2019	No AMD	0	1	3.86	0	censored_or_no_event	0.432	0.731	0.151	0.233	0.045	0	0	0	0.122	0.011991	0.016694				Q2
TMEH_01905	TMUEH	71.4	Female	0	1	0.721	2021	No AMD	0	1	2.45	0	censored_or_no_event	0.436	1.512	0.065	0.111	0.04	0.012	0	0	0.35	0.012831	0.051663				Q3
TMEH_01906	TMUEH	69.7	Male	0	0	0.756	2021	No AMD	0	1	4.43	0	censored_or_no_event	0.403	0.036	0.128	0.079	0.049	0	0.051	0	0.257	0.04911	0.019387				Q2
TMEH_01907	TMUEH	61.9	Female	0	0	0.558	2024	No AMD	0	1	4.97	0	censored_or_no_event	0.915	0.502	0.075	0.046	0.231	0	0.007	0	0.087	0.007772	0.013592				Q2
TMEH_01908	TMUEH	68.6	Female	0	0	0.869	2022	No AMD	0	1	4.51	0	censored_or_no_event	0.103	1.138	0.076	0.024	0.156	0.025	0.001	0	0.116	0.008921	0.021538				Q2
TMEH_01909	TMUEH	58.8	Male	1	0	0.801	2019	No AMD	0	1	5.3	0	censored_or_no_event	0.021	0.036	0.088	0.056	0.097	0.005	0	0	0.045	0.009929	0.01522				Q2
TMEH_01910	TMUEH	80.3	Male	1	0	0.912	2023	No AMD	0	1	3.96	0	censored_or_no_event	0.947	0.043	0.067	0.075	0.043	0.042	0.002	0	0.299	0.004453	0.069801				Q3
TMEH_01911	TMUEH	68.4	Female	0	1	0.705	2024	No AMD	0	1	3.37	0	censored_or_no_event	0.162	0.441	0.06	0.119	0.057	0	0	0	0.085	0.020443	0.064286				Q3
TMEH_01912	TMUEH	78.3	Male	1	0	0.718	2020	Early AMD	0	1	4	0	censored_or_no_event	0.702	0.674	0.299	0.23	0.201	0	0	0	0.585	0.006382	0.124874				Q4
TMEH_01913	TMUEH	64.5	Female	0	0	0.762	2023	Early AMD	0	1	5.37	0	censored_or_no_event	1.191	0.17	0.416	0.122	0.053	0	0.001	0	0.431	0.120704	0.035752				Q3
TMEH_01914	TMUEH	74.5	Female	0	1	0.755	2024	Early AMD	0	1	3.91	0	censored_or_no_event	0.636	1.46	0.189	0.264	0.078	0.007	0	0	0.047	0.006313	0.001436				Q1
TMEH_01915	TMUEH	72.9	Male	0	0	0.87	2018	No AMD	0	1	0.91	0	censored_or_no_event	0.104	0.131	0.096	0.161	0.261	0.03	0.001	0	0.305	0.843085	0.069083				Q3
TMEH_01916	TMUEH	57.2	Female	0	0	0.836	2024	No AMD	0	1	4.61	0	censored_or_no_event	0.223	0.026	0.096	0.047	0.18	0.128	0.004	0	0.153	0.172113	0.001794				Q1
TMEH_01917	TMUEH	80.6	Male	0	0	0.744	2021	Early AMD	0	1	3.96	0	censored_or_no_event	0.208	0.538	0.118	0.23	0.152	0	0	0	0.698	0.05446	0.064703				Q3
TMEH_01918	TMUEH	88	Male	1	0	0.765	2022	No AMD	0	1	4.21	0	censored_or_no_event	0.28	0.257	0.273	0.064	0.1	0.002	0	0	0.069	0.024414	0.013099				Q2
TMEH_01919	TMUEH	76.2	Female	0	0	0.796	2020	No AMD	0	1	5.49	0	censored_or_no_event	1.061	0.545	0.084	0.077	0.084	0	0	0	0.155	0.012668	0.010496				Q1
TMEH_01920	TMUEH	55.5	Female	0	1	0.905	2023	No AMD	0	1	3.82	0	censored_or_no_event	0.229	0.176	0.041	0.045	0.102	0	0	0	0.36	0.002785	0.016836				Q2
TMEH_01921	TMUEH	59.8	Male	0	0	0.774	2023	No AMD	0	1	3.33	0	censored_or_no_event	0.031	0.639	0.067	0.03	0.04	0.004	0	0	0.232	0.007126	0.084211				Q4
TMEH_01922	TMUEH	47.9	Male	0	0	0.761	2022	No AMD	0	1	2.76	0	censored_or_no_event	0.847	0.205	0.117	0.036	0.065	0.013	0	0	0.082	0.050612	0.019338				Q2
TMEH_01923	TMUEH	60.1	Female	0	0	0.764	2020	No AMD	0	1	5.04	0	censored_or_no_event	0.211	0.359	0.06	0.173	0.043	0.001	0.004	0	0.037	0.215539	0.003387				Q1
TMEH_01924	TMUEH	82.3	Female	1	0	0.768	2021	No AMD	0	1	6.37	0	censored_or_no_event	0.298	0.286	0.19	0.033	0.102	0	0	0	0.097	0.013937	0.010156				Q1
TMEH_01925	TMUEH	75.9	Male	0	0	0.947	2019	No AMD	0	1	4.17	0	censored_or_no_event	0.219	0.991	0.059	0.11	0.029	0.001	0	0	0.256	0.01582	0.090565				Q4
TMEH_01926	TMUEH	58.7	Male	0	0	0.853	2023	No AMD	0	1	1.79	0	censored_or_no_event	0.394	0.744	0.333	0.171	0.055	0.001	0.001	0	0.038	0.107776	0.032202				Q3
TMEH_01927	TMUEH	56.1	Male	0	0	0.723	2024	No AMD	0	1	4.94	0	censored_or_no_event	0.453	0.007	0.125	0.208	0.076	0.059	0	0	0.203	0.00911	0.010677				Q1
TMEH_01928	TMUEH	61.4	Male	0	0	0.575	2018	No AMD	0	1	3.35	0	censored_or_no_event	0.037	0.024	0.098	0.101	0.078	0.009	0	0	0.024	0.004669	0.081751				Q4
TMEH_01929	TMUEH	76.3	Female	0	0	0.98	2020	No AMD	0	1	4.25	0	censored_or_no_event	0.207	0.521	0.16	0.067	0.049	0.023	0.004	0	0.171	0.003843	0.032369				Q3
TMEH_01930	TMUEH	71.3	Male	0	0	0.698	2018	No AMD	0	1	1.89	0	censored_or_no_event	0.331	0.618	0.103	0.633	0.116	0.065	0	0	0.228	0.005698	0.027541				Q2
TMEH_01931	TMUEH	79.9	Male	0	0	0.777	2022	No AMD	0	1	4.13	0	censored_or_no_event	1.458	0.732	0.134	0.106	0.058	0.012	0.018	0	0.513	0.851427	0.019482				Q2
TMEH_01932	TMUEH	61.5	Female	1	1	0.766	2024	No AMD	0	1	2.48	0	censored_or_no_event	0.28	1.448	0.082	0.025	0.067	0.027	0.027	0	0.335	0.027418	0.002074				Q1
TMEH_01933	TMUEH	68.1	Male	1	0	0.845	2021	No AMD	0	1	6.46	0	censored_or_no_event	0.006	0.141	0.185	0.273	0.188	0.05	0	0	0.291	0.004339	0.133675				Q4
TMEH_01934	TMUEH	60.9	Female	0	0	0.815	2023	No AMD	0	1	2.33	0	censored_or_no_event	0.124	0.324	0.15	0.11	0.052	0.001	0	0	0.125	0.104585	0.030958				Q3
TMEH_01935	TMUEH	65.3	Female	0	0	0.743	2019	No AMD	0	1	4.48	0	censored_or_no_event	0.43	0.241	0.163	0.041	0.09	0	0	0	0.12	0.011919	0.018999				Q2
TMEH_01936	TMUEH	64.4	Female	0	0	0.916	2024	No AMD	0	1	4.56	0	censored_or_no_event	0.52	0.099	0.085	0.039	0.055	0.002	0.025	0	0.303	0.042508	0.022026				Q2
TMEH_01937	TMUEH	64.5	Female	1	0	0.693	2020	No AMD	0	1	3.91	0	censored_or_no_event	0.249	0.282	0.101	0.075	0.068	0.001	0.011	0	0.266	0.003969	0.026944				Q2
TMEH_01938	TMUEH	72.1	Male	0	0	0.93	2018	Intermediate AMD	0	1	3.94	0	censored_or_no_event	0.105	0.913	0.163	0.763	0.125	0	0.002	0	0.105	0.018983	0.044196				Q3
TMEH_01939	TMUEH	63	Male	0	0	0.861	2018	No AMD	0	1	4.41	0	censored_or_no_event	1.442	0.131	0.137	0.14	0.159	0.042	0	0	0.132	0.048776	0.010476				Q1
TMEH_01940	TMUEH	65.8	Male	0	1	0.927	2024	Early AMD	0	1	4.85	0	censored_or_no_event	0.798	0.762	0.173	0.101	0.164	0.02	0	0	0.285	0.022275	0.083671				Q4
TMEH_01941	TMUEH	59.4	Male	1	0	0.925	2024	No AMD	0	1	5.89	0	censored_or_no_event	0.044	0.043	0.182	0.037	0.138	0.001	0.002	0	0.619	0.015265	0.019574				Q2
TMEH_01942	TMUEH	77.4	Female	0	0	0.814	2018	Intermediate AMD	0	1	5.21	0	censored_or_no_event	0.785	1.972	0.474	0.499	0.392	0.001	0.018	0	0.366	0.238671	0.122143				Q4
TMEH_01943	TMUEH	81.9	Male	0	1	0.931	2020	No AMD	0	1	3.29	0	censored_or_no_event	0.497	0.497	0.084	0.029	0.045	0.001	0	0	0.339	0.011486	0.035216				Q3
TMEH_01944	TMUEH	83.9	Male	0	0	0.726	2018	No AMD	0	1	4.08	0	censored_or_no_event	1.049	0.314	0.127	0.11	0.078	0.023	0.001	0	0.307	0.032938	0.020694				Q2
TMEH_01945	TMUEH	74.1	Male	0	0	0.917	2019	Early AMD	0	1	3.62	1	incident_late_amd	0.708	0.801	0.403	0.165	0.073	0	0	0	0.374	0.002241	0.026433				Q2
TMEH_01946	TMUEH	66.8	Female	1	1	0.748	2018	No AMD	0	1	2.89	0	censored_or_no_event	0.096	0.282	0.273	0.104	0.039	0	0	0	0.113	0.034525	0.181002				Q4
TMEH_01947	TMUEH	59.1	Female	0	0	0.857	2020	Early AMD	0	1	3.48	0	censored_or_no_event	1.316	0.223	0.184	0.361	0.293	0.024	0	0	0.111	0.050265	0.007114				Q1
TMEH_01948	TMUEH	58	Female	0	0	0.874	2019	Intermediate AMD	0	1	4.14	1	incident_late_amd	1.349	1.521	0.57	0.434	0.481	0.008	0	0	0.313	0.030895	0.049006				Q3
TMEH_01949	TMUEH	66.4	Female	1	0	0.835	2020	No AMD	0	1	6.09	0	censored_or_no_event	0.504	0.416	0.119	0.071	0.057	0	0	0	0.178	0.012312	0.004923				Q1
TMEH_01950	TMUEH	56.4	Male	0	0	0.98	2020	No AMD	0	1	4.74	0	censored_or_no_event	0.299	0.206	0.102	0.076	0.133	0.005	0	0	0.135	0.142611	0.027506				Q2
TMEH_01951	TMUEH	73.7	Male	1	0	0.846	2023	Intermediate AMD	0	1	1.98	0	censored_or_no_event	2.223	0.966	0.498	0.193	0.21	0.014	0.05	0	0.634	0.003185	0.507456				Q4
TMEH_01952	TMUEH	69.3	Male	1	0	0.567	2019	No AMD	0	1	2.6	0	censored_or_no_event	0.518	1.054	0.306	0.209	0.068	0.005	0.004	0	0.23	0.007132	0.220865				Q4
TMEH_01953	TMUEH	55.6	Male	0	0	0.614	2024	No AMD	0	1	4.95	0	censored_or_no_event	0.938	0.047	0.06	0.136	0.063	0.033	0.003	0	0.7	0.004942	0.003352				Q1
TMEH_01954	TMUEH	65.3	Female	0	1	0.708	2023	No AMD	0	1	2.44	0	censored_or_no_event	1.478	0.962	0.097	0.246	0.137	0.033	0	0	0.183	0.003469	0.012159				Q2
TMEH_01955	TMUEH	74.4	Female	0	1	0.646	2024	No AMD	0	1	3.94	0	censored_or_no_event	0.067	0.989	0.128	0.032	0.139	0	0.001	0	0.063	0.019462	0.009687				Q1
TMEH_01956	TMUEH	77.1	Female	0	0	0.613	2023	Early AMD	0	1	1.83	0	censored_or_no_event	0.064	0.554	0.119	0.231	0.073	0	0	0	0.404	0.162678	0.059745				Q3
TMEH_01957	TMUEH	69	Male	0	0	0.774	2018	No AMD	0	1	3.97	0	censored_or_no_event	0.074	0.146	0.088	0.049	0.027	0	0	0	0.097	0.025844	0.009007				Q1
TMEH_01958	TMUEH	72.7	Male	0	0	0.796	2018	Intermediate AMD	0	1	2.2	1	incident_late_amd	0.726	1.839	0.254	0.2	0.178	0	0.009	0	0.289	0.003896	0.040452				Q3
TMEH_01959	TMUEH	70	Female	0	0	0.794	2022	Early AMD	0	1	4.81	0	censored_or_no_event	1.167	0.886	0.259	0.2	0.408	0	0	0	0.172	0.07073	0.150734				Q4
TMEH_01960	TMUEH	63.3	Female	1	0	0.896	2018	No AMD	0	1	3.16	0	censored_or_no_event	0.248	0.552	0.097	0.088	0.067	0.004	0	0	0.088	0.018122	0.003773				Q1
TMEH_01961	TMUEH	68.5	Female	1	0	0.783	2018	No AMD	0	1	4.09	0	censored_or_no_event	0.05	1.365	0.204	0.124	0.103	0	0	0	0.535	0.866369	0.105498				Q4
TMEH_01962	TMUEH	68.3	Male	0	0	0.744	2020	No AMD	0	1	6.62	0	censored_or_no_event	0.045	0.666	0.174	0.121	0.079	0.008	0.001	0	0.013	0.169049	0.009115				Q1
TMEH_01963	TMUEH	62.3	Male	1	0	0.677	2019	No AMD	0	1	5.89	0	censored_or_no_event	0.242	0.255	0.083	0.225	0.085	0	0.003	0	0.289	0.08883	0.034905				Q3
TMEH_01964	TMUEH	69.4	Female	0	0	0.769	2020	No AMD	0	1	3.28	0	censored_or_no_event	0.237	0.043	0.091	0.127	0.075	0	0	0	0.061	0.186379	0.022203				Q2
TMEH_01965	TMUEH	67.1	Female	0	0	0.756	2021	Early AMD	0	1	4.79	0	censored_or_no_event	0.981	1.99	0.197	0.431	0.404	0.002	0	0	0.246	0.054785	0.19421				Q4
TMEH_01966	TMUEH	70.6	Female	1	1	0.769	2020	No AMD	0	1	5.39	0	censored_or_no_event	1.195	0.051	0.107	0.139	0.191	0.028	0	0	0.254	0.00662	0.059487				Q3
TMEH_01967	TMUEH	67.4	Male	1	0	0.728	2018	No AMD	0	1	4.16	0	censored_or_no_event	0.011	0.498	0.097	0.087	0.069	0.015	0.017	0	0.524	0.002392	0.013707				Q2
TMEH_01968	TMUEH	67.2	Female	0	0	0.676	2024	No AMD	0	1	3.03	0	censored_or_no_event	0.113	0.267	0.13	0.161	0.256	0	0.001	0	0.049	0.009831	0.004804				Q1
TMEH_01969	TMUEH	51.8	Female	0	0	0.843	2024	No AMD	0	1	3.85	0	censored_or_no_event	0.535	1.116	0.181	0.03	0.082	0.033	0.001	0	0.046	0.049382	0.10915				Q4
TMEH_01970	TMUEH	87.4	Male	1	0	0.746	2018	No AMD	0	1	5.21	0	censored_or_no_event	0.104	0.861	0.128	0.037	0.274	0.015	0.001	0	0.156	0.047884	0.107621				Q4
TMEH_01971	TMUEH	73.5	Male	0	0	0.722	2022	No AMD	0	1	5	0	censored_or_no_event	0.456	0.621	0.153	0.022	0.031	0	0	0	0.393	0.025984	0.057632				Q3
TMEH_01972	TMUEH	71.1	Female	1	0	0.721	2018	No AMD	0	1	4.07	0	censored_or_no_event	0.182	0.167	0.191	0.043	0.059	0.004	0.003	0	0.29	0.025505	0.009247				Q1
TMEH_01973	TMUEH	82.4	Female	0	1	0.584	2021	No AMD	0	1	4.61	0	censored_or_no_event	0.247	0.552	0.264	0.085	0.072	0.015	0.008	0	0.187	0.904282	0.054126				Q3
TMEH_01974	TMUEH	75.9	Male	1	0	0.693	2018	No AMD	0	1	5.7	0	censored_or_no_event	0.433	0.248	0.325	0.155	0.055	0	0	0	0.216	0.032169	0.024576				Q2
TMEH_01975	TMUEH	71.4	Male	0	1	0.838	2018	No AMD	0	1	0.53	0	censored_or_no_event	1.152	0.315	0.062	0.079	0.05	0	0.001	0	0.113	0.081316	0.013163				Q2
TMEH_01976	TMUEH	73	Male	0	0	0.793	2021	No AMD	0	1	4.91	0	censored_or_no_event	1.235	0.188	0.09	0.102	0.065	0	0.012	0	0.125	0.023129	0.065976				Q3
TMEH_01977	TMUEH	81.6	Male	1	0	0.856	2024	No AMD	0	1	4.26	0	censored_or_no_event	0.4	0.094	0.162	0.1	0.078	0.012	0.014	0	0.043	0.611681	0.158687				Q4
TMEH_01978	TMUEH	69.6	Female	1	0	0.928	2024	No AMD	0	1	1.63	0	censored_or_no_event	0.046	0.845	0.147	0.212	0.091	0.003	0	0	0.048	0.005118	0.005628				Q1
TMEH_01979	TMUEH	55.8	Female	0	0	0.585	2022	Intermediate AMD	0	1	6.57	0	censored_or_no_event	0.936	1.438	0.565	0.303	0.537	0.005	0	0	0.444	0.010424	0.164276				Q4
TMEH_01980	TMUEH	54.4	Male	0	1	0.724	2018	No AMD	0	1	4.97	0	censored_or_no_event	0.436	0.217	0.056	0.127	0.086	0.119	0	0	0.015	0.009865	0.010907				Q1
TMEH_01981	TMUEH	79.2	Female	1	0	0.763	2023	No AMD	0	1	4.56	0	censored_or_no_event	0.954	0.251	0.092	0.069	0.112	0	0	0	0.218	0.030615	0.058188				Q3
TMEH_01982	TMUEH	65.7	Female	0	1	0.821	2019	No AMD	0	1	4.18	0	censored_or_no_event	0.516	0.03	0.058	0.074	0.051	0.015	0	0	0.302	0.010518	0.020242				Q2
TMEH_01983	TMUEH	72	Male	0	0	0.791	2021	No AMD	0	1	3.61	0	censored_or_no_event	0.223	0.336	0.085	0.066	0.052	0.004	0.015	0	0.236	0.046854	0.120369				Q4
TMEH_01984	TMUEH	66.6	Male	0	0	0.833	2018	No AMD	0	1	5.05	0	censored_or_no_event	0.453	0.207	0.128	0.227	0.164	0	0.003	0	0.148	0.136938	0.013737				Q2
TMEH_01985	TMUEH	71.2	Male	0	0	0.729	2023	Early AMD	0	1	3.96	0	censored_or_no_event	1.538	0.409	0.113	0.061	0.263	0.014	0	0	0.323	0.018222	0.543363				Q4
TMEH_01986	TMUEH	60.1	Female	0	0	0.715	2024	No AMD	0	1	2.37	0	censored_or_no_event	0.081	0.046	0.163	0.109	0.054	0.03	0	0	0.251	0.030785	0.087666				Q4
TMEH_01987	TMUEH	71.4	Male	0	0	0.912	2021	No AMD	0	1	5.28	0	censored_or_no_event	0.465	0.035	0.338	0.269	0.047	0	0.01	0	0.363	0.007642	0.025896				Q2
TMEH_01988	TMUEH	47.9	Female	0	0	0.921	2022	No AMD	0	1	4.76	0	censored_or_no_event	0.012	0.331	0.253	0.088	0.095	0	0.022	0	0.142	0.010598	0.002867				Q1
TMEH_01989	TMUEH	65	Male	0	0	0.907	2018	Early AMD	0	1	2.17	0	censored_or_no_event	0.206	0.291	0.362	0.576	0.087	0.004	0	0	0.553	0.007335	0.163571				Q4
TMEH_01990	TMUEH	55.7	Male	1	1	0.979	2021	No AMD	0	1	4.99	0	censored_or_no_event	0.285	0.708	0.102	0.087	0.057	0	0	0	0.167	0.008859	0.097162				Q4
TMEH_01991	TMUEH	67.3	Female	0	0	0.73	2022	Early AMD	0	1	3.92	0	censored_or_no_event	0.508	1.044	0.151	0.14	0.06	0	0	0	0.35	0.003765	0.00188				Q1
TMEH_01992	TMUEH	68.1	Female	0	0	0.888	2019	No AMD	0	1	1.94	0	censored_or_no_event	0.245	0.034	0.334	0.029	0.305	0.022	0	0	0.279	0.037984	0.045995				Q3
TMEH_01993	TMUEH	66	Male	1	0	0.768	2020	No AMD	0	1	3.67	0	censored_or_no_event	0.097	0.374	0.052	0.078	0.041	0.004	0.001	0	0.023	0.041068	0.046759				Q3
TMEH_01994	TMUEH	68.6	Male	1	0	0.763	2021	No AMD	0	1	4.62	0	censored_or_no_event	0.52	1.073	0.279	0.163	0.141	0.014	0.004	0	0.252	0.14928	0.25421				Q4
TMEH_01995	TMUEH	52.2	Female	1	0	0.98	2021	No AMD	0	1	4.73	0	censored_or_no_event	0.315	0.32	0.123	0.407	0.081	0	0	0	0.239	0.128617	0.168576				Q4
TMEH_01996	TMUEH	58	Female	0	0	0.608	2021	No AMD	0	1	6.71	0	censored_or_no_event	0.405	0.058	0.05	0.076	0.049	0.073	0	0	0.205	0.002785	0.003405				Q1
