# Supplementary material for: ORBIT‐AMD: Ordinal Risk, Bilateral Imaging, and Trajectory Learning for Age‐Related Macular Degeneration in Multi‐Cohorts
Source: Adv Sci (Weinh). 2026 Jun 27:e76361. Online ahead of print. doi: 10.1002/advs.76361 (PMC13337016; doi:10.1002/advs.76361)
Supplement: Supplementary file 2 — Supporting File 2: advs76361‐sup‐0002‐DataFile.zip. [file ADVS-9999-e76361-s001.zip › data/tmueh_deidentified_concepts.csv]

participant_id_hash	drusen_area	drusen_volume	pigment_disturbance	hyperreflective_foci	ellipsoid_zone_disruption	ga_area	fluid_volume	hemorrhage	inter_eye_asymmetry
TMEH_00001	1.44	2.577	0.196	0.127	0.042	0.0	0.0	0	0.025
TMEH_00002	0.496	0.046	0.064	0.648	0.09	0.0	0.0	0	0.16
TMEH_00003	0.264	0.901	0.074	0.176	0.088	0.0	0.025	0	0.064
TMEH_00004	0.374	0.785	0.155	0.204	0.166	0.001	0.0	0	0.374
TMEH_00005	0.451	0.097	0.134	0.045	0.11	0.028	0.0	0	0.145
TMEH_00006	0.066	0.062	0.148	0.21	0.1	0.03	0.0	0	0.09
TMEH_00007	0.205	0.584	0.166	0.118	0.007	0.015	0.0	0	0.089
TMEH_00008	0.08	0.532	0.077	0.278	0.183	0.02	0.0	0	0.611
TMEH_00009	0.376	0.341	0.404	0.233	0.218	0.017	0.004	0	0.279
TMEH_00010	0.222	0.301	0.252	0.402	0.18	0.001	0.003	0	0.333
TMEH_00011	0.324	0.951	0.285	0.054	0.135	0.0	0.0	0	0.251
TMEH_00012	0.298	0.15	0.145	0.023	0.046	0.001	0.02	0	0.135
TMEH_00013	1.242	0.914	0.578	0.162	0.264	0.0	0.059	0	0.491
TMEH_00014	0.064	1.163	0.156	0.153	0.141	0.001	0.018	0	0.541
TMEH_00015	0.355	0.37	0.059	0.308	0.026	0.001	0.0	0	0.044
TMEH_00016	1.125	0.034	0.159	0.006	0.139	0.0	0.042	0	0.044
TMEH_00017	0.302	0.225	0.128	0.302	0.072	0.001	0.034	0	0.135
TMEH_00018	1.273	0.143	0.308	0.204	0.033	0.002	0.023	0	0.164
TMEH_00019	0.753	0.441	0.184	0.065	0.11	0.005	0.0	0	0.411
TMEH_00020	1.467	0.024	0.233	0.128	0.038	0.02	0.0	0	0.288
TMEH_00021	0.004	0.281	0.099	0.345	0.151	0.009	0.005	1	0.114
TMEH_00022	0.093	0.24	0.087	0.043	0.207	0.0	0.003	0	0.615
TMEH_00023	0.196	0.046	0.245	0.03	0.162	0.009	0.005	0	0.404
TMEH_00024	1.859	0.096	0.075	0.114	0.063	0.009	0.004	0	0.019
TMEH_00025	0.112	0.148	0.18	0.109	0.038	0.0	0.003	0	0.04
TMEH_00026	0.364	0.411	0.065	0.055	0.046	0.0	0.003	0	0.018
TMEH_00027	0.772	0.877	0.145	0.238	0.024	0.0	0.002	0	0.245
TMEH_00028	0.059	0.167	0.114	0.022	0.077	0.0	0.001	0	0.646
TMEH_00029	0.177	1.765	0.22	0.08	0.037	0.0	0.0	0	0.081
TMEH_00030	0.312	0.283	0.271	0.175	0.054	0.0	0.001	0	0.274
TMEH_00031	0.913	0.712	0.137	0.157	0.228	0.051	0.0	0	0.097
TMEH_00032	0.0	0.182	0.075	0.174	0.034	0.002	0.0	0	0.07
TMEH_00033	2.421	0.497	0.197	0.1	0.029	0.003	0.0	0	0.095
TMEH_00034	0.005	0.419	0.169	0.107	0.141	0.052	0.014	0	0.194
TMEH_00035	0.087	0.319	0.274	0.211	0.04	0.0	0.0	0	0.167
TMEH_00036	0.14	0.402	0.288	0.059	0.109	0.001	0.0	0	0.062
TMEH_00037	0.558	0.018	0.071	0.185	0.062	0.014	0.0	0	0.234
TMEH_00038	0.027	0.121	0.105	0.088	0.051	0.0	0.0	0	0.496
TMEH_00039	0.068	0.126	0.077	0.1	0.038	0.0	0.0	0	0.077
TMEH_00040	0.026	0.151	0.091	0.154	0.102	0.0	0.005	0	0.02
TMEH_00041	0.172	0.959	0.1	0.128	0.133	0.002	0.0	0	0.433
TMEH_00042	0.059	0.621	0.17	0.052	0.059	0.0	0.0	0	0.427
TMEH_00043	0.416	0.002	0.156	0.066	0.041	0.013	0.024	0	0.292
TMEH_00044	0.234	1.453	0.149	0.318	0.262	0.0	0.0	0	0.145
TMEH_00045	0.893	0.537	0.278	0.13	0.067	0.0	0.022	0	0.156
TMEH_00046	2.488	0.494	0.072	0.25	0.048	0.001	0.0	0	0.377
TMEH_00047	0.045	0.116	0.08	0.166	0.128	0.0	0.002	0	0.105
TMEH_00048	0.095	0.483	0.115	0.129	0.076	0.0	0.0	0	0.145
TMEH_00049	1.082	0.645	0.296	0.176	0.248	0.004	0.0	0	0.12
TMEH_00050	0.461	0.045	0.238	0.055	0.183	0.0	0.001	0	0.253
TMEH_00051	0.036	0.345	0.137	0.181	0.136	0.0	0.001	0	0.516
TMEH_00052	1.525	0.431	0.145	0.102	0.074	0.001	0.001	0	0.116
TMEH_00053	0.465	0.472	0.2	0.231	0.088	0.018	0.002	0	0.225
TMEH_00054	0.602	0.144	0.061	0.202	0.069	0.022	0.0	0	0.098
TMEH_00055	0.246	0.249	0.168	0.16	0.217	0.001	0.001	0	0.182
TMEH_00056	0.127	0.019	0.102	0.115	0.086	0.0	0.008	0	0.049
TMEH_00057	1.216	1.042	0.655	0.689	0.581	0.965	0.951	0	0.495
TMEH_00058	0.102	0.312	0.09	0.184	0.105	0.0	0.0	1	0.219
TMEH_00059	0.141	0.614	0.044	0.012	0.026	0.029	0.001	0	0.304
TMEH_00060	0.024	0.024	0.109	0.095	0.076	0.001	0.0	0	0.044
TMEH_00061	0.234	0.352	0.192	0.124	0.118	0.005	0.0	0	0.111
TMEH_00062	0.317	0.311	0.399	0.193	0.249	0.006	0.003	0	0.446
TMEH_00063	0.093	0.944	0.159	0.226	0.12	0.011	0.012	0	0.406
TMEH_00064	0.105	0.28	0.083	0.068	0.186	0.003	0.002	0	0.475
TMEH_00065	0.188	0.228	0.1	0.113	0.038	0.001	0.013	0	0.075
TMEH_00066	0.291	0.258	0.047	0.08	0.119	0.0	0.002	0	0.183
TMEH_00067	0.18	0.029	0.12	0.139	0.321	0.016	0.0	0	0.326
TMEH_00068	0.271	0.856	0.13	0.089	0.071	0.0	0.0	0	0.375
TMEH_00069	0.265	0.221	0.194	0.066	0.046	0.0	0.0	0	0.199
TMEH_00070	0.293	0.141	0.115	0.129	0.098	0.004	0.0	0	0.239
TMEH_00071	0.527	0.303	0.191	0.02	0.275	0.037	0.0	0	0.601
TMEH_00072	0.192	2.552	0.227	0.073	0.017	0.008	0.017	0	0.166
TMEH_00073	2.189	0.427	0.363	0.306	0.298	0.0	0.001	0	0.269
TMEH_00074	0.859	0.05	0.157	0.048	0.028	0.0	0.0	0	0.097
TMEH_00075	0.021	2.968	0.116	0.141	0.051	0.001	0.0	0	0.269
TMEH_00076	0.057	0.158	0.047	0.075	0.071	0.008	0.0	0	0.488
TMEH_00077	0.027	0.21	0.049	0.098	0.034	0.015	0.0	0	0.068
TMEH_00078	0.067	0.105	0.036	0.11	0.102	0.0	0.0	0	0.107
TMEH_00079	0.224	0.035	0.131	0.066	0.031	0.001	0.019	0	0.264
TMEH_00080	0.463	0.259	0.1	0.039	0.036	0.002	0.0	0	0.337
TMEH_00081	0.281	0.828	0.403	0.433	0.294	0.0	0.034	0	0.027
TMEH_00082	0.25	0.941	0.208	0.191	0.193	0.0	0.009	0	0.306
TMEH_00083	0.205	0.637	0.139	0.156	0.136	0.0	0.0	0	0.163
TMEH_00084	0.067	0.005	0.054	0.119	0.102	0.0	0.0	0	0.017
TMEH_00085	0.559	1.327	0.157	0.124	0.082	0.0	0.004	0	0.063
TMEH_00086	0.457	0.809	0.193	0.329	0.469	0.0	0.0	0	0.53
TMEH_00087	0.162	0.322	0.076	0.095	0.08	0.039	0.004	0	0.123
TMEH_00088	0.062	0.93	0.157	0.243	0.091	0.041	0.0	0	0.141
TMEH_00089	0.054	0.231	0.172	0.172	0.133	0.0	0.0	0	0.084
TMEH_00090	1.165	1.881	0.571	0.249	0.583	0.004	0.001	0	0.379
TMEH_00091	0.172	0.406	0.151	0.052	0.03	0.021	0.005	0	0.13
TMEH_00092	0.283	0.038	0.044	0.061	0.036	0.01	0.0	0	0.009
TMEH_00093	0.797	1.354	0.079	0.209	0.018	0.085	0.001	0	0.112
TMEH_00094	0.079	0.117	0.111	0.304	0.149	0.001	0.0	0	0.149
TMEH_00095	0.016	0.233	0.046	0.051	0.077	0.0	0.0	0	0.102
TMEH_00096	0.018	0.016	0.131	0.155	0.057	0.0	0.004	0	0.327
TMEH_00097	0.157	0.054	0.087	0.047	0.059	0.0	0.0	0	0.566
TMEH_00098	0.076	1.139	0.214	0.058	0.063	0.0	0.0	0	0.224
TMEH_00099	0.66	1.457	0.098	0.055	0.125	0.022	0.0	0	0.132
TMEH_00100	0.504	1.451	0.382	0.571	0.155	0.001	0.0	0	0.159
TMEH_00101	0.314	0.438	0.379	0.314	0.231	0.005	0.0	0	0.066
TMEH_00102	1.016	0.141	0.238	0.191	0.396	0.164	0.0	0	0.374
TMEH_00103	0.058	0.675	0.118	0.074	0.116	0.121	0.0	0	0.215
TMEH_00104	0.213	1.176	0.206	0.062	0.052	0.011	0.001	0	0.287
TMEH_00105	0.036	0.223	0.058	0.111	0.079	0.064	0.0	0	0.108
TMEH_00106	0.464	0.198	0.304	0.126	0.101	0.003	0.0	0	0.06
TMEH_00107	1.295	0.261	0.057	0.21	0.114	0.0	0.007	0	0.216
TMEH_00108	0.541	0.655	0.089	0.121	0.101	0.0	0.002	0	0.666
TMEH_00109	0.039	0.431	0.149	0.084	0.095	0.001	0.009	0	0.282
TMEH_00110	1.036	1.744	0.17	0.324	0.235	0.027	0.0	0	0.424
TMEH_00111	0.169	0.719	0.167	0.097	0.153	0.002	0.0	0	0.254
TMEH_00112	0.118	0.126	0.202	0.075	0.065	0.0	0.002	0	0.041
TMEH_00113	0.17	1.528	0.133	0.079	0.056	0.039	0.006	0	0.218
TMEH_00114	0.213	0.469	0.175	0.329	0.092	0.004	0.0	0	0.055
TMEH_00115	0.118	0.694	0.122	0.117	0.057	0.001	0.008	0	0.013
TMEH_00116	0.331	0.013	0.162	0.116	0.054	0.0	0.0	0	0.098
TMEH_00117	0.046	0.65	0.053	0.038	0.069	0.0	0.001	0	0.085
TMEH_00118	0.161	0.463	0.194	0.153	0.061	0.0	0.0	0	0.397
TMEH_00119	0.101	0.105	0.161	0.151	0.09	0.0	0.024	0	0.43
TMEH_00120	0.488	0.235	0.071	0.069	0.094	0.0	0.001	0	0.274
TMEH_00121	0.076	0.349	0.037	0.343	0.082	0.0	0.0	0	0.4
TMEH_00122	0.431	0.046	0.078	0.199	0.088	0.019	0.018	0	0.044
TMEH_00123	0.214	0.119	0.174	0.028	0.084	0.054	0.0	0	0.313
TMEH_00124	0.015	0.703	0.048	0.038	0.083	0.005	0.008	0	0.28
TMEH_00125	0.175	0.488	0.037	0.058	0.061	0.087	0.001	0	0.153
TMEH_00126	0.721	1.035	0.102	0.099	0.055	0.0	0.0	0	0.225
TMEH_00127	0.947	0.287	0.054	0.137	0.045	0.037	0.008	0	0.07
TMEH_00128	0.313	0.102	0.085	0.186	0.06	0.0	0.003	0	0.275
TMEH_00129	1.274	0.889	0.094	0.119	0.09	0.077	0.019	0	0.19
TMEH_00130	0.264	0.298	0.096	0.126	0.069	0.001	0.0	0	0.048
TMEH_00131	0.148	0.149	0.076	0.174	0.066	0.0	0.0	0	0.197
TMEH_00132	0.109	1.607	0.134	0.183	0.059	0.031	0.0	0	0.26
TMEH_00133	0.041	0.437	0.091	0.115	0.062	0.001	0.0	0	0.336
TMEH_00134	0.934	0.789	0.142	0.395	0.175	0.0	0.0	0	0.4
TMEH_00135	0.218	0.229	0.071	0.16	0.058	0.0	0.001	0	0.107
TMEH_00136	0.034	0.066	0.165	0.094	0.032	0.0	0.0	0	0.396
TMEH_00137	0.52	0.616	0.178	0.08	0.037	0.0	0.0	0	0.535
TMEH_00138	0.668	0.086	0.101	0.168	0.039	0.0	0.009	0	0.177
TMEH_00139	0.207	0.157	0.205	0.06	0.136	0.0	0.0	0	0.253
TMEH_00140	0.188	0.623	0.162	0.123	0.156	0.0	0.015	1	0.483
TMEH_00141	1.022	0.285	0.14	0.093	0.059	0.021	0.0	0	0.317
TMEH_00142	0.691	0.68	0.159	0.213	0.027	0.001	0.0	0	0.281
TMEH_00143	0.226	0.143	0.146	0.126	0.072	0.0	0.0	0	0.161
TMEH_00144	0.507	1.419	0.158	0.097	0.039	0.0	0.0	0	0.017
TMEH_00145	0.087	0.904	0.09	0.057	0.032	0.014	0.005	0	0.13
TMEH_00146	0.213	0.451	0.281	0.08	0.023	0.001	0.0	0	0.243
TMEH_00147	3.697	0.749	0.178	0.663	0.484	0.089	0.0	0	0.561
TMEH_00148	0.264	0.193	0.11	0.069	0.059	0.0	0.0	0	0.022
TMEH_00149	0.086	1.177	0.096	0.108	0.076	0.0	0.0	0	0.0
TMEH_00150	0.233	0.062	0.1	0.072	0.204	0.004	0.005	0	0.011
TMEH_00151	2.07	1.207	0.101	0.097	0.027	0.0	0.0	0	0.156
TMEH_00152	0.095	0.476	0.16	0.289	0.051	0.0	0.0	0	0.063
TMEH_00153	0.256	3.724	0.468	0.197	0.454	0.0	0.0	0	0.507
TMEH_00154	0.415	1.391	0.31	0.139	0.25	0.0	0.0	0	0.618
TMEH_00155	0.081	0.285	0.351	0.05	0.121	0.004	0.002	0	0.25
TMEH_00156	0.019	0.398	0.171	0.109	0.032	0.0	0.0	0	0.51
TMEH_00157	0.374	0.318	0.136	0.133	0.214	0.003	0.0	0	0.294
TMEH_00158	0.682	0.044	0.154	0.048	0.015	0.0	0.0	0	0.069
TMEH_00159	0.005	0.943	0.127	0.054	0.082	0.0	0.0	0	0.32
TMEH_00160	0.483	0.06	0.124	0.096	0.09	0.033	0.0	0	0.045
TMEH_00161	0.44	0.282	0.085	0.136	0.352	0.004	0.0	0	0.272
TMEH_00162	0.412	0.879	0.13	0.052	0.065	0.021	0.016	0	0.088
TMEH_00163	0.142	0.58	0.199	0.07	0.139	0.0	0.001	0	0.05
TMEH_00164	0.267	0.055	0.282	0.053	0.133	0.024	0.008	0	0.094
TMEH_00165	0.225	0.218	0.094	0.034	0.072	0.016	0.0	0	0.501
TMEH_00166	0.471	0.304	0.127	0.077	0.087	0.01	0.002	0	0.067
TMEH_00167	1.102	1.279	0.11	0.026	0.055	0.002	0.0	0	0.25
TMEH_00168	0.162	0.639	0.084	0.091	0.1	0.002	0.0	0	0.049
TMEH_00169	0.04	0.377	0.209	0.085	0.066	0.0	0.006	0	0.213
TMEH_00170	0.024	0.023	0.028	0.135	0.051	0.0	0.027	0	0.401
TMEH_00171	0.863	0.327	0.097	0.105	0.113	0.004	0.0	0	0.052
TMEH_00172	0.164	0.638	0.136	0.054	0.059	0.0	0.001	0	0.008
TMEH_00173	0.571	0.179	0.296	0.177	0.054	0.0	0.001	0	0.277
TMEH_00174	1.053	0.026	0.074	0.063	0.024	0.0	0.01	0	0.18
TMEH_00175	0.629	0.458	0.192	0.164	0.115	0.0	0.0	0	0.311
TMEH_00176	0.391	0.145	0.118	0.057	0.226	0.001	0.002	0	0.095
TMEH_00177	0.069	0.335	0.135	0.093	0.126	0.003	0.0	0	0.252
TMEH_00178	0.276	0.112	0.152	0.133	0.04	0.039	0.0	0	0.002
TMEH_00179	0.098	1.581	0.099	0.1	0.057	0.001	0.0	0	0.331
TMEH_00180	0.006	0.475	0.255	0.065	0.139	0.001	0.011	0	0.186
TMEH_00181	0.237	0.827	0.453	0.242	0.14	0.001	0.007	0	0.598
TMEH_00182	0.048	0.335	0.184	0.048	0.184	0.001	0.0	0	0.366
TMEH_00183	0.397	0.854	0.047	0.176	0.191	0.019	0.002	0	0.137
TMEH_00184	1.909	3.064	0.698	0.695	0.272	1.63	0.296	1	0.533
TMEH_00185	1.077	0.243	0.147	0.189	0.096	0.005	0.0	0	0.168
TMEH_00186	0.244	0.452	0.195	0.064	0.058	0.0	0.0	0	0.343
TMEH_00187	0.262	0.094	0.061	0.076	0.09	0.0	0.0	0	0.086
TMEH_00188	0.21	0.221	0.25	0.052	0.036	0.0	0.01	0	0.287
TMEH_00189	0.45	0.471	0.232	0.26	0.283	0.001	0.0	0	0.169
TMEH_00190	0.819	0.075	0.109	0.106	0.045	0.0	0.002	0	0.398
TMEH_00191	0.287	0.395	0.195	0.097	0.109	0.001	0.0	0	0.104
TMEH_00192	0.412	1.605	0.245	0.21	0.261	0.001	0.039	0	0.354
TMEH_00193	1.321	0.053	0.155	0.079	0.096	0.0	0.0	0	0.231
TMEH_00194	0.087	0.484	0.138	0.068	0.164	0.0	0.016	0	0.11
TMEH_00195	0.346	0.777	0.123	0.023	0.058	0.0	0.0	0	0.105
TMEH_00196	0.513	0.266	0.118	0.107	0.21	0.0	0.0	0	0.407
TMEH_00197	0.109	1.161	0.113	0.138	0.034	0.0	0.005	0	0.18
TMEH_00198	0.899	0.6	0.064	0.046	0.047	0.0	0.001	0	0.256
TMEH_00199	0.365	0.001	0.072	0.178	0.2	0.0	0.0	0	0.279
TMEH_00200	0.525	0.372	0.172	0.05	0.131	0.008	0.014	0	0.188
TMEH_00201	0.443	0.032	0.071	0.066	0.039	0.001	0.049	0	0.17
TMEH_00202	0.425	0.69	0.12	0.03	0.086	0.042	0.0	0	0.259
TMEH_00203	1.087	1.87	0.199	0.082	0.102	0.0	0.0	0	0.083
TMEH_00204	0.459	0.311	0.066	0.056	0.104	0.0	0.0	0	0.092
TMEH_00205	0.873	0.637	0.055	0.144	0.026	0.002	0.0	0	0.074
TMEH_00206	0.207	1.168	0.098	0.136	0.038	0.001	0.009	0	0.05
TMEH_00207	0.087	0.89	0.134	0.115	0.073	0.001	0.0	0	0.108
TMEH_00208	0.133	0.255	0.118	0.088	0.099	0.0	0.0	0	0.22
TMEH_00209	0.104	0.047	0.089	0.102	0.067	0.007	0.0	0	0.115
TMEH_00210	0.58	0.114	0.051	0.151	0.086	0.0	0.0	0	0.08
TMEH_00211	0.058	0.729	0.158	0.056	0.061	0.005	0.0	0	0.058
TMEH_00212	0.457	0.368	0.135	0.131	0.102	0.004	0.0	0	0.215
TMEH_00213	0.121	0.056	0.088	0.084	0.033	0.0	0.0	0	0.041
TMEH_00214	0.533	0.076	0.08	0.047	0.087	0.0	0.018	0	0.088
TMEH_00215	0.081	0.017	0.389	0.085	0.105	0.001	0.003	0	0.159
TMEH_00216	0.044	0.167	0.146	0.091	0.119	0.0	0.0	0	0.022
TMEH_00217	1.427	0.853	0.264	0.447	0.185	0.002	0.005	0	0.239
TMEH_00218	0.093	0.521	0.088	0.088	0.062	0.0	0.0	0	0.088
TMEH_00219	0.381	0.346	0.391	0.184	0.036	0.0	0.0	0	0.505
TMEH_00220	0.286	0.69	0.14	0.263	0.154	0.0	0.0	0	0.037
TMEH_00221	0.217	0.16	0.066	0.127	0.116	0.041	0.0	0	0.163
TMEH_00222	0.138	0.371	0.177	0.135	0.044	0.002	0.002	0	0.386
TMEH_00223	0.188	0.023	0.071	0.105	0.115	0.0	0.0	0	0.308
TMEH_00224	0.592	0.089	0.104	0.058	0.119	0.004	0.0	0	0.026
TMEH_00225	0.359	0.005	0.226	0.16	0.031	0.0	0.005	0	0.505
TMEH_00226	0.095	0.144	0.168	0.215	0.043	0.0	0.0	0	0.379
TMEH_00227	0.15	0.36	0.208	0.088	0.149	0.003	0.0	0	0.148
TMEH_00228	0.006	0.17	0.239	0.031	0.142	0.0	0.013	0	0.327
TMEH_00229	0.18	0.331	0.167	0.179	0.258	0.001	0.0	0	0.19
TMEH_00230	0.057	0.066	0.074	0.061	0.175	0.0	0.0	0	0.15
TMEH_00231	0.021	0.108	0.06	0.113	0.104	0.044	0.0	0	0.525
TMEH_00232	1.177	1.645	0.767	0.649	0.586	0.239	1.093	0	0.417
TMEH_00233	0.068	0.444	0.223	0.037	0.059	0.0	0.005	0	0.285
TMEH_00234	1.01	2.315	0.328	0.107	0.115	0.0	0.0	0	0.535
TMEH_00235	0.265	0.484	0.09	0.106	0.057	0.0	0.0	0	0.174
TMEH_00236	0.28	0.092	0.159	0.235	0.118	0.021	0.0	0	0.405
TMEH_00237	0.223	0.057	0.056	0.138	0.141	0.0	0.024	0	0.185
TMEH_00238	0.921	0.385	0.136	0.035	0.17	0.0	0.0	0	0.082
TMEH_00239	0.556	0.177	0.124	0.107	0.151	0.0	0.0	0	0.158
TMEH_00240	0.693	0.927	0.078	0.098	0.256	0.0	0.0	0	0.045
TMEH_00241	0.123	0.724	0.108	0.124	0.1	0.015	0.0	0	0.228
TMEH_00242	0.098	0.14	0.317	0.247	0.468	0.004	0.0	0	0.213
TMEH_00243	0.554	0.528	0.11	0.103	0.118	0.0	0.0	0	0.041
TMEH_00244	0.887	1.417	0.63	0.759	0.708	0.577	0.121	0	0.422
TMEH_00245	0.329	0.01	0.151	0.143	0.066	0.0	0.002	0	0.148
TMEH_00246	0.281	0.082	0.037	0.345	0.094	0.0	0.001	0	0.05
TMEH_00247	0.272	0.41	0.134	0.097	0.042	0.005	0.0	0	0.304
TMEH_00248	0.182	0.418	0.239	0.118	0.183	0.007	0.0	0	0.136
TMEH_00249	0.653	0.401	0.179	0.157	0.06	0.0	0.001	0	0.091
TMEH_00250	0.377	0.338	0.084	0.104	0.096	0.004	0.002	0	0.277
TMEH_00251	0.727	0.516	0.188	0.202	0.265	0.0	0.0	0	0.325
TMEH_00252	0.023	1.864	0.049	0.303	0.109	0.0	0.009	0	0.096
TMEH_00253	0.676	0.067	0.123	0.128	0.097	0.035	0.0	0	0.182
TMEH_00254	0.366	0.356	0.086	0.078	0.066	0.036	0.0	0	0.08
TMEH_00255	2.367	0.526	0.411	0.34	0.069	0.0	0.063	0	0.404
TMEH_00256	0.075	0.231	0.371	0.107	0.161	0.008	0.0	0	0.2
TMEH_00257	0.316	0.422	0.165	0.112	0.029	0.0	0.016	0	0.346
TMEH_00258	0.117	0.323	0.091	0.054	0.12	0.0	0.018	0	0.283
TMEH_00259	0.473	0.333	0.181	0.109	0.214	0.031	0.0	0	0.287
TMEH_00260	0.752	0.888	0.315	0.183	0.222	0.0	0.019	0	0.296
TMEH_00261	0.277	0.1	0.252	0.102	0.088	0.007	0.001	0	0.143
TMEH_00262	0.162	0.06	0.25	0.099	0.118	0.0	0.0	0	0.22
TMEH_00263	0.115	0.807	0.048	0.069	0.137	0.004	0.005	0	0.067
TMEH_00264	0.483	0.936	0.082	0.039	0.205	0.036	0.0	0	0.226
TMEH_00265	0.279	0.236	0.07	0.109	0.047	0.0	0.0	0	0.123
TMEH_00266	0.315	0.319	0.078	0.156	0.124	0.001	0.0	0	0.149
TMEH_00267	0.586	0.772	0.096	0.123	0.036	0.051	0.0	0	0.162
TMEH_00268	0.954	0.114	0.243	0.095	0.18	0.003	0.002	0	0.261
TMEH_00269	1.373	1.19	0.346	0.213	0.324	0.0	0.0	0	0.563
TMEH_00270	1.582	0.962	0.565	0.449	0.141	0.0	0.0	0	0.548
TMEH_00271	0.07	0.239	0.086	0.045	0.163	0.001	0.0	0	0.039
TMEH_00272	0.014	1.481	0.201	0.094	0.11	0.025	0.0	0	0.182
TMEH_00273	0.274	0.714	0.083	0.381	0.032	0.001	0.025	0	0.157
TMEH_00274	0.52	0.008	0.124	0.033	0.042	0.0	0.001	0	0.017
TMEH_00275	1.749	0.178	0.063	0.2	0.051	0.0	0.002	0	0.009
TMEH_00276	0.365	0.006	0.089	0.084	0.319	0.0	0.0	0	0.082
TMEH_00277	0.344	0.088	0.107	0.215	0.037	0.001	0.0	0	0.288
TMEH_00278	1.002	0.926	0.073	0.168	0.014	0.001	0.006	0	0.226
TMEH_00279	0.069	0.21	0.18	0.221	0.092	0.0	0.002	0	0.155
TMEH_00280	0.596	0.002	0.063	0.071	0.017	0.037	0.002	0	0.006
TMEH_00281	0.995	2.267	0.544	0.192	0.25	0.005	0.0	0	0.315
TMEH_00282	0.465	1.417	0.143	0.057	0.064	0.01	0.007	0	0.12
TMEH_00283	0.243	0.348	0.232	0.1	0.097	0.001	0.001	0	0.086
TMEH_00284	1.082	0.602	0.305	0.312	0.293	0.008	0.0	0	0.251
TMEH_00285	0.147	0.33	0.037	0.167	0.103	0.003	0.0	0	0.17
TMEH_00286	0.052	0.311	0.144	0.141	0.021	0.0	0.001	0	0.339
TMEH_00287	0.167	0.075	0.033	0.06	0.088	0.0	0.02	0	0.051
TMEH_00288	0.282	0.011	0.127	0.079	0.188	0.0	0.0	0	0.278
TMEH_00289	0.05	0.268	0.252	0.026	0.054	0.0	0.002	0	0.058
TMEH_00290	0.255	0.331	0.1	0.114	0.31	0.0	0.0	0	0.109
TMEH_00291	1.177	0.747	0.649	0.408	0.459	0.0	0.0	0	0.332
TMEH_00292	0.969	0.59	0.236	0.112	0.038	0.003	0.001	0	0.015
TMEH_00293	0.357	2.167	0.097	0.039	0.06	0.0	0.01	0	0.085
TMEH_00294	0.508	0.367	0.098	0.046	0.031	0.0	0.002	0	0.248
TMEH_00295	0.282	0.129	0.108	0.221	0.112	0.04	0.0	0	0.037
TMEH_00296	0.503	0.158	0.255	0.093	0.049	0.003	0.0	0	0.134
TMEH_00297	1.175	0.226	0.181	0.254	0.1	0.064	0.0	0	0.307
TMEH_00298	0.175	0.455	0.123	0.238	0.089	0.001	0.001	0	0.034
TMEH_00299	0.382	1.317	0.133	0.132	0.174	0.0	0.0	0	0.227
TMEH_00300	0.346	1.439	0.211	0.063	0.197	0.0	0.0	0	0.076
TMEH_00301	0.005	1.867	0.121	0.068	0.028	0.0	0.013	0	0.02
TMEH_00302	0.067	0.606	0.091	0.051	0.118	0.0	0.002	0	0.065
TMEH_00303	0.144	0.68	0.1	0.094	0.147	0.005	0.002	0	0.07
TMEH_00304	0.472	0.185	0.11	0.117	0.264	0.017	0.009	0	0.095
TMEH_00305	0.325	0.241	0.154	0.479	0.192	0.016	0.005	0	0.147
TMEH_00306	0.103	0.363	0.081	0.073	0.128	0.001	0.002	0	0.212
TMEH_00307	0.15	0.181	0.037	0.067	0.067	0.02	0.0	0	0.258
TMEH_00308	0.051	0.275	0.112	0.04	0.083	0.001	0.0	0	0.489
TMEH_00309	0.228	0.562	0.178	0.171	0.179	0.0	0.015	0	0.404
TMEH_00310	0.839	0.567	0.12	0.059	0.038	0.015	0.0	0	0.248
TMEH_00311	0.291	0.372	0.104	0.135	0.063	0.0	0.0	0	0.042
TMEH_00312	0.132	0.657	0.534	0.447	0.277	0.012	0.0	0	0.177
TMEH_00313	0.414	0.312	0.248	0.106	0.17	0.0	0.0	0	0.379
TMEH_00314	1.262	1.998	0.131	0.121	0.178	0.033	0.0	0	0.516
TMEH_00315	0.303	0.676	0.255	0.2	0.235	0.001	0.0	0	0.357
TMEH_00316	0.616	1.116	0.468	0.555	0.494	0.0	0.037	0	0.511
TMEH_00317	0.105	0.338	0.101	0.024	0.033	0.009	0.0	0	0.514
TMEH_00318	0.416	0.286	0.033	0.152	0.109	0.027	0.0	0	0.166
TMEH_00319	0.103	0.829	0.07	0.041	0.068	0.0	0.0	0	0.482
TMEH_00320	0.302	0.344	0.091	0.071	0.066	0.003	0.001	0	0.517
TMEH_00321	0.889	0.073	0.291	0.032	0.059	0.029	0.002	0	0.123
TMEH_00322	0.221	0.215	0.066	0.188	0.051	0.0	0.012	0	0.158
TMEH_00323	0.662	0.525	0.117	0.221	0.042	0.0	0.0	0	0.407
TMEH_00324	0.924	0.856	0.152	0.187	0.187	0.0	0.0	0	0.259
TMEH_00325	0.355	1.257	0.077	0.292	0.038	0.122	0.003	0	0.417
TMEH_00326	0.618	0.258	0.076	0.119	0.117	0.002	0.0	0	0.011
TMEH_00327	0.124	0.361	0.056	0.115	0.04	0.0	0.004	0	0.109
TMEH_00328	0.192	1.055	0.242	0.06	0.137	0.0	0.0	0	0.04
TMEH_00329	0.572	0.686	0.264	0.07	0.043	0.002	0.001	0	0.178
TMEH_00330	0.591	0.36	0.181	0.067	0.065	0.035	0.006	0	0.028
TMEH_00331	1.651	0.57	0.1	0.104	0.025	0.001	0.0	0	0.148
TMEH_00332	0.528	0.737	0.398	0.342	0.136	0.007	0.0	0	0.021
TMEH_00333	0.08	1.667	0.12	0.104	0.122	0.014	0.004	0	0.274
TMEH_00334	0.703	0.164	0.127	0.058	0.073	0.0	0.0	0	0.171
TMEH_00335	0.598	0.14	0.085	0.199	0.078	0.001	0.0	0	0.464
TMEH_00336	0.25	0.063	0.181	0.142	0.067	0.012	0.059	0	0.098
TMEH_00337	0.202	0.392	0.157	0.321	0.026	0.002	0.0	0	0.512
TMEH_00338	1.24	0.951	0.084	0.069	0.152	0.0	0.008	0	0.024
TMEH_00339	0.25	0.466	0.212	0.173	0.053	0.015	0.0	0	0.29
TMEH_00340	1.743	0.126	0.071	0.24	0.063	0.0	0.001	0	0.047
TMEH_00341	0.293	0.459	0.133	0.092	0.105	0.016	0.001	0	0.054
TMEH_00342	0.202	0.13	0.139	0.088	0.162	0.009	0.0	0	0.272
TMEH_00343	0.096	0.684	0.318	0.123	0.394	0.049	0.0	0	0.068
TMEH_00344	0.1	0.332	0.063	0.09	0.108	0.0	0.0	0	0.382
TMEH_00345	0.029	0.138	0.1	0.176	0.182	0.025	0.0	0	0.021
TMEH_00346	1.402	1.235	0.596	0.736	0.845	1.321	0.311	0	0.288
TMEH_00347	0.069	0.295	0.121	0.159	0.126	0.019	0.0	0	0.361
TMEH_00348	0.112	0.149	0.086	0.088	0.301	0.03	0.0	0	0.264
TMEH_00349	1.494	1.336	0.46	0.409	0.375	0.0	0.0	0	0.37
TMEH_00350	0.489	1.013	0.118	0.252	0.106	0.0	0.0	0	0.26
TMEH_00351	0.766	0.103	0.14	0.112	0.064	0.001	0.003	0	0.174
TMEH_00352	0.12	0.199	0.09	0.142	0.038	0.026	0.0	0	0.186
TMEH_00353	0.164	0.589	0.024	0.076	0.094	0.001	0.001	0	0.065
TMEH_00354	0.074	0.093	0.064	0.106	0.073	0.0	0.0	0	0.029
TMEH_00355	0.373	0.627	0.192	0.098	0.03	0.0	0.0	0	0.104
TMEH_00356	0.282	0.116	0.192	0.085	0.036	0.0	0.02	0	0.005
TMEH_00357	1.279	1.275	0.623	0.377	0.082	0.003	0.0	0	0.151
TMEH_00358	0.158	0.223	0.075	0.275	0.048	0.0	0.021	0	0.055
TMEH_00359	0.392	0.87	0.052	0.269	0.11	0.0	0.0	0	0.544
TMEH_00360	0.034	0.484	0.207	0.112	0.046	0.002	0.0	0	0.21
TMEH_00361	0.283	0.83	0.078	0.046	0.039	0.0	0.0	0	0.231
TMEH_00362	0.267	0.779	0.171	0.054	0.109	0.007	0.014	0	0.157
TMEH_00363	0.014	0.112	0.202	0.099	0.081	0.0	0.013	0	0.415
TMEH_00364	0.179	0.044	0.046	0.088	0.129	0.004	0.0	0	0.304
TMEH_00365	0.016	0.071	0.279	0.062	0.012	0.021	0.003	0	0.195
TMEH_00366	1.206	1.883	0.234	0.464	0.129	0.018	0.0	0	0.185
TMEH_00367	0.566	0.637	0.192	0.058	0.083	0.005	0.02	0	0.029
TMEH_00368	0.012	0.109	0.365	0.037	0.062	0.047	0.0	0	0.096
TMEH_00369	0.106	0.576	0.347	0.221	0.063	0.0	0.004	0	0.219
TMEH_00370	0.082	1.086	0.076	0.081	0.056	0.001	0.003	0	0.063
TMEH_00371	0.736	0.014	0.177	0.151	0.136	0.044	0.029	0	0.118
TMEH_00372	1.227	1.016	0.219	0.19	0.378	0.0	0.0	0	0.398
TMEH_00373	0.05	0.207	0.079	0.15	0.283	0.0	0.026	0	0.551
TMEH_00374	0.243	0.463	0.147	0.032	0.04	0.002	0.0	0	0.096
TMEH_00375	0.608	0.021	0.15	0.089	0.067	0.0	0.0	0	0.036
TMEH_00376	0.347	0.405	0.19	0.108	0.282	0.0	0.0	0	0.145
TMEH_00377	0.106	0.284	0.359	0.136	0.097	0.0	0.048	0	0.156
TMEH_00378	0.022	0.648	0.068	0.071	0.167	0.0	0.0	0	0.041
TMEH_00379	1.353	1.375	0.154	0.154	0.078	0.009	0.013	0	0.011
TMEH_00380	0.527	3.694	0.19	0.366	0.407	0.003	0.0	0	0.079
TMEH_00381	0.273	0.149	0.072	0.14	0.137	0.0	0.002	0	0.199
TMEH_00382	0.52	1.062	0.435	0.332	0.401	0.003	0.002	0	0.021
TMEH_00383	0.181	0.491	0.118	0.049	0.044	0.03	0.0	0	0.009
TMEH_00384	0.097	0.211	0.178	0.076	0.095	0.022	0.001	0	0.006
TMEH_00385	0.473	0.006	0.193	0.225	0.109	0.0	0.0	0	0.569
TMEH_00386	0.045	0.096	0.198	0.165	0.071	0.04	0.0	0	0.017
TMEH_00387	0.192	0.203	0.102	0.035	0.05	0.053	0.01	0	0.307
TMEH_00388	0.077	0.039	0.096	0.066	0.094	0.0	0.0	0	0.249
TMEH_00389	0.45	0.376	0.257	0.43	0.124	0.045	0.009	0	0.246
TMEH_00390	0.067	0.169	0.222	0.052	0.026	0.0	0.006	0	0.356
TMEH_00391	0.007	0.051	0.176	0.095	0.142	0.005	0.0	0	0.043
TMEH_00392	0.002	1.36	0.051	0.039	0.037	0.0	0.004	0	0.036
TMEH_00393	0.71	0.034	0.07	0.14	0.118	0.013	0.011	0	0.007
TMEH_00394	0.658	0.985	0.105	0.148	0.173	0.002	0.1	0	0.108
TMEH_00395	0.427	0.327	0.064	0.213	0.142	0.0	0.004	0	0.15
TMEH_00396	0.051	0.282	0.212	0.163	0.035	0.015	0.019	0	0.417
TMEH_00397	0.234	3.741	0.224	0.039	0.049	0.044	0.0	0	0.185
TMEH_00398	0.136	0.255	0.084	0.052	0.09	0.172	0.001	0	0.061
TMEH_00399	0.802	0.322	0.12	0.103	0.173	0.024	0.025	0	0.099
TMEH_00400	1.018	0.881	0.598	0.557	0.315	0.754	0.319	0	0.278
TMEH_00401	0.443	1.22	0.073	0.089	0.052	0.0	0.002	0	0.07
TMEH_00402	0.166	0.424	0.097	0.057	0.055	0.0	0.001	0	0.116
TMEH_00403	0.234	0.444	0.091	0.157	0.093	0.054	0.0	0	0.409
TMEH_00404	0.147	0.11	0.275	0.4	0.099	0.007	0.006	0	0.089
TMEH_00405	1.005	0.184	0.194	0.044	0.022	0.0	0.0	0	0.117
TMEH_00406	0.19	1.483	0.14	0.072	0.119	0.0	0.006	0	0.413
TMEH_00407	0.759	0.153	0.057	0.106	0.161	0.001	0.0	0	0.074
TMEH_00408	0.035	0.681	0.149	0.154	0.132	0.001	0.0	0	0.062
TMEH_00409	0.394	1.957	0.142	0.116	0.066	0.013	0.0	0	0.212
TMEH_00410	0.124	0.21	0.154	0.129	0.379	0.002	0.0	0	0.336
TMEH_00411	1.053	0.936	0.305	0.133	0.296	0.002	0.015	0	0.2
TMEH_00412	0.603	1.032	0.138	0.067	0.085	0.0	0.0	0	0.28
TMEH_00413	0.489	0.423	0.041	0.156	0.133	0.003	0.001	0	0.103
TMEH_00414	0.959	0.362	0.242	0.388	0.022	0.008	0.0	0	0.197
TMEH_00415	0.112	0.378	0.063	0.416	0.04	0.0	0.075	0	0.331
TMEH_00416	0.276	0.306	0.085	0.212	0.104	0.0	0.0	0	0.178
TMEH_00417	0.503	0.016	0.135	0.125	0.046	0.003	0.0	0	0.018
TMEH_00418	0.533	0.219	0.267	0.079	0.102	0.002	0.0	0	0.167
TMEH_00419	0.378	0.689	0.485	0.225	0.184	0.047	0.008	0	0.281
TMEH_00420	0.752	1.738	0.314	0.252	0.529	0.0	0.001	0	0.413
TMEH_00421	0.484	0.275	0.088	0.085	0.055	0.0	0.0	0	0.236
TMEH_00422	0.106	0.982	0.153	0.201	0.125	0.002	0.0	0	0.294
TMEH_00423	0.175	0.177	0.185	0.12	0.013	0.067	0.0	0	0.029
TMEH_00424	0.591	1.035	0.579	0.498	0.506	0.001	0.0	1	0.28
TMEH_00425	1.247	1.411	0.521	0.163	0.262	0.0	0.0	0	0.28
TMEH_00426	0.295	0.978	0.267	0.145	0.066	0.003	0.002	0	0.349
TMEH_00427	0.263	1.089	0.18	0.058	0.201	0.006	0.0	0	0.153
TMEH_00428	0.529	0.099	0.188	0.149	0.037	0.0	0.07	0	0.19
TMEH_00429	0.997	0.645	0.079	0.087	0.236	0.001	0.011	0	0.097
TMEH_00430	0.106	0.984	0.156	0.23	0.263	0.001	0.002	0	0.391
TMEH_00431	0.304	0.308	0.142	0.082	0.074	0.031	0.0	0	0.039
TMEH_00432	0.053	1.114	0.266	0.258	0.213	0.0	0.002	0	0.764
TMEH_00433	0.011	0.616	0.094	0.064	0.066	0.001	0.051	0	0.018
TMEH_00434	0.019	0.142	0.091	0.025	0.126	0.001	0.0	0	0.023
TMEH_00435	0.04	0.163	0.192	0.048	0.054	0.0	0.0	0	0.208
TMEH_00436	0.249	0.388	0.208	0.274	0.039	0.058	0.0	0	0.446
TMEH_00437	0.068	0.568	0.139	0.033	0.109	0.001	0.005	0	0.221
TMEH_00438	0.645	0.451	0.079	0.146	0.156	0.0	0.006	0	0.293
TMEH_00439	0.285	0.156	0.074	0.247	0.053	0.0	0.0	0	0.144
TMEH_00440	0.688	0.161	0.14	0.196	0.395	0.001	0.0	0	0.526
TMEH_00441	0.198	0.388	0.131	0.116	0.101	0.0	0.0	0	0.188
TMEH_00442	1.16	0.477	0.735	0.359	0.417	1.153	1.0	0	0.431
TMEH_00443	0.316	0.366	0.183	0.088	0.196	0.0	0.001	0	0.247
TMEH_00444	0.667	0.173	0.125	0.076	0.068	0.0	0.0	0	0.369
TMEH_00445	0.211	0.187	0.167	0.168	0.086	0.027	0.035	0	0.051
TMEH_00446	0.069	0.205	0.071	0.079	0.033	0.031	0.012	0	0.057
TMEH_00447	0.069	1.722	0.164	0.052	0.061	0.0	0.005	0	0.176
TMEH_00448	0.284	0.173	0.141	0.119	0.102	0.002	0.0	0	0.104
TMEH_00449	0.235	0.909	0.084	0.116	0.094	0.0	0.0	0	0.062
TMEH_00450	0.393	1.304	0.143	0.17	0.077	0.0	0.0	0	0.235
TMEH_00451	0.145	2.365	0.071	0.151	0.079	0.0	0.0	0	0.228
TMEH_00452	0.203	0.333	0.314	0.133	0.075	0.0	0.0	0	0.133
TMEH_00453	1.299	0.543	0.356	0.225	0.19	0.0	0.046	0	0.424
TMEH_00454	0.003	0.032	0.141	0.286	0.072	0.002	0.0	0	0.243
TMEH_00455	0.775	0.666	0.093	0.07	0.088	0.002	0.002	0	0.039
TMEH_00456	0.47	0.119	0.273	0.161	0.072	0.001	0.001	0	0.041
TMEH_00457	0.116	0.06	0.139	0.122	0.048	0.002	0.006	0	0.045
TMEH_00458	0.273	0.173	0.204	0.096	0.093	0.006	0.0	0	0.147
TMEH_00459	0.475	0.569	0.223	0.211	0.162	0.02	0.0	0	0.494
TMEH_00460	0.248	0.666	0.211	0.075	0.044	0.0	0.012	0	0.279
TMEH_00461	0.239	0.102	0.08	0.04	0.163	0.004	0.001	0	0.037
TMEH_00462	0.227	0.138	0.185	0.101	0.052	0.0	0.007	0	0.37
TMEH_00463	0.784	0.044	0.16	0.082	0.068	0.004	0.0	0	0.354
TMEH_00464	0.301	0.605	0.103	0.075	0.064	0.0	0.0	0	0.149
TMEH_00465	0.237	0.548	0.146	0.136	0.062	0.0	0.0	0	0.27
TMEH_00466	0.367	0.008	0.171	0.125	0.091	0.0	0.002	0	0.214
TMEH_00467	0.641	0.093	0.073	0.137	0.127	0.002	0.0	0	0.859
TMEH_00468	0.01	0.12	0.102	0.069	0.063	0.005	0.0	0	0.371
TMEH_00469	0.789	0.15	0.128	0.049	0.047	0.0	0.0	0	0.13
TMEH_00470	0.324	0.78	0.119	0.026	0.046	0.085	0.0	0	0.615
TMEH_00471	1.322	1.058	0.294	0.189	0.259	0.012	0.025	0	0.328
TMEH_00472	0.125	0.246	0.083	0.138	0.046	0.002	0.001	0	0.1
TMEH_00473	0.212	0.406	0.059	0.044	0.189	0.0	0.011	0	0.11
TMEH_00474	0.313	0.305	0.121	0.199	0.087	0.0	0.0	0	0.068
TMEH_00475	0.348	0.118	0.115	0.157	0.038	0.002	0.0	0	0.242
TMEH_00476	0.104	0.16	0.122	0.082	0.13	0.001	0.0	0	0.069
TMEH_00477	0.309	0.069	0.1	0.072	0.079	0.019	0.004	0	0.106
TMEH_00478	0.234	0.32	0.196	0.154	0.339	0.041	0.06	0	0.334
TMEH_00479	0.388	0.516	0.035	0.095	0.119	0.001	0.028	0	0.354
TMEH_00480	0.203	1.995	0.255	0.15	0.088	0.019	0.001	0	0.161
TMEH_00481	0.712	0.152	0.072	0.265	0.048	0.0	0.0	1	0.291
TMEH_00482	0.358	0.817	0.161	0.192	0.365	0.001	0.023	0	0.134
TMEH_00483	0.4	0.068	0.066	0.089	0.066	0.0	0.0	0	0.076
TMEH_00484	0.063	0.537	0.098	0.124	0.052	0.001	0.0	0	0.02
TMEH_00485	0.182	0.137	0.084	0.179	0.025	0.004	0.003	0	0.33
TMEH_00486	0.064	0.442	0.154	0.204	0.059	0.0	0.0	0	0.268
TMEH_00487	0.091	0.7	0.189	0.065	0.044	0.001	0.011	0	0.359
TMEH_00488	0.194	0.294	0.108	0.108	0.086	0.008	0.0	0	0.123
TMEH_00489	0.385	0.336	0.261	0.175	0.079	0.002	0.001	0	0.224
TMEH_00490	0.258	0.302	0.114	0.232	0.109	0.058	0.015	0	0.065
TMEH_00491	1.191	0.173	0.258	0.29	0.187	0.0	0.006	0	0.194
TMEH_00492	0.5	0.769	0.163	0.139	0.044	0.012	0.005	0	0.006
TMEH_00493	0.398	0.322	0.135	0.061	0.077	0.0	0.021	0	0.165
TMEH_00494	0.33	0.586	0.123	0.041	0.036	0.0	0.0	0	0.013
TMEH_00495	0.109	0.786	0.127	0.065	0.076	0.006	0.0	0	0.055
TMEH_00496	0.191	0.077	0.183	0.063	0.048	0.0	0.0	0	0.235
TMEH_00497	1.14	0.532	0.183	0.255	0.138	0.008	0.0	0	0.082
TMEH_00498	1.082	0.887	0.851	0.53	0.484	1.476	0.396	0	0.42
TMEH_00499	2.855	0.564	0.097	0.127	0.106	0.0	0.0	0	0.124
TMEH_00500	0.634	0.289	0.078	0.091	0.029	0.098	0.003	0	0.456
TMEH_00501	0.092	1.905	0.2	0.106	0.035	0.015	0.0	0	0.397
TMEH_00502	0.189	0.155	0.076	0.141	0.014	0.001	0.023	0	0.321
TMEH_00503	0.194	0.353	0.14	0.113	0.142	0.001	0.0	0	0.193
TMEH_00504	0.037	0.037	0.111	0.037	0.054	0.018	0.001	0	0.742
TMEH_00505	1.152	1.002	0.142	0.248	0.062	0.001	0.0	0	0.014
TMEH_00506	0.399	0.024	0.187	0.129	0.051	0.0	0.001	0	0.557
TMEH_00507	0.991	0.384	0.121	0.061	0.055	0.0	0.0	0	0.2
TMEH_00508	0.731	1.082	0.324	0.227	0.326	0.0	0.003	0	0.134
TMEH_00509	0.147	0.387	0.09	0.088	0.115	0.0	0.016	0	0.061
TMEH_00510	0.122	0.015	0.174	0.092	0.065	0.042	0.0	0	0.097
TMEH_00511	0.092	0.01	0.12	0.247	0.132	0.0	0.006	0	0.164
TMEH_00512	0.434	1.194	0.421	0.597	0.463	0.0	0.004	0	0.188
TMEH_00513	0.403	0.046	0.111	0.122	0.111	0.001	0.02	0	0.028
TMEH_00514	0.435	0.164	0.082	0.2	0.082	0.001	0.0	0	0.126
TMEH_00515	0.331	0.03	0.061	0.053	0.044	0.0	0.0	0	0.005
TMEH_00516	0.536	0.064	0.142	0.045	0.108	0.002	0.001	0	0.006
TMEH_00517	0.019	0.712	0.191	0.126	0.064	0.0	0.003	0	0.344
TMEH_00518	0.246	0.028	0.137	0.118	0.053	0.0	0.0	0	0.198
TMEH_00519	0.335	0.169	0.126	0.02	0.11	0.065	0.0	0	0.245
TMEH_00520	0.577	1.397	0.288	0.558	0.251	0.0	0.006	0	0.153
TMEH_00521	0.207	0.248	0.286	0.171	0.165	0.014	0.0	0	0.286
TMEH_00522	0.34	0.495	0.056	0.069	0.051	0.001	0.0	0	0.343
TMEH_00523	0.074	0.113	0.223	0.248	0.078	0.008	0.0	0	0.057
TMEH_00524	0.211	0.365	0.19	0.138	0.066	0.005	0.028	0	0.251
TMEH_00525	0.039	0.584	0.145	0.116	0.03	0.02	0.0	0	0.18
TMEH_00526	0.223	0.527	0.078	0.142	0.139	0.002	0.0	0	0.101
TMEH_00527	0.058	0.099	0.12	0.038	0.063	0.0	0.005	0	0.275
TMEH_00528	0.15	0.307	0.219	0.165	0.123	0.001	0.003	0	0.043
TMEH_00529	0.05	0.25	0.147	0.096	0.055	0.001	0.001	0	0.021
TMEH_00530	2.273	1.667	0.492	0.339	0.654	0.157	0.003	0	0.324
TMEH_00531	0.134	0.73	0.09	0.083	0.066	0.0	0.031	0	0.106
TMEH_00532	0.345	0.374	0.122	0.167	0.092	0.012	0.0	0	0.261
TMEH_00533	0.009	0.393	0.142	0.025	0.034	0.0	0.0	0	0.097
TMEH_00534	0.104	0.001	0.197	0.059	0.122	0.002	0.0	0	0.29
TMEH_00535	0.036	0.069	0.223	0.237	0.103	0.001	0.0	0	0.373
TMEH_00536	0.156	0.26	0.083	0.095	0.049	0.004	0.011	0	0.138
TMEH_00537	0.229	1.665	0.204	0.239	0.136	0.001	0.024	0	0.493
TMEH_00538	1.068	0.176	0.063	0.28	0.104	0.0	0.001	0	0.022
TMEH_00539	0.067	0.101	0.145	0.176	0.018	0.0	0.031	0	0.314
TMEH_00540	0.527	0.087	0.076	0.095	0.063	0.001	0.071	0	0.109
TMEH_00541	0.029	0.064	0.077	0.108	0.142	0.025	0.0	0	0.021
TMEH_00542	0.016	0.042	0.281	0.108	0.048	0.003	0.001	0	0.022
TMEH_00543	0.268	0.072	0.258	0.12	0.015	0.005	0.001	0	0.054
TMEH_00544	0.215	0.068	0.121	0.117	0.101	0.0	0.023	0	0.117
TMEH_00545	0.144	0.088	0.074	0.13	0.105	0.228	0.022	0	0.056
TMEH_00546	0.678	0.973	0.424	0.215	0.396	0.0	0.0	0	0.093
TMEH_00547	0.822	0.783	0.419	0.558	0.487	0.0	0.0	0	0.339
TMEH_00548	0.351	0.375	0.108	0.233	0.061	0.005	0.0	0	0.018
TMEH_00549	0.943	0.186	0.035	0.116	0.157	0.008	0.0	0	0.407
TMEH_00550	0.239	1.246	0.105	0.066	0.213	0.008	0.001	0	0.24
TMEH_00551	0.41	0.167	0.137	0.135	0.133	0.002	0.007	0	0.365
TMEH_00552	0.34	0.11	0.136	0.063	0.055	0.018	0.0	0	0.118
TMEH_00553	1.172	2.262	0.058	0.208	0.131	0.002	0.023	0	0.054
TMEH_00554	0.074	0.181	0.092	0.117	0.044	0.0	0.0	0	0.284
TMEH_00555	0.254	2.299	0.15	0.215	0.07	0.019	0.011	0	0.143
TMEH_00556	0.07	0.504	0.073	0.082	0.09	0.0	0.0	0	0.398
TMEH_00557	0.018	0.521	0.109	0.293	0.103	0.0	0.044	0	0.057
TMEH_00558	0.31	0.535	0.126	0.072	0.15	0.0	0.019	0	0.08
TMEH_00559	0.214	0.284	0.057	0.133	0.061	0.0	0.006	0	0.067
TMEH_00560	0.076	0.935	0.182	0.218	0.086	0.0	0.0	0	0.091
TMEH_00561	0.826	0.26	0.196	0.483	0.425	0.0	0.0	0	0.536
TMEH_00562	0.125	0.681	0.156	0.269	0.13	0.065	0.0	0	0.11
TMEH_00563	0.062	0.663	0.04	0.053	0.035	0.0	0.0	0	0.262
TMEH_00564	0.456	0.085	0.11	0.103	0.032	0.048	0.003	0	0.152
TMEH_00565	0.131	0.059	0.155	0.136	0.137	0.0	0.005	0	0.225
TMEH_00566	1.149	0.277	0.102	0.085	0.075	0.0	0.0	0	0.051
TMEH_00567	0.135	0.534	0.107	0.166	0.068	0.002	0.002	0	0.349
TMEH_00568	0.754	0.005	0.09	0.038	0.061	0.002	0.011	0	0.471
TMEH_00569	1.041	0.825	0.121	0.126	0.271	0.0	0.0	0	0.499
TMEH_00570	0.776	0.34	0.08	0.165	0.06	0.005	0.0	0	0.125
TMEH_00571	0.483	0.532	0.213	0.177	0.32	0.0	0.0	0	0.333
TMEH_00572	0.241	0.178	0.227	0.033	0.092	0.047	0.004	0	0.096
TMEH_00573	0.231	0.183	0.157	0.128	0.048	0.013	0.005	0	0.093
TMEH_00574	0.125	0.69	0.119	0.031	0.086	0.0	0.001	0	0.259
TMEH_00575	0.582	0.629	0.127	0.029	0.121	0.0	0.0	0	0.06
TMEH_00576	0.683	0.186	0.276	0.204	0.181	0.04	0.0	0	0.314
TMEH_00577	0.014	0.224	0.226	0.113	0.056	0.005	0.0	0	0.14
TMEH_00578	0.527	0.549	0.108	0.129	0.152	0.005	0.0	0	0.391
TMEH_00579	0.259	0.683	0.19	0.142	0.154	0.077	0.0	0	0.018
TMEH_00580	0.027	0.211	0.13	0.137	0.02	0.0	0.0	0	0.124
TMEH_00581	0.118	1.73	0.049	0.206	0.034	0.0	0.006	0	0.143
TMEH_00582	0.082	1.318	0.061	0.118	0.114	0.01	0.011	0	0.039
TMEH_00583	0.017	0.845	0.085	0.066	0.143	0.066	0.026	0	0.012
TMEH_00584	0.598	0.008	0.176	0.109	0.022	0.0	0.0	0	0.282
TMEH_00585	0.126	0.028	0.042	0.051	0.036	0.0	0.003	0	0.37
TMEH_00586	0.221	0.556	0.055	0.021	0.067	0.0	0.0	0	0.048
TMEH_00587	0.23	0.321	0.145	0.068	0.053	0.001	0.0	0	0.098
TMEH_00588	0.022	0.368	0.225	0.247	0.084	0.036	0.0	0	0.032
TMEH_00589	0.463	0.254	0.075	0.055	0.107	0.0	0.0	0	0.08
TMEH_00590	0.513	0.059	0.175	0.069	0.039	0.0	0.009	0	0.455
TMEH_00591	0.422	0.012	0.042	0.093	0.031	0.014	0.0	0	0.137
TMEH_00592	0.719	2.064	0.149	0.137	0.062	0.005	0.0	0	0.298
TMEH_00593	0.354	0.082	0.132	0.189	0.028	0.0	0.002	0	0.096
TMEH_00594	0.307	0.098	0.108	0.245	0.127	0.0	0.0	0	0.819
TMEH_00595	0.772	2.036	0.208	0.316	0.233	0.0	0.011	0	0.276
TMEH_00596	0.356	1.367	0.11	0.053	0.087	0.0	0.0	0	0.139
TMEH_00597	0.631	0.553	0.148	0.128	0.08	0.002	0.003	0	0.004
TMEH_00598	0.269	1.309	0.095	0.171	0.091	0.061	0.008	0	0.076
TMEH_00599	0.074	0.202	0.126	0.296	0.081	0.0	0.006	0	0.172
TMEH_00600	0.003	0.88	0.127	0.409	0.031	0.0	0.009	0	0.175
TMEH_00601	0.172	0.536	0.143	0.102	0.052	0.0	0.0	0	0.715
TMEH_00602	0.124	0.025	0.074	0.168	0.144	0.036	0.0	0	0.23
TMEH_00603	0.167	2.109	0.199	0.106	0.197	0.0	0.0	0	0.147
TMEH_00604	0.029	0.216	0.229	0.164	0.076	0.0	0.0	0	0.257
TMEH_00605	0.253	1.006	0.138	0.113	0.119	0.0	0.0	0	0.025
TMEH_00606	0.038	0.149	0.186	0.115	0.193	0.015	0.0	0	0.189
TMEH_00607	0.075	0.295	0.157	0.041	0.092	0.0	0.001	0	0.13
TMEH_00608	0.231	0.205	0.232	0.084	0.147	0.045	0.0	0	0.235
TMEH_00609	0.242	0.021	0.095	0.126	0.068	0.001	0.001	0	0.186
TMEH_00610	0.233	1.202	0.135	0.042	0.086	0.002	0.001	0	0.026
TMEH_00611	0.731	0.801	0.369	0.119	0.142	0.0	0.001	0	0.339
TMEH_00612	0.405	1.212	0.239	0.094	0.115	0.019	0.041	0	0.243
TMEH_00613	0.055	0.654	0.214	0.113	0.043	0.04	0.055	0	0.18
TMEH_00614	0.684	0.819	0.206	0.137	0.129	0.002	0.0	0	0.089
TMEH_00615	0.535	0.686	0.254	0.163	0.085	0.075	0.0	0	0.229
TMEH_00616	0.061	0.745	0.08	0.217	0.09	0.0	0.012	0	0.026
TMEH_00617	0.914	0.57	0.065	0.028	0.193	0.008	0.001	0	0.446
TMEH_00618	0.189	1.116	0.105	0.133	0.018	0.0	0.0	0	0.142
TMEH_00619	0.106	0.438	0.206	0.086	0.107	0.001	0.008	0	0.162
TMEH_00620	0.185	1.411	0.231	0.081	0.085	0.001	0.0	0	0.155
TMEH_00621	2.835	3.239	0.606	0.655	0.772	0.781	0.939	1	0.463
TMEH_00622	0.35	0.008	0.109	0.047	0.059	0.0	0.004	0	0.421
TMEH_00623	0.263	1.26	0.124	0.145	0.065	0.0	0.001	0	0.013
TMEH_00624	0.3	0.251	0.226	0.41	0.149	0.0	0.005	0	0.349
TMEH_00625	0.361	0.318	0.036	0.087	0.135	0.0	0.015	0	0.16
TMEH_00626	0.087	0.112	0.139	0.306	0.126	0.003	0.0	0	0.184
TMEH_00627	0.27	0.564	0.109	0.042	0.07	0.009	0.001	0	0.228
TMEH_00628	0.32	0.511	0.257	0.154	0.193	0.018	0.001	0	0.379
TMEH_00629	0.06	0.5	0.218	0.159	0.163	0.036	0.005	0	0.014
TMEH_00630	0.056	0.443	0.094	0.146	0.238	0.0	0.0	0	0.165
TMEH_00631	0.034	0.309	0.112	0.06	0.057	0.0	0.002	0	0.074
TMEH_00632	0.32	0.149	0.052	0.07	0.05	0.0	0.0	0	0.177
TMEH_00633	0.896	0.195	0.125	0.187	0.045	0.084	0.007	0	0.152
TMEH_00634	0.388	0.14	0.062	0.027	0.122	0.0	0.0	0	0.174
TMEH_00635	0.122	0.035	0.22	0.12	0.018	0.003	0.005	0	0.06
TMEH_00636	0.291	1.687	0.201	0.319	0.082	0.016	0.015	0	0.496
TMEH_00637	0.228	0.334	0.161	0.022	0.069	0.007	0.0	0	0.171
TMEH_00638	0.784	0.092	0.177	0.118	0.096	0.012	0.0	0	0.173
TMEH_00639	0.07	0.016	0.09	0.184	0.102	0.036	0.0	0	0.175
TMEH_00640	0.01	0.38	0.098	0.047	0.194	0.0	0.0	0	0.402
TMEH_00641	0.174	0.053	0.142	0.082	0.156	0.0	0.0	0	0.028
TMEH_00642	0.545	0.306	0.069	0.039	0.066	0.012	0.011	0	0.248
TMEH_00643	0.512	0.214	0.166	0.039	0.184	0.0	0.0	0	0.24
TMEH_00644	0.261	0.207	0.098	0.1	0.04	0.084	0.015	0	0.137
TMEH_00645	0.003	0.441	0.104	0.116	0.02	0.005	0.004	0	0.552
TMEH_00646	0.372	0.341	0.378	0.047	0.041	0.005	0.0	0	0.392
TMEH_00647	1.788	0.294	0.138	0.046	0.124	0.0	0.002	0	0.322
TMEH_00648	0.239	0.675	0.182	0.104	0.109	0.001	0.0	0	0.165
TMEH_00649	1.703	0.38	0.058	0.169	0.083	0.017	0.003	0	0.087
TMEH_00650	0.207	1.001	0.235	0.053	0.618	0.0	0.001	0	0.163
TMEH_00651	0.724	0.489	0.18	0.119	0.095	0.0	0.0	0	0.053
TMEH_00652	0.147	0.414	0.13	0.097	0.046	0.0	0.0	0	0.042
TMEH_00653	0.029	0.518	0.159	0.102	0.183	0.0	0.001	0	0.406
TMEH_00654	0.039	0.064	0.124	0.112	0.076	0.0	0.0	0	0.097
TMEH_00655	0.049	0.868	0.247	0.192	0.041	0.001	0.0	0	0.067
TMEH_00656	0.018	0.082	0.07	0.181	0.057	0.0	0.0	0	0.073
TMEH_00657	0.021	0.893	0.138	0.19	0.083	0.0	0.0	0	0.119
TMEH_00658	0.103	0.432	0.15	0.107	0.094	0.019	0.0	0	0.158
TMEH_00659	0.646	0.086	0.156	0.052	0.055	0.0	0.017	0	0.122
TMEH_00660	0.603	0.044	0.177	0.05	0.069	0.006	0.0	0	0.108
TMEH_00661	0.57	0.251	0.159	0.153	0.025	0.007	0.0	0	0.119
TMEH_00662	0.005	0.211	0.14	0.155	0.027	0.001	0.001	0	0.11
TMEH_00663	0.528	0.924	0.07	0.266	0.125	0.0	0.003	0	0.145
TMEH_00664	0.114	0.042	0.142	0.079	0.045	0.0	0.002	0	0.107
TMEH_00665	0.082	0.815	0.054	0.131	0.12	0.0	0.0	0	0.314
TMEH_00666	1.135	1.851	0.221	0.078	0.212	0.002	0.001	0	0.434
TMEH_00667	0.433	0.307	0.13	0.188	0.051	0.0	0.001	0	0.408
TMEH_00668	0.071	1.222	0.033	0.149	0.058	0.002	0.0	0	0.226
TMEH_00669	0.378	0.069	0.235	0.066	0.026	0.038	0.0	0	0.075
TMEH_00670	0.751	0.006	0.059	0.14	0.139	0.0	0.008	0	0.369
TMEH_00671	0.657	0.436	0.078	0.189	0.087	0.003	0.0	0	0.078
TMEH_00672	0.16	0.702	0.147	0.256	0.072	0.0	0.009	0	0.354
TMEH_00673	0.089	0.6	0.153	0.098	0.039	0.001	0.0	0	0.058
TMEH_00674	1.052	0.436	0.16	0.068	0.083	0.0	0.0	0	0.071
TMEH_00675	0.012	0.154	0.106	0.1	0.143	0.001	0.006	0	0.196
TMEH_00676	0.262	0.255	0.063	0.093	0.108	0.01	0.0	0	0.12
TMEH_00677	0.261	1.288	0.476	0.82	0.564	0.01	0.001	0	0.103
TMEH_00678	0.211	0.148	0.095	0.114	0.112	0.0	0.009	0	0.086
TMEH_00679	0.381	0.971	0.078	0.08	0.081	0.052	0.0	0	0.117
TMEH_00680	0.056	0.745	0.132	0.144	0.066	0.0	0.0	0	0.043
TMEH_00681	0.733	0.368	0.149	0.061	0.027	0.073	0.001	0	0.152
TMEH_00682	0.079	0.344	0.191	0.207	0.042	0.0	0.0	0	0.186
TMEH_00683	0.533	0.806	0.13	0.163	0.25	0.0	0.0	0	0.089
TMEH_00684	0.172	1.151	0.125	0.115	0.124	0.001	0.006	0	0.032
TMEH_00685	1.222	0.439	0.238	0.127	0.134	0.01	0.002	0	0.434
TMEH_00686	0.155	0.805	0.158	0.056	0.064	0.001	0.0	0	0.327
TMEH_00687	0.654	0.992	0.104	0.212	0.095	0.004	0.0	0	0.201
TMEH_00688	0.037	0.376	0.033	0.143	0.086	0.0	0.0	0	0.077
TMEH_00689	0.443	0.02	0.065	0.167	0.06	0.0	0.0	0	0.04
TMEH_00690	0.525	0.049	0.091	0.037	0.062	0.0	0.0	0	0.314
TMEH_00691	0.616	0.52	0.083	0.038	0.108	0.002	0.001	0	0.276
TMEH_00692	0.047	0.153	0.086	0.218	0.101	0.001	0.002	0	0.336
TMEH_00693	0.439	1.545	0.123	0.151	0.072	0.013	0.0	0	0.035
TMEH_00694	0.52	1.066	0.13	0.204	0.15	0.0	0.0	0	0.028
TMEH_00695	0.208	0.155	0.113	0.066	0.014	0.02	0.005	0	0.272
TMEH_00696	0.412	0.294	0.13	0.035	0.154	0.003	0.001	0	0.074
TMEH_00697	0.77	0.222	0.12	0.14	0.029	0.007	0.015	0	0.051
TMEH_00698	0.173	0.103	0.11	0.089	0.067	0.0	0.002	0	0.237
TMEH_00699	0.396	0.096	0.054	0.097	0.055	0.0	0.023	0	0.417
TMEH_00700	0.304	0.065	0.159	0.066	0.063	0.0	0.0	0	0.641
TMEH_00701	0.21	0.316	0.131	0.069	0.036	0.001	0.0	0	0.15
TMEH_00702	0.02	0.561	0.076	0.29	0.052	0.0	0.0	0	0.155
TMEH_00703	0.081	0.687	0.1	0.08	0.045	0.0	0.006	0	0.138
TMEH_00704	0.082	0.948	0.097	0.044	0.125	0.002	0.0	0	0.461
TMEH_00705	0.478	0.392	0.092	0.122	0.029	0.0	0.0	0	0.344
TMEH_00706	0.007	0.198	0.124	0.147	0.121	0.024	0.009	0	0.007
TMEH_00707	0.507	1.214	0.195	0.125	0.049	0.036	0.006	0	0.083
TMEH_00708	0.021	0.272	0.128	0.285	0.068	0.0	0.002	0	0.016
TMEH_00709	0.329	0.066	0.04	0.288	0.131	0.0	0.0	0	0.601
TMEH_00710	0.353	0.012	0.085	0.199	0.204	0.0	0.0	0	0.005
TMEH_00711	0.55	0.378	0.133	0.181	0.053	0.004	0.0	0	0.232
TMEH_00712	0.942	1.506	0.462	0.449	0.129	0.0	0.0	0	0.644
TMEH_00713	0.344	0.275	0.088	0.019	0.134	0.015	0.0	0	0.035
TMEH_00714	0.399	0.057	0.107	0.044	0.054	0.0	0.001	0	0.274
TMEH_00715	0.021	0.171	0.1	0.124	0.151	0.002	0.0	0	0.007
TMEH_00716	0.094	0.278	0.057	0.068	0.152	0.05	0.0	0	0.054
TMEH_00717	0.08	0.476	0.071	0.093	0.129	0.0	0.007	0	0.184
TMEH_00718	0.214	0.276	0.069	0.059	0.104	0.0	0.0	0	0.083
TMEH_00719	0.106	0.568	0.131	0.027	0.056	0.008	0.018	0	0.167
TMEH_00720	0.089	0.332	0.171	0.073	0.06	0.0	0.006	0	0.247
TMEH_00721	1.007	0.184	0.157	0.04	0.094	0.0	0.0	0	0.062
TMEH_00722	0.269	0.044	0.127	0.09	0.014	0.0	0.0	0	0.113
TMEH_00723	0.134	0.059	0.327	0.077	0.132	0.0	0.0	0	0.104
TMEH_00724	0.219	0.101	0.106	0.176	0.051	0.069	0.0	0	0.233
TMEH_00725	0.242	0.29	0.06	0.055	0.117	0.0	0.007	0	0.039
TMEH_00726	0.138	1.948	0.044	0.07	0.038	0.018	0.001	0	0.207
TMEH_00727	0.329	0.217	0.258	0.059	0.046	0.013	0.007	0	0.027
TMEH_00728	0.063	0.26	0.114	0.151	0.051	0.0	0.006	0	0.104
TMEH_00729	0.99	0.34	0.231	0.327	0.159	0.001	0.008	0	0.252
TMEH_00730	0.179	0.563	0.107	0.112	0.182	0.034	0.0	0	0.08
TMEH_00731	0.014	0.225	0.178	0.043	0.045	0.0	0.0	0	0.467
TMEH_00732	0.601	0.741	0.159	0.177	0.229	0.0	0.001	0	0.365
TMEH_00733	0.023	0.019	0.121	0.022	0.278	0.008	0.0	0	0.062
TMEH_00734	0.054	0.119	0.073	0.045	0.048	0.044	0.0	0	0.251
TMEH_00735	0.113	1.652	0.172	0.034	0.113	0.003	0.0	0	0.245
TMEH_00736	0.18	0.503	0.045	0.05	0.045	0.0	0.003	0	0.131
TMEH_00737	0.264	0.434	0.091	0.053	0.064	0.0	0.001	0	0.007
TMEH_00738	0.038	0.017	0.183	0.127	0.035	0.004	0.001	0	0.086
TMEH_00739	0.093	0.009	0.26	0.168	0.087	0.0	0.002	0	0.065
TMEH_00740	0.223	0.0	0.23	0.116	0.097	0.001	0.0	0	0.046
TMEH_00741	0.087	0.486	0.194	0.062	0.088	0.002	0.001	0	0.194
TMEH_00742	0.012	1.29	0.208	0.111	0.106	0.002	0.0	0	0.201
TMEH_00743	0.19	0.004	0.063	0.18	0.055	0.0	0.0	0	0.144
TMEH_00744	0.173	0.309	0.047	0.125	0.033	0.0	0.0	0	0.308
TMEH_00745	0.354	0.784	0.051	0.039	0.106	0.132	0.0	0	0.449
TMEH_00746	0.053	0.01	0.083	0.063	0.033	0.0	0.011	0	0.215
TMEH_00747	0.125	1.788	0.065	0.069	0.072	0.0	0.0	0	0.169
TMEH_00748	1.257	0.332	0.115	0.142	0.143	0.001	0.0	0	0.315
TMEH_00749	0.18	0.49	0.308	0.078	0.146	0.0	0.004	1	0.334
TMEH_00750	0.546	1.017	0.108	0.054	0.113	0.063	0.0	0	0.304
TMEH_00751	0.805	0.336	0.248	0.035	0.137	0.0	0.0	0	0.243
TMEH_00752	0.459	1.46	0.167	0.38	0.068	0.003	0.0	0	0.294
TMEH_00753	0.337	0.215	0.13	0.177	0.111	0.008	0.0	0	0.168
TMEH_00754	1.018	1.648	0.41	0.367	0.407	0.0	0.004	0	0.582
TMEH_00755	1.625	1.202	0.153	0.39	0.232	0.0	0.069	0	0.369
TMEH_00756	0.319	1.554	0.146	0.014	0.051	0.0	0.0	0	0.039
TMEH_00757	1.494	1.508	0.226	0.322	0.195	0.027	0.0	0	0.21
TMEH_00758	0.144	0.001	0.097	0.113	0.043	0.004	0.0	0	0.163
TMEH_00759	0.505	0.238	0.118	0.046	0.041	0.0	0.0	0	0.048
TMEH_00760	0.518	0.731	0.13	0.111	0.03	0.0	0.0	0	0.222
TMEH_00761	0.291	0.074	0.104	0.088	0.05	0.014	0.001	0	0.209
TMEH_00762	0.279	0.17	0.102	0.077	0.038	0.0	0.018	0	0.061
TMEH_00763	0.119	0.208	0.038	0.141	0.032	0.008	0.0	0	0.127
TMEH_00764	0.18	0.91	0.105	0.305	0.125	0.005	0.0	0	0.103
TMEH_00765	0.852	0.589	0.209	0.206	0.239	0.0	0.0	0	0.228
TMEH_00766	0.171	0.86	0.114	0.209	0.038	0.0	0.003	0	0.629
TMEH_00767	0.652	0.258	0.222	0.054	0.094	0.0	0.0	0	0.184
TMEH_00768	0.313	0.43	0.288	0.189	0.119	0.001	0.0	0	0.324
TMEH_00769	2.716	0.888	0.342	0.149	0.173	0.0	0.028	0	0.433
TMEH_00770	0.675	0.134	0.084	0.218	0.093	0.006	0.002	0	0.031
TMEH_00771	0.154	0.153	0.114	0.166	0.084	0.0	0.0	0	0.251
TMEH_00772	1.471	0.483	0.088	0.141	0.044	0.001	0.0	0	0.087
TMEH_00773	0.108	0.063	0.046	0.052	0.129	0.006	0.008	0	0.096
TMEH_00774	0.196	0.011	0.067	0.024	0.073	0.035	0.0	0	0.2
TMEH_00775	0.705	0.195	0.087	0.081	0.054	0.0	0.027	0	0.024
TMEH_00776	0.135	1.193	0.123	0.193	0.02	0.089	0.0	0	0.071
TMEH_00777	0.188	0.201	0.215	0.085	0.044	0.002	0.0	0	0.165
TMEH_00778	0.067	0.112	0.07	0.206	0.109	0.001	0.001	0	0.226
TMEH_00779	0.22	0.629	0.135	0.075	0.098	0.0	0.002	0	0.024
TMEH_00780	0.255	0.419	0.265	0.184	0.301	0.001	0.003	0	0.451
TMEH_00781	0.065	0.113	0.051	0.064	0.034	0.0	0.0	0	0.061
TMEH_00782	0.493	0.069	0.19	0.094	0.076	0.002	0.0	0	0.233
TMEH_00783	0.08	0.318	0.289	0.049	0.129	0.0	0.001	0	0.16
TMEH_00784	0.448	0.224	0.096	0.173	0.055	0.196	0.0	0	0.449
TMEH_00785	0.034	0.075	0.194	0.064	0.09	0.0	0.002	0	0.093
TMEH_00786	2.953	1.317	0.119	0.138	0.088	0.019	0.003	0	0.255
TMEH_00787	0.892	0.175	0.157	0.052	0.054	0.0	0.0	0	0.113
TMEH_00788	1.079	0.186	0.058	0.065	0.109	0.002	0.0	0	0.399
TMEH_00789	0.677	0.209	0.181	0.216	0.108	0.05	0.0	0	0.078
TMEH_00790	0.172	1.168	0.257	0.321	0.125	0.023	0.0	0	0.286
TMEH_00791	1.566	0.629	0.501	0.722	0.887	0.414	0.751	1	0.659
TMEH_00792	0.684	0.741	0.139	0.253	0.179	0.0	0.005	0	0.285
TMEH_00793	0.634	0.309	0.272	0.082	0.068	0.001	0.0	0	0.423
TMEH_00794	0.116	0.488	0.236	0.077	0.302	0.014	0.0	0	0.004
TMEH_00795	0.097	0.924	0.32	0.492	0.115	0.007	0.0	0	0.138
TMEH_00796	0.748	0.17	0.145	0.114	0.054	0.0	0.012	0	0.333
TMEH_00797	0.092	0.246	0.23	0.23	0.099	0.0	0.027	0	0.098
TMEH_00798	0.861	0.365	0.177	0.254	0.209	0.0	0.0	0	0.338
TMEH_00799	0.124	1.025	0.186	0.032	0.107	0.0	0.0	0	0.027
TMEH_00800	1.051	0.117	0.212	0.063	0.089	0.0	0.0	0	0.329
TMEH_00801	0.178	0.082	0.239	0.135	0.084	0.0	0.0	0	0.149
TMEH_00802	1.007	0.196	0.117	0.072	0.113	0.003	0.0	0	0.309
TMEH_00803	1.348	0.601	0.709	0.5	0.744	1.216	0.242	0	0.504
TMEH_00804	0.373	1.102	0.216	0.048	0.058	0.0	0.001	0	0.021
TMEH_00805	0.286	0.112	0.224	0.154	0.044	0.0	0.0	0	0.028
TMEH_00806	0.216	0.067	0.081	0.118	0.162	0.001	0.0	0	0.255
TMEH_00807	0.028	0.342	0.101	0.057	0.038	0.007	0.0	0	0.293
TMEH_00808	0.133	0.132	0.175	0.072	0.114	0.0	0.002	0	0.275
TMEH_00809	0.107	0.262	0.104	0.095	0.068	0.0	0.0	0	0.112
TMEH_00810	0.314	0.126	0.124	0.086	0.138	0.011	0.004	0	0.195
TMEH_00811	0.458	1.541	0.144	0.103	0.256	0.0	0.0	0	0.193
TMEH_00812	0.672	0.701	0.126	0.051	0.067	0.0	0.0	0	0.224
TMEH_00813	0.678	1.477	0.357	0.2	0.166	0.002	0.0	0	0.311
TMEH_00814	0.239	0.487	0.167	0.08	0.027	0.136	0.0	0	0.022
TMEH_00815	0.06	0.116	0.117	0.078	0.219	0.0	0.002	0	0.237
TMEH_00816	0.434	0.637	0.104	0.038	0.115	0.001	0.0	0	0.147
TMEH_00817	0.469	0.204	0.12	0.174	0.042	0.0	0.0	0	0.393
TMEH_00818	0.026	0.242	0.226	0.119	0.156	0.006	0.0	0	0.104
TMEH_00819	0.039	0.422	0.068	0.126	0.103	0.026	0.003	0	0.12
TMEH_00820	0.389	0.263	0.065	0.192	0.121	0.0	0.0	0	0.115
TMEH_00821	0.792	0.293	0.192	0.146	0.361	0.003	0.001	0	0.332
TMEH_00822	0.205	0.395	0.147	0.192	0.332	0.0	0.0	0	0.27
TMEH_00823	0.911	0.42	0.062	0.072	0.073	0.006	0.004	0	0.246
TMEH_00824	0.326	1.261	0.166	0.054	0.062	0.0	0.036	0	0.003
TMEH_00825	0.969	0.091	0.064	0.111	0.04	0.0	0.026	0	0.063
TMEH_00826	0.481	0.198	0.072	0.148	0.254	0.065	0.0	0	0.324
TMEH_00827	0.584	0.419	0.09	0.08	0.041	0.0	0.008	0	0.357
TMEH_00828	0.441	0.624	0.155	0.093	0.114	0.0	0.0	0	0.503
TMEH_00829	0.133	0.416	0.158	0.074	0.046	0.033	0.001	0	0.058
TMEH_00830	0.802	1.107	0.354	0.593	0.313	0.002	0.0	0	0.732
TMEH_00831	0.011	0.431	0.446	0.287	0.128	0.088	0.0	0	0.067
TMEH_00832	0.081	0.329	0.174	0.143	0.041	0.001	0.0	0	0.153
TMEH_00833	0.348	0.19	0.165	0.131	0.153	0.0	0.011	0	0.292
TMEH_00834	0.416	0.825	0.192	0.023	0.03	0.0	0.0	0	0.433
TMEH_00835	0.184	0.911	0.075	0.165	0.176	0.021	0.0	0	0.258
TMEH_00836	0.228	0.201	0.104	0.022	0.116	0.0	0.0	0	0.192
TMEH_00837	0.618	0.326	0.156	0.048	0.203	0.039	0.0	0	0.426
TMEH_00838	0.841	0.496	0.094	0.053	0.047	0.0	0.003	0	0.019
TMEH_00839	0.312	2.153	0.133	0.133	0.055	0.0	0.0	0	0.092
TMEH_00840	0.174	0.139	0.154	0.086	0.037	0.0	0.002	0	0.269
TMEH_00841	0.027	0.478	0.144	0.056	0.082	0.0	0.001	0	0.216
TMEH_00842	0.685	0.147	0.067	0.223	0.04	0.0	0.0	0	0.268
TMEH_00843	0.517	0.026	0.07	0.057	0.078	0.008	0.001	0	0.163
TMEH_00844	0.296	0.549	0.055	0.08	0.085	0.015	0.001	0	0.066
TMEH_00845	0.581	1.951	0.675	0.165	0.155	0.0	0.0	0	0.575
TMEH_00846	0.041	0.394	0.131	0.051	0.042	0.008	0.0	0	0.327
TMEH_00847	0.147	0.82	0.205	0.184	0.045	0.021	0.0	0	0.394
TMEH_00848	0.145	0.312	0.102	0.031	0.032	0.035	0.001	0	0.152
TMEH_00849	0.343	0.475	0.133	0.131	0.036	0.0	0.002	0	0.027
TMEH_00850	1.213	0.092	0.136	0.11	0.295	0.003	0.01	0	0.293
TMEH_00851	0.049	0.754	0.421	0.278	0.148	0.0	0.002	0	0.297
TMEH_00852	0.244	0.205	0.152	0.045	0.041	0.0	0.02	0	0.15
TMEH_00853	0.243	0.408	0.136	0.062	0.016	0.019	0.001	0	0.108
TMEH_00854	0.189	0.018	0.087	0.091	0.047	0.006	0.01	0	0.183
TMEH_00855	0.213	1.622	0.097	0.111	0.118	0.051	0.0	0	0.492
TMEH_00856	0.637	2.945	0.51	0.436	0.281	0.0	0.0	0	0.414
TMEH_00857	0.497	0.1	0.176	0.042	0.035	0.046	0.002	0	0.05
TMEH_00858	0.173	1.022	0.103	0.237	0.111	0.001	0.0	0	0.048
TMEH_00859	0.075	0.369	0.193	0.095	0.089	0.0	0.0	0	0.026
TMEH_00860	0.071	0.083	0.079	0.083	0.029	0.014	0.001	0	0.6
TMEH_00861	0.256	0.686	0.186	0.334	0.039	0.0	0.0	0	0.325
TMEH_00862	1.015	1.665	0.783	0.527	0.789	0.512	0.669	0	0.445
TMEH_00863	0.733	0.128	0.212	0.066	0.039	0.002	0.0	0	0.09
TMEH_00864	0.278	1.166	0.073	0.179	0.195	0.002	0.0	0	0.082
TMEH_00865	0.132	0.051	0.213	0.052	0.104	0.0	0.0	0	0.195
TMEH_00866	0.782	0.957	0.237	0.219	0.122	0.002	0.0	0	0.14
TMEH_00867	0.525	0.481	0.154	0.118	0.091	0.0	0.018	0	0.211
TMEH_00868	0.136	0.312	0.16	0.044	0.064	0.0	0.009	0	0.299
TMEH_00869	0.941	0.776	0.119	0.188	0.083	0.008	0.003	0	0.015
TMEH_00870	0.327	0.068	0.149	0.064	0.142	0.0	0.0	0	0.033
TMEH_00871	0.106	0.487	0.111	0.072	0.091	0.0	0.0	0	0.518
TMEH_00872	0.06	1.286	0.073	0.097	0.061	0.0	0.023	0	0.026
TMEH_00873	0.031	0.086	0.147	0.067	0.054	0.0	0.0	0	0.027
TMEH_00874	1.211	0.317	0.36	0.791	0.475	0.006	0.0	0	0.186
TMEH_00875	0.288	0.184	0.143	0.06	0.065	0.0	0.0	0	0.204
TMEH_00876	2.234	2.107	0.431	0.309	0.174	0.0	0.0	0	0.357
TMEH_00877	0.552	1.231	0.25	0.131	0.103	0.002	0.009	0	0.044
TMEH_00878	0.015	0.018	0.082	0.132	0.067	0.0	0.0	0	0.275
TMEH_00879	0.012	1.174	0.107	0.047	0.044	0.017	0.0	0	0.305
TMEH_00880	0.02	0.426	0.03	0.077	0.056	0.002	0.03	1	0.028
TMEH_00881	0.285	0.02	0.136	0.11	0.022	0.0	0.0	0	0.08
TMEH_00882	0.255	0.649	0.122	0.094	0.091	0.01	0.0	0	0.042
TMEH_00883	0.277	1.058	0.077	0.053	0.113	0.006	0.002	0	0.294
TMEH_00884	0.92	0.838	0.062	0.102	0.027	0.003	0.0	0	0.469
TMEH_00885	0.759	1.355	0.165	0.108	0.108	0.0	0.0	0	0.65
TMEH_00886	0.389	0.084	0.179	0.157	0.162	0.0	0.003	0	0.002
TMEH_00887	0.376	0.584	0.077	0.14	0.045	0.0	0.0	0	0.366
TMEH_00888	0.134	0.021	0.088	0.146	0.085	0.0	0.0	0	0.149
TMEH_00889	0.145	0.567	0.14	0.361	0.378	0.0	0.0	0	0.045
TMEH_00890	0.335	0.232	0.155	0.106	0.096	0.012	0.0	0	0.348
TMEH_00891	0.013	0.167	0.11	0.047	0.202	0.0	0.0	0	0.126
TMEH_00892	0.097	0.062	0.235	0.067	0.047	0.006	0.006	0	0.113
TMEH_00893	0.584	0.374	0.286	0.154	0.234	0.0	0.015	0	0.351
TMEH_00894	0.082	0.4	0.104	0.103	0.183	0.008	0.0	0	0.11
TMEH_00895	0.556	0.614	0.227	0.069	0.151	0.014	0.0	0	0.057
TMEH_00896	0.393	0.245	0.189	0.15	0.056	0.001	0.0	0	0.395
TMEH_00897	0.219	0.241	0.094	0.115	0.143	0.002	0.0	0	0.256
TMEH_00898	0.25	0.009	0.327	0.104	0.056	0.006	0.007	0	0.107
TMEH_00899	0.32	0.31	0.157	0.072	0.125	0.004	0.005	0	0.061
TMEH_00900	0.014	0.083	0.354	0.08	0.055	0.0	0.0	0	0.119
TMEH_00901	1.072	0.015	0.12	0.013	0.156	0.001	0.004	0	0.032
TMEH_00902	0.562	0.028	0.13	0.127	0.052	0.0	0.004	0	0.053
TMEH_00903	0.475	5.109	0.059	0.059	0.16	0.0	0.001	0	0.117
TMEH_00904	1.002	0.614	0.085	0.12	0.072	0.004	0.0	0	0.104
TMEH_00905	0.543	0.448	0.089	0.168	0.148	0.0	0.034	0	0.253
TMEH_00906	0.175	0.143	0.134	0.114	0.047	0.029	0.0	0	0.499
TMEH_00907	0.193	0.604	0.124	0.086	0.129	0.045	0.0	0	0.014
TMEH_00908	0.023	0.112	0.141	0.151	0.092	0.0	0.0	0	0.115
TMEH_00909	0.359	0.116	0.141	0.13	0.017	0.002	0.001	0	0.268
TMEH_00910	0.453	0.089	0.097	0.102	0.023	0.035	0.0	0	0.336
TMEH_00911	0.305	0.331	0.133	0.182	0.111	0.0	0.0	0	0.353
TMEH_00912	0.67	0.263	0.252	0.34	0.259	0.061	0.0	0	0.15
TMEH_00913	0.128	0.087	0.053	0.485	0.09	0.008	0.0	0	0.076
TMEH_00914	0.005	0.139	0.173	0.04	0.066	0.0	0.0	0	0.096
TMEH_00915	0.771	0.959	0.181	0.193	0.035	0.001	0.0	0	0.109
TMEH_00916	0.079	0.282	0.098	0.056	0.283	0.018	0.0	0	0.322
TMEH_00917	1.49	2.174	0.377	0.634	0.747	1.514	0.541	1	0.471
TMEH_00918	0.135	0.116	0.07	0.267	0.099	0.0	0.008	0	0.572
TMEH_00919	0.606	0.521	0.112	0.08	0.027	0.0	0.0	0	0.266
TMEH_00920	0.187	0.781	0.123	0.057	0.191	0.0	0.0	0	0.022
TMEH_00921	0.068	0.15	0.054	0.068	0.152	0.0	0.006	0	0.114
TMEH_00922	0.064	0.211	0.046	0.125	0.112	0.0	0.09	0	0.204
TMEH_00923	0.113	0.446	0.097	0.042	0.114	0.0	0.002	0	0.096
TMEH_00924	0.791	0.051	0.084	0.069	0.15	0.0	0.001	0	0.263
TMEH_00925	0.475	0.404	0.226	0.054	0.02	0.0	0.0	0	0.727
TMEH_00926	0.867	0.258	0.13	0.086	0.125	0.0	0.001	0	0.163
TMEH_00927	0.067	0.72	0.094	0.052	0.046	0.0	0.0	0	0.089
TMEH_00928	0.186	0.988	0.088	0.178	0.05	0.0	0.001	0	0.154
TMEH_00929	0.4	0.443	0.179	0.131	0.129	0.0	0.0	0	0.063
TMEH_00930	0.003	0.31	0.178	0.181	0.074	0.016	0.0	0	0.199
TMEH_00931	0.174	1.444	0.086	0.106	0.106	0.019	0.007	0	0.215
TMEH_00932	0.061	0.245	0.077	0.046	0.045	0.0	0.0	0	0.08
TMEH_00933	0.06	0.09	0.145	0.126	0.051	0.001	0.0	0	0.056
TMEH_00934	0.233	0.314	0.08	0.138	0.101	0.0	0.006	0	0.179
TMEH_00935	1.296	0.104	0.031	0.106	0.078	0.008	0.031	0	0.181
TMEH_00936	0.192	0.298	0.145	0.162	0.052	0.001	0.056	0	0.207
TMEH_00937	0.072	0.619	0.057	0.136	0.115	0.011	0.0	0	0.126
TMEH_00938	0.521	0.49	0.181	0.077	0.033	0.004	0.0	0	0.12
TMEH_00939	0.045	0.174	0.208	0.139	0.38	0.0	0.0	0	0.16
TMEH_00940	0.423	0.197	0.294	0.203	0.108	0.036	0.001	0	0.261
TMEH_00941	0.851	0.578	0.108	0.2	0.025	0.0	0.0	0	0.382
TMEH_00942	0.404	0.708	0.043	0.126	0.122	0.001	0.0	0	0.115
TMEH_00943	0.376	0.325	0.122	0.273	0.188	0.008	0.0	0	0.31
TMEH_00944	0.082	0.185	0.057	0.028	0.024	0.0	0.0	0	0.183
TMEH_00945	0.135	0.185	0.307	0.039	0.041	0.0	0.001	1	0.143
TMEH_00946	0.158	0.045	0.39	0.155	0.186	0.0	0.002	0	0.289
TMEH_00947	1.174	0.575	0.378	0.315	0.246	0.0	0.0	0	0.414
TMEH_00948	0.093	1.479	0.092	0.148	0.121	0.0	0.0	0	0.13
TMEH_00949	0.16	0.229	0.11	0.13	0.137	0.0	0.0	0	0.401
TMEH_00950	0.212	1.11	0.099	0.272	0.113	0.0	0.0	0	0.777
TMEH_00951	0.957	0.455	0.045	0.111	0.08	0.002	0.0	0	0.195
TMEH_00952	0.299	1.155	0.145	0.206	0.09	0.0	0.0	0	0.154
TMEH_00953	0.361	0.214	0.069	0.095	0.033	0.0	0.001	0	0.012
TMEH_00954	1.489	0.001	0.078	0.11	0.077	0.0	0.0	0	0.088
TMEH_00955	0.032	0.266	0.174	0.182	0.039	0.018	0.003	0	0.112
TMEH_00956	0.342	0.344	0.181	0.123	0.029	0.0	0.0	0	0.049
TMEH_00957	0.654	0.269	0.2	0.25	0.149	0.0	0.0	0	0.135
TMEH_00958	1.188	0.822	0.198	0.277	0.217	0.021	0.0	0	0.331
TMEH_00959	0.448	0.615	0.065	0.378	0.065	0.0	0.0	0	0.208
TMEH_00960	0.352	0.239	0.175	0.048	0.061	0.032	0.0	0	0.196
TMEH_00961	0.255	0.02	0.082	0.175	0.227	0.0	0.003	0	0.083
TMEH_00962	0.143	0.807	0.05	0.067	0.185	0.002	0.102	0	0.082
TMEH_00963	0.324	0.857	0.07	0.087	0.088	0.09	0.0	0	0.069
TMEH_00964	1.064	0.746	0.285	0.395	0.467	0.0	0.0	0	0.106
TMEH_00965	0.456	0.704	0.071	0.115	0.026	0.021	0.01	0	0.199
TMEH_00966	0.193	0.725	0.229	0.096	0.052	0.014	0.0	0	0.113
TMEH_00967	0.327	0.007	0.139	0.028	0.121	0.0	0.0	0	0.126
TMEH_00968	0.116	0.636	0.122	0.269	0.026	0.075	0.007	0	0.301
TMEH_00969	0.291	0.059	0.036	0.193	0.052	0.0	0.002	0	0.602
TMEH_00970	0.424	0.576	0.175	0.211	0.048	0.0	0.0	0	0.119
TMEH_00971	0.054	0.826	0.311	0.066	0.087	0.0	0.0	0	0.149
TMEH_00972	0.162	1.511	0.278	0.092	0.109	0.011	0.0	0	0.202
TMEH_00973	0.137	0.165	0.065	0.077	0.07	0.001	0.0	0	0.249
TMEH_00974	0.017	0.991	0.265	0.069	0.087	0.0	0.0	0	0.236
TMEH_00975	0.027	0.227	0.06	0.135	0.073	0.0	0.006	0	0.094
TMEH_00976	0.034	1.463	0.114	0.147	0.08	0.006	0.0	0	0.311
TMEH_00977	0.122	1.141	0.217	0.066	0.04	0.015	0.0	0	0.201
TMEH_00978	0.479	0.787	0.213	0.071	0.042	0.004	0.0	0	0.049
TMEH_00979	0.564	0.651	0.203	0.038	0.022	0.001	0.002	0	0.102
TMEH_00980	0.036	0.0	0.118	0.142	0.1	0.042	0.0	0	0.079
TMEH_00981	0.835	0.559	0.235	0.137	0.035	0.007	0.0	0	0.074
TMEH_00982	0.243	0.034	0.11	0.096	0.103	0.002	0.008	0	0.463
TMEH_00983	1.513	0.178	0.069	0.104	0.067	0.004	0.002	0	0.617
TMEH_00984	0.271	0.018	0.092	0.055	0.054	0.0	0.005	0	0.269
TMEH_00985	0.041	0.481	0.032	0.1	0.041	0.02	0.003	0	0.248
TMEH_00986	0.044	0.234	0.057	0.131	0.034	0.0	0.001	0	0.319
TMEH_00987	0.062	0.774	0.108	0.059	0.089	0.009	0.0	0	0.247
TMEH_00988	0.222	0.278	0.188	0.024	0.034	0.009	0.071	0	0.284
TMEH_00989	0.397	0.939	0.155	0.158	0.024	0.004	0.01	0	0.027
TMEH_00990	0.174	0.516	0.671	0.42	0.447	0.001	0.003	0	0.559
TMEH_00991	0.162	0.476	0.116	0.051	0.128	0.0	0.001	0	0.123
TMEH_00992	0.009	0.34	0.281	0.093	0.026	0.006	0.0	0	0.083
TMEH_00993	0.101	0.029	0.035	0.099	0.095	0.0	0.0	0	0.363
TMEH_00994	0.459	1.691	0.254	0.041	0.127	0.0	0.0	0	0.068
TMEH_00995	0.594	0.323	0.058	0.112	0.065	0.155	0.0	0	0.186
TMEH_00996	0.334	0.412	0.179	0.129	0.073	0.0	0.0	0	0.189
TMEH_00997	0.955	2.397	0.269	0.235	0.184	0.022	0.0	0	0.17
TMEH_00998	0.502	0.327	0.232	0.016	0.043	0.0	0.0	0	0.111
TMEH_00999	0.102	0.42	0.102	0.289	0.07	0.001	0.0	0	0.029
TMEH_01000	1.14	0.165	0.184	0.062	0.057	0.0	0.0	0	0.357
TMEH_01001	0.769	0.822	0.059	0.073	0.031	0.015	0.0	0	0.382
TMEH_01002	0.814	0.346	0.182	0.144	0.025	0.0	0.0	0	0.113
TMEH_01003	0.354	0.719	0.417	0.181	0.16	0.0	0.0	0	0.417
TMEH_01004	0.094	0.031	0.221	0.027	0.094	0.0	0.0	0	0.382
TMEH_01005	0.671	2.492	0.116	0.173	0.028	0.0	0.001	0	0.13
TMEH_01006	0.195	0.763	0.085	0.027	0.073	0.001	0.0	0	0.056
TMEH_01007	0.078	0.221	0.047	0.064	0.211	0.0	0.0	0	0.282
TMEH_01008	0.196	0.018	0.217	0.183	0.156	0.004	0.0	0	0.303
TMEH_01009	0.512	0.707	0.184	0.144	0.022	0.002	0.0	0	0.04
TMEH_01010	1.719	0.22	0.062	0.151	0.061	0.0	0.0	0	0.038
TMEH_01011	0.076	0.172	0.158	0.071	0.118	0.061	0.0	0	0.178
TMEH_01012	0.19	0.283	0.088	0.083	0.089	0.002	0.002	0	0.171
TMEH_01013	0.268	1.2	0.096	0.214	0.076	0.003	0.0	0	0.083
TMEH_01014	0.196	0.063	0.111	0.137	0.062	0.0	0.0	0	0.067
TMEH_01015	0.138	0.198	0.134	0.09	0.04	0.002	0.018	0	0.216
TMEH_01016	0.457	0.138	0.112	0.13	0.083	0.004	0.0	0	0.162
TMEH_01017	0.019	0.432	0.189	0.099	0.09	0.0	0.0	0	0.279
TMEH_01018	0.051	0.423	0.044	0.158	0.077	0.0	0.0	0	0.154
TMEH_01019	0.29	0.209	0.232	0.073	0.051	0.0	0.0	0	0.237
TMEH_01020	0.118	0.097	0.081	0.119	0.283	0.023	0.0	0	0.164
TMEH_01021	0.938	0.846	0.058	0.263	0.144	0.0	0.004	0	0.141
TMEH_01022	0.058	1.08	0.248	0.078	0.045	0.0	0.0	0	0.048
TMEH_01023	2.694	0.503	0.136	0.192	0.111	0.008	0.003	0	0.1
TMEH_01024	0.651	1.23	0.157	0.203	0.064	0.0	0.019	0	0.192
TMEH_01025	0.982	1.9	0.793	0.241	0.746	3.951	0.644	0	0.461
TMEH_01026	0.32	0.031	0.246	0.031	0.059	0.012	0.0	0	0.57
TMEH_01027	0.592	0.832	0.368	0.077	0.148	0.013	0.001	0	0.599
TMEH_01028	0.131	0.842	0.07	0.06	0.081	0.0	0.0	0	0.033
TMEH_01029	0.2	0.882	0.123	0.065	0.057	0.001	0.0	0	0.02
TMEH_01030	0.406	0.128	0.081	0.248	0.075	0.002	0.003	0	0.297
TMEH_01031	0.085	0.73	0.127	0.144	0.04	0.005	0.0	0	0.359
TMEH_01032	0.182	0.782	0.304	0.172	0.316	0.0	0.003	0	0.211
TMEH_01033	0.034	0.073	0.083	0.055	0.04	0.006	0.0	0	0.154
TMEH_01034	0.275	0.502	0.093	0.048	0.079	0.019	0.011	0	0.017
TMEH_01035	0.044	0.361	0.127	0.148	0.104	0.003	0.0	0	0.092
TMEH_01036	1.247	0.201	0.172	0.089	0.045	0.051	0.0	0	0.152
TMEH_01037	1.005	0.242	0.106	0.082	0.123	0.063	0.102	0	0.046
TMEH_01038	0.019	0.651	0.106	0.095	0.04	0.0	0.013	0	0.051
TMEH_01039	0.313	0.178	0.085	0.062	0.142	0.001	0.001	0	0.142
TMEH_01040	0.917	0.37	0.042	0.098	0.129	0.018	0.004	0	0.228
TMEH_01041	0.413	1.291	0.137	0.183	0.146	0.0	0.005	0	0.078
TMEH_01042	0.299	1.96	0.143	0.045	0.055	0.0	0.0	0	0.077
TMEH_01043	1.384	0.102	0.233	0.072	0.043	0.006	0.001	0	0.269
TMEH_01044	0.299	0.358	0.068	0.109	0.035	0.0	0.037	0	0.203
TMEH_01045	1.598	1.489	0.169	0.087	0.16	0.0	0.032	0	0.278
TMEH_01046	0.048	0.186	0.192	0.112	0.041	0.0	0.0	0	0.279
TMEH_01047	0.394	0.539	0.087	0.159	0.403	0.0	0.011	0	0.087
TMEH_01048	0.047	0.48	0.095	0.067	0.121	0.005	0.027	0	0.177
TMEH_01049	0.331	0.456	0.113	0.458	0.073	0.0	0.011	0	0.73
TMEH_01050	0.644	1.059	0.052	0.175	0.122	0.0	0.0	0	0.212
TMEH_01051	0.363	0.199	0.056	0.076	0.088	0.0	0.0	0	0.031
TMEH_01052	0.564	0.256	0.114	0.139	0.041	0.002	0.0	0	0.302
TMEH_01053	0.452	0.365	0.107	0.092	0.071	0.003	0.0	0	0.097
TMEH_01054	0.007	0.055	0.175	0.054	0.194	0.004	0.0	0	0.243
TMEH_01055	0.129	0.013	0.071	0.039	0.084	0.0	0.0	0	0.114
TMEH_01056	0.222	0.216	0.152	0.083	0.075	0.0	0.0	0	0.016
TMEH_01057	0.12	0.457	0.026	0.095	0.037	0.041	0.0	0	0.576
TMEH_01058	0.064	0.095	0.04	0.062	0.015	0.001	0.0	0	0.157
TMEH_01059	0.12	0.326	0.203	0.193	0.104	0.0	0.04	0	0.241
TMEH_01060	0.402	0.067	0.251	0.069	0.042	0.0	0.0	0	0.111
TMEH_01061	0.256	0.447	0.142	0.11	0.046	0.0	0.001	0	0.038
TMEH_01062	0.027	1.468	0.058	0.029	0.047	0.031	0.0	0	0.053
TMEH_01063	0.217	0.17	0.062	0.07	0.113	0.012	0.001	0	0.115
TMEH_01064	0.378	0.148	0.1	0.076	0.305	0.002	0.008	0	0.239
TMEH_01065	0.051	0.606	0.163	0.063	0.11	0.0	0.003	0	0.304
TMEH_01066	0.33	0.003	0.129	0.075	0.081	0.0	0.0	0	0.077
TMEH_01067	0.485	2.954	0.78	0.752	0.576	0.679	0.381	0	0.261
TMEH_01068	0.066	0.054	0.124	0.191	0.103	0.003	0.0	0	0.009
TMEH_01069	0.414	0.073	0.187	0.257	0.111	0.0	0.024	0	0.383
TMEH_01070	0.065	0.065	0.237	0.109	0.081	0.0	0.027	0	0.056
TMEH_01071	0.292	0.764	0.097	0.05	0.076	0.009	0.0	0	0.246
TMEH_01072	0.166	0.697	0.192	0.379	0.082	0.0	0.001	0	0.061
TMEH_01073	0.001	0.54	0.061	0.107	0.124	0.07	0.0	0	0.275
TMEH_01074	0.009	0.534	0.146	0.036	0.027	0.001	0.0	0	0.142
TMEH_01075	1.136	0.794	0.29	0.443	0.402	0.0	0.001	0	0.554
TMEH_01076	0.998	1.769	0.128	0.027	0.066	0.026	0.0	0	0.317
TMEH_01077	0.305	2.866	0.06	0.378	0.1	0.002	0.0	0	0.048
TMEH_01078	0.585	0.896	0.093	0.102	0.05	0.0	0.015	0	0.312
TMEH_01079	0.214	0.171	0.15	0.054	0.079	0.048	0.0	0	0.242
TMEH_01080	0.03	0.242	0.091	0.14	0.069	0.008	0.0	0	0.132
TMEH_01081	0.036	0.806	0.417	0.294	0.235	0.0	0.0	0	0.477
TMEH_01082	0.89	0.021	0.201	0.058	0.139	0.0	0.0	0	0.186
TMEH_01083	0.547	0.73	0.125	0.075	0.1	0.0	0.0	0	0.27
TMEH_01084	0.089	0.272	0.11	0.111	0.089	0.062	0.009	0	0.493
TMEH_01085	0.182	0.196	0.148	0.22	0.024	0.031	0.008	0	0.345
TMEH_01086	0.395	0.075	0.113	0.108	0.024	0.031	0.004	0	0.238
TMEH_01087	0.063	0.333	0.093	0.068	0.051	0.0	0.083	0	0.082
TMEH_01088	0.347	0.312	0.196	0.193	0.114	0.0	0.0	0	0.428
TMEH_01089	0.405	0.461	0.055	0.174	0.017	0.0	0.007	0	0.423
TMEH_01090	0.095	0.04	0.103	0.179	0.071	0.0	0.009	0	0.076
TMEH_01091	0.199	0.005	0.189	0.12	0.032	0.021	0.001	0	0.093
TMEH_01092	0.329	0.299	0.206	0.283	0.075	0.0	0.007	0	0.263
TMEH_01093	0.227	0.282	0.128	0.087	0.024	0.0	0.023	0	0.168
TMEH_01094	0.348	0.945	0.147	0.086	0.15	0.008	0.0	0	0.306
TMEH_01095	0.034	0.004	0.072	0.129	0.071	0.007	0.0	0	0.376
TMEH_01096	0.168	0.016	0.063	0.075	0.143	0.0	0.0	0	0.097
TMEH_01097	2.252	1.168	0.577	0.806	0.925	0.246	1.675	0	0.615
TMEH_01098	1.499	0.481	0.027	0.056	0.212	0.007	0.0	0	0.035
TMEH_01099	0.276	0.141	0.068	0.142	0.076	0.003	0.004	0	0.145
TMEH_01100	0.522	0.91	0.183	0.057	0.145	0.001	0.007	0	0.566
TMEH_01101	0.844	0.157	0.315	0.158	0.088	0.011	0.0	0	0.05
TMEH_01102	0.157	0.019	0.055	0.112	0.086	0.0	0.0	0	0.091
TMEH_01103	1.691	0.087	0.252	0.161	0.039	0.003	0.012	0	0.306
TMEH_01104	0.017	0.387	0.125	0.072	0.03	0.0	0.006	0	0.161
TMEH_01105	0.351	0.189	0.127	0.47	0.024	0.004	0.0	0	0.133
TMEH_01106	0.433	0.113	0.062	0.082	0.279	0.002	0.016	0	0.35
TMEH_01107	0.768	0.551	0.076	0.039	0.122	0.017	0.0	0	0.153
TMEH_01108	0.446	0.595	0.073	0.094	0.055	0.0	0.012	0	0.098
TMEH_01109	0.641	0.792	0.133	0.18	0.093	0.001	0.007	0	0.139
TMEH_01110	0.284	0.598	0.258	0.12	0.146	0.003	0.0	0	0.142
TMEH_01111	0.888	2.237	0.572	0.317	0.68	2.525	1.709	0	0.247
TMEH_01112	0.279	0.464	0.253	0.293	0.327	0.001	0.0	0	0.103
TMEH_01113	1.498	3.965	0.563	0.31	0.201	0.0	0.0	0	0.564
TMEH_01114	0.732	0.139	0.136	0.123	0.065	0.0	0.0	0	0.133
TMEH_01115	0.532	0.753	0.186	0.121	0.061	0.028	0.01	0	0.044
TMEH_01116	0.209	0.166	0.068	0.248	0.088	0.002	0.001	0	0.161
TMEH_01117	2.036	0.307	0.068	0.141	0.089	0.0	0.014	0	0.279
TMEH_01118	0.117	0.24	0.084	0.049	0.059	0.0	0.0	0	0.245
TMEH_01119	0.379	0.237	0.101	0.217	0.188	0.0	0.0	0	0.019
TMEH_01120	2.763	0.825	0.43	0.317	0.288	0.008	0.0	0	0.111
TMEH_01121	0.002	0.115	0.183	0.084	0.058	0.0	0.015	0	0.02
TMEH_01122	0.158	0.003	0.401	0.138	0.039	0.0	0.029	0	0.445
TMEH_01123	0.395	1.608	0.568	0.486	0.68	0.0	0.03	0	0.582
TMEH_01124	0.437	0.174	0.07	0.117	0.195	0.061	0.0	0	0.257
TMEH_01125	0.193	0.197	0.083	0.061	0.017	0.002	0.0	0	0.101
TMEH_01126	0.143	0.622	0.098	0.146	0.054	0.002	0.001	0	0.034
TMEH_01127	0.241	0.557	0.055	0.074	0.058	0.106	0.001	0	0.334
TMEH_01128	0.319	0.467	0.152	0.219	0.043	0.114	0.0	0	0.477
TMEH_01129	0.125	1.515	0.165	0.102	0.033	0.038	0.001	0	0.5
TMEH_01130	0.082	0.139	0.108	0.359	0.058	0.003	0.001	0	0.053
TMEH_01131	0.423	0.199	0.223	0.111	0.226	0.004	0.0	0	0.417
TMEH_01132	0.577	0.753	0.082	0.194	0.056	0.0	0.0	0	0.092
TMEH_01133	0.227	0.772	0.08	0.071	0.111	0.0	0.001	0	0.171
TMEH_01134	0.548	1.463	0.16	0.097	0.026	0.0	0.0	0	0.013
TMEH_01135	0.196	0.336	0.145	0.238	0.181	0.0	0.0	0	0.05
TMEH_01136	0.382	0.042	0.246	0.061	0.03	0.062	0.005	0	0.195
TMEH_01137	1.017	0.896	0.267	0.073	0.113	0.143	0.0	0	0.028
TMEH_01138	0.688	0.151	0.23	0.093	0.087	0.005	0.001	0	0.295
TMEH_01139	0.007	0.497	0.113	0.094	0.035	0.008	0.002	0	0.039
TMEH_01140	0.098	1.373	0.086	0.224	0.192	0.0	0.0	0	0.099
TMEH_01141	0.996	0.357	0.158	0.272	0.158	0.0	0.0	0	0.301
TMEH_01142	0.242	0.391	0.218	0.15	0.144	0.0	0.0	0	0.141
TMEH_01143	0.111	0.174	0.101	0.079	0.18	0.0	0.0	0	0.264
TMEH_01144	0.172	0.042	0.183	0.141	0.07	0.007	0.0	0	0.23
TMEH_01145	0.335	0.02	0.219	0.162	0.031	0.012	0.0	0	0.036
TMEH_01146	0.65	0.11	0.079	0.041	0.098	0.027	0.019	0	0.202
TMEH_01147	0.359	0.455	0.173	0.046	0.093	0.0	0.001	0	0.024
TMEH_01148	0.14	0.058	0.11	0.072	0.098	0.08	0.013	0	0.023
TMEH_01149	0.705	0.056	0.177	0.122	0.203	0.006	0.0	0	0.128
TMEH_01150	0.348	0.075	0.079	0.075	0.083	0.006	0.0	0	0.365
TMEH_01151	1.045	0.164	0.126	0.034	0.107	0.04	0.0	0	0.481
TMEH_01152	0.344	0.318	0.307	0.095	0.087	0.006	0.0	0	0.065
TMEH_01153	0.249	0.01	0.081	0.06	0.25	0.0	0.0	0	0.61
TMEH_01154	0.266	1.928	0.071	0.11	0.062	0.115	0.0	0	0.254
TMEH_01155	0.628	0.872	0.275	0.179	0.132	0.008	0.0	0	0.271
TMEH_01156	0.033	0.085	0.102	0.071	0.106	0.155	0.003	0	0.125
TMEH_01157	0.381	0.38	0.165	0.095	0.069	0.0	0.001	0	0.124
TMEH_01158	0.328	0.501	0.301	0.158	0.398	0.015	0.0	0	0.041
TMEH_01159	0.037	0.467	0.138	0.114	0.212	0.002	0.0	0	0.276
TMEH_01160	1.856	1.213	0.4	0.607	0.762	0.247	1.206	0	0.466
TMEH_01161	2.544	1.614	0.439	0.582	0.243	0.003	0.0	0	0.239
TMEH_01162	0.074	0.002	0.241	0.089	0.032	0.0	0.0	0	0.189
TMEH_01163	0.235	0.271	0.2	0.079	0.124	0.003	0.0	0	0.123
TMEH_01164	0.131	0.776	0.116	0.091	0.078	0.0	0.006	0	0.357
TMEH_01165	0.215	0.008	0.35	0.035	0.084	0.021	0.003	0	0.609
TMEH_01166	0.146	0.007	0.087	0.057	0.068	0.031	0.003	0	0.287
TMEH_01167	1.132	0.492	0.072	0.376	0.121	0.006	0.0	0	0.192
TMEH_01168	0.19	0.169	0.066	0.076	0.083	0.01	0.013	0	0.264
TMEH_01169	0.636	0.297	0.084	0.21	0.052	0.0	0.0	0	0.262
TMEH_01170	0.077	0.145	0.188	0.09	0.113	0.0	0.0	0	0.091
TMEH_01171	0.663	1.359	0.425	0.31	0.114	0.015	0.001	0	0.313
TMEH_01172	0.131	0.079	0.073	0.091	0.062	0.034	0.0	0	0.354
TMEH_01173	0.095	0.018	0.141	0.238	0.039	0.0	0.04	0	0.481
TMEH_01174	0.564	0.06	0.17	0.127	0.065	0.0	0.009	0	0.201
TMEH_01175	0.416	0.325	0.067	0.085	0.04	0.055	0.002	0	0.06
TMEH_01176	0.093	0.061	0.059	0.056	0.037	0.051	0.0	0	0.161
TMEH_01177	0.036	0.239	0.108	0.063	0.058	0.002	0.001	0	0.048
TMEH_01178	0.637	0.338	0.108	0.023	0.062	0.07	0.0	0	0.158
TMEH_01179	1.082	0.931	0.347	0.282	0.185	0.0	0.005	0	0.344
TMEH_01180	0.406	0.602	0.097	0.088	0.037	0.049	0.0	0	0.375
TMEH_01181	0.072	0.455	0.169	0.037	0.085	0.077	0.0	0	0.638
TMEH_01182	0.306	0.086	0.057	0.108	0.126	0.003	0.006	0	0.456
TMEH_01183	0.36	0.472	0.104	0.065	0.036	0.0	0.005	0	0.17
TMEH_01184	0.327	0.83	0.15	0.098	0.021	0.0	0.0	0	0.38
TMEH_01185	0.03	0.176	0.061	0.035	0.065	0.032	0.001	0	0.219
TMEH_01186	0.137	1.111	0.037	0.055	0.079	0.004	0.0	0	0.141
TMEH_01187	0.512	0.512	0.072	0.119	0.046	0.0	0.013	0	0.055
TMEH_01188	0.065	0.017	0.129	0.051	0.056	0.0	0.0	0	0.03
TMEH_01189	0.359	0.575	0.139	0.072	0.134	0.0	0.0	0	0.339
TMEH_01190	0.127	0.501	0.112	0.05	0.048	0.0	0.0	0	0.222
TMEH_01191	1.166	0.548	0.247	0.265	0.073	0.0	0.0	0	0.144
TMEH_01192	0.153	1.095	0.248	0.102	0.195	0.03	0.006	0	0.049
TMEH_01193	0.099	0.369	0.116	0.064	0.081	0.008	0.001	0	0.08
TMEH_01194	0.329	0.005	0.118	0.078	0.129	0.0	0.0	0	0.354
TMEH_01195	0.004	0.073	0.038	0.091	0.101	0.0	0.0	0	0.183
TMEH_01196	1.127	0.806	0.647	0.524	0.373	1.074	0.447	1	0.287
TMEH_01197	0.18	0.213	0.148	0.286	0.053	0.05	0.009	0	0.125
TMEH_01198	0.321	0.38	0.195	0.021	0.13	0.0	0.0	0	0.006
TMEH_01199	0.291	0.146	0.057	0.077	0.07	0.0	0.001	0	0.125
TMEH_01200	1.401	0.443	0.49	0.19	0.15	0.007	0.0	0	0.379
TMEH_01201	0.014	0.946	0.252	0.285	0.04	0.008	0.046	0	0.597
TMEH_01202	0.125	0.14	0.145	0.157	0.04	0.0	0.0	0	0.193
TMEH_01203	0.491	0.639	0.119	0.183	0.115	0.0	0.002	0	0.226
TMEH_01204	0.013	0.207	0.094	0.085	0.081	0.0	0.032	0	0.316
TMEH_01205	0.033	0.771	0.204	0.06	0.252	0.037	0.0	0	0.047
TMEH_01206	0.49	0.377	0.178	0.087	0.043	0.001	0.001	0	0.145
TMEH_01207	0.608	0.978	0.117	0.067	0.069	0.0	0.001	0	0.0
TMEH_01208	0.465	0.034	0.09	0.206	0.074	0.035	0.0	0	0.249
TMEH_01209	0.285	1.566	0.1	0.094	0.14	0.0	0.0	0	0.052
TMEH_01210	0.035	0.64	0.237	0.078	0.073	0.0	0.0	0	0.026
TMEH_01211	0.076	0.033	0.186	0.113	0.022	0.014	0.001	0	0.196
TMEH_01212	0.455	0.367	0.33	0.292	0.4	0.001	0.0	0	0.222
TMEH_01213	0.048	0.734	0.094	0.137	0.039	0.001	0.0	0	0.236
TMEH_01214	0.18	0.585	0.1	0.052	0.068	0.031	0.026	0	0.224
TMEH_01215	0.134	0.784	0.15	0.032	0.04	0.003	0.0	0	0.506
TMEH_01216	0.179	1.018	0.102	0.139	0.03	0.002	0.01	0	0.036
TMEH_01217	0.687	0.286	0.103	0.056	0.118	0.0	0.0	0	0.076
TMEH_01218	0.462	0.075	0.126	0.656	0.264	0.0	0.004	0	0.358
TMEH_01219	0.145	0.709	0.052	0.132	0.051	0.0	0.0	0	0.661
TMEH_01220	1.028	0.083	0.184	0.115	0.021	0.0	0.011	0	0.027
TMEH_01221	0.488	0.045	0.142	0.051	0.093	0.015	0.005	0	0.086
TMEH_01222	0.328	0.198	0.274	0.277	0.037	0.031	0.054	0	0.115
TMEH_01223	0.257	0.292	0.078	0.075	0.033	0.0	0.0	0	0.38
TMEH_01224	0.123	0.097	0.068	0.04	0.203	0.008	0.008	0	0.131
TMEH_01225	0.145	1.119	0.09	0.16	0.074	0.008	0.0	0	0.164
TMEH_01226	1.916	0.072	0.108	0.159	0.13	0.001	0.0	0	0.172
TMEH_01227	1.252	0.011	0.15	0.089	0.097	0.0	0.003	0	0.232
TMEH_01228	0.021	0.059	0.131	0.07	0.05	0.0	0.0	0	0.136
TMEH_01229	0.126	0.452	0.047	0.127	0.108	0.0	0.019	0	0.078
TMEH_01230	0.207	0.073	0.133	0.046	0.161	0.003	0.0	0	0.099
TMEH_01231	0.063	0.127	0.179	0.263	0.086	0.001	0.0	0	0.037
TMEH_01232	0.05	0.132	0.125	0.139	0.025	0.01	0.002	0	0.428
TMEH_01233	1.28	0.645	0.148	0.259	0.049	0.0	0.002	0	0.478
TMEH_01234	2.511	1.491	0.748	0.452	0.655	0.523	1.344	0	0.46
TMEH_01235	0.079	1.013	0.103	0.156	0.115	0.0	0.0	0	0.155
TMEH_01236	0.285	0.27	0.154	0.118	0.134	0.0	0.0	0	0.22
TMEH_01237	0.058	0.137	0.119	0.098	0.104	0.0	0.0	0	0.102
TMEH_01238	0.228	0.101	0.12	0.075	0.098	0.013	0.0	0	0.345
TMEH_01239	0.333	0.084	0.279	0.138	0.101	0.055	0.0	0	0.222
TMEH_01240	0.047	0.219	0.131	0.079	0.033	0.006	0.0	0	0.235
TMEH_01241	0.458	0.247	0.065	0.076	0.064	0.0	0.0	0	0.468
TMEH_01242	0.505	0.27	0.075	0.1	0.035	0.005	0.0	0	0.308
TMEH_01243	0.089	0.752	0.092	0.088	0.081	0.002	0.008	0	0.018
TMEH_01244	0.158	0.256	0.13	0.223	0.075	0.0	0.0	0	0.533
TMEH_01245	0.578	0.395	0.216	0.218	0.248	0.005	0.0	0	0.335
TMEH_01246	0.295	0.025	0.196	0.237	0.261	0.0	0.0	0	0.003
TMEH_01247	0.967	0.703	0.684	0.34	0.324	0.0	0.0	0	0.397
TMEH_01248	0.171	0.353	0.274	0.046	0.054	0.0	0.0	0	0.248
TMEH_01249	0.157	0.718	0.078	0.174	0.061	0.014	0.0	0	0.109
TMEH_01250	0.704	0.258	0.133	0.075	0.144	0.01	0.0	0	0.347
TMEH_01251	0.233	0.497	0.222	0.046	0.025	0.005	0.0	0	0.132
TMEH_01252	0.917	0.774	0.349	0.595	0.072	0.032	0.0	0	0.223
TMEH_01253	0.107	0.108	0.14	0.134	0.059	0.011	0.005	0	0.181
TMEH_01254	0.579	1.602	0.034	0.067	0.046	0.064	0.0	0	0.295
TMEH_01255	0.093	0.248	0.117	0.12	0.051	0.0	0.005	0	0.034
TMEH_01256	1.022	0.463	0.329	0.221	0.104	0.0	0.0	0	0.023
TMEH_01257	0.073	0.48	0.178	0.138	0.201	0.0	0.0	0	0.275
TMEH_01258	0.059	0.136	0.131	0.15	0.151	0.0	0.003	0	0.038
TMEH_01259	0.872	0.583	0.089	0.095	0.069	0.005	0.002	0	0.218
TMEH_01260	0.109	0.147	0.116	0.326	0.025	0.0	0.0	0	0.024
TMEH_01261	0.854	0.402	0.09	0.073	0.116	0.0	0.0	0	0.154
TMEH_01262	0.21	0.121	0.298	0.107	0.145	0.0	0.0	0	0.119
TMEH_01263	0.188	0.412	0.096	0.183	0.068	0.0	0.0	0	0.016
TMEH_01264	0.026	0.16	0.04	0.201	0.075	0.0	0.002	0	0.171
TMEH_01265	0.094	0.22	0.06	0.061	0.059	0.0	0.0	0	0.053
TMEH_01266	0.161	0.303	0.038	0.2	0.076	0.019	0.0	0	0.029
TMEH_01267	0.47	0.238	0.034	0.261	0.176	0.014	0.0	0	0.158
TMEH_01268	0.145	0.08	0.077	0.043	0.184	0.0	0.0	0	0.28
TMEH_01269	0.997	0.191	0.087	0.052	0.128	0.01	0.005	0	0.073
TMEH_01270	0.236	0.086	0.099	0.026	0.291	0.0	0.002	0	0.375
TMEH_01271	0.166	1.45	0.225	0.49	0.24	0.0	0.0	0	0.308
TMEH_01272	0.545	0.42	0.12	0.087	0.076	0.071	0.0	0	0.225
TMEH_01273	0.018	0.035	0.206	0.228	0.202	0.001	0.0	0	0.036
TMEH_01274	0.091	0.675	0.217	0.073	0.045	0.0	0.011	0	0.054
TMEH_01275	0.008	0.527	0.145	0.162	0.117	0.015	0.003	0	0.057
TMEH_01276	1.421	0.182	0.106	0.077	0.066	0.004	0.0	0	0.029
TMEH_01277	0.451	0.898	0.426	0.182	0.307	0.0	0.0	0	0.359
TMEH_01278	0.646	0.87	0.619	0.717	0.814	1.173	0.324	1	0.504
TMEH_01279	0.473	0.514	0.292	0.092	0.053	0.017	0.0	0	0.262
TMEH_01280	0.114	0.046	0.202	0.084	0.076	0.0	0.002	0	0.175
TMEH_01281	0.486	0.302	0.162	0.107	0.017	0.003	0.0	0	0.044
TMEH_01282	0.767	0.239	0.044	0.07	0.07	0.004	0.0	0	0.034
TMEH_01283	0.065	0.14	0.084	0.226	0.043	0.0	0.0	0	0.292
TMEH_01284	0.031	1.107	0.072	0.08	0.071	0.0	0.0	0	0.35
TMEH_01285	0.057	0.056	0.055	0.072	0.159	0.018	0.0	0	0.096
TMEH_01286	0.23	0.339	0.088	0.036	0.068	0.0	0.0	0	0.423
TMEH_01287	0.551	0.394	0.12	0.113	0.031	0.053	0.001	0	0.048
TMEH_01288	0.84	2.737	0.679	0.705	0.384	0.57	1.334	0	0.156
TMEH_01289	0.128	0.201	0.158	0.221	0.057	0.001	0.0	0	0.084
TMEH_01290	1.111	1.074	0.429	0.102	0.446	0.044	0.0	0	0.635
TMEH_01291	0.17	0.275	0.078	0.147	0.079	0.002	0.0	0	0.66
TMEH_01292	0.234	0.19	0.145	0.272	0.078	0.004	0.001	0	0.304
TMEH_01293	0.231	0.212	0.084	0.146	0.107	0.03	0.0	0	0.239
TMEH_01294	0.033	0.011	0.126	0.162	0.091	0.028	0.0	0	0.051
TMEH_01295	0.926	0.472	0.056	0.133	0.061	0.0	0.0	0	0.277
TMEH_01296	0.116	0.132	0.218	0.067	0.07	0.0	0.0	0	0.189
TMEH_01297	0.057	0.014	0.191	0.142	0.048	0.032	0.016	0	0.01
TMEH_01298	0.49	0.443	0.183	0.218	0.109	0.0	0.0	0	0.279
TMEH_01299	0.716	0.412	0.094	0.102	0.094	0.0	0.013	0	0.264
TMEH_01300	0.281	0.028	0.173	0.048	0.087	0.119	0.019	0	0.223
TMEH_01301	0.081	0.017	0.181	0.138	0.069	0.029	0.0	0	0.253
TMEH_01302	0.038	0.159	0.073	0.237	0.057	0.0	0.008	0	0.33
TMEH_01303	0.25	0.74	0.116	0.088	0.101	0.0	0.038	0	0.067
TMEH_01304	1.198	0.572	0.476	0.279	0.146	0.003	0.0	0	0.206
TMEH_01305	0.015	0.12	0.112	0.099	0.113	0.0	0.0	0	0.269
TMEH_01306	0.505	0.007	0.083	0.084	0.01	0.0	0.002	0	0.068
TMEH_01307	0.029	0.737	0.091	0.017	0.213	0.052	0.0	0	0.158
TMEH_01308	0.962	1.205	0.545	0.279	0.231	0.002	0.004	0	0.298
TMEH_01309	0.199	0.186	0.118	0.126	0.035	0.052	0.034	0	0.636
TMEH_01310	0.796	1.05	0.141	0.239	0.055	0.0	0.0	0	0.036
TMEH_01311	0.189	0.539	0.218	0.113	0.104	0.0	0.001	0	0.06
TMEH_01312	0.093	0.229	0.134	0.069	0.079	0.008	0.039	0	0.444
TMEH_01313	0.813	0.408	0.073	0.086	0.018	0.0	0.0	0	0.607
TMEH_01314	0.316	0.069	0.064	0.12	0.074	0.021	0.0	0	0.238
TMEH_01315	0.204	0.051	0.061	0.314	0.054	0.0	0.035	0	0.061
TMEH_01316	0.152	0.382	0.241	0.075	0.025	0.034	0.008	0	0.086
TMEH_01317	1.008	0.029	0.074	0.057	0.084	0.012	0.0	0	0.044
TMEH_01318	0.781	0.57	0.206	0.066	0.043	0.025	0.0	0	0.108
TMEH_01319	0.982	0.41	0.157	0.086	0.061	0.003	0.0	0	0.19
TMEH_01320	0.105	0.111	0.111	0.112	0.027	0.001	0.031	0	0.51
TMEH_01321	2.007	0.781	0.1	0.072	0.039	0.001	0.023	0	0.263
TMEH_01322	0.108	0.379	0.143	0.183	0.125	0.01	0.01	0	0.107
TMEH_01323	0.007	0.647	0.12	0.035	0.173	0.001	0.0	0	0.073
TMEH_01324	0.131	0.563	0.071	0.057	0.029	0.119	0.0	0	0.229
TMEH_01325	0.57	0.051	0.073	0.136	0.038	0.016	0.0	0	0.073
TMEH_01326	0.002	0.609	0.172	0.162	0.124	0.0	0.001	0	0.137
TMEH_01327	0.366	0.091	0.066	0.029	0.067	0.0	0.002	0	0.059
TMEH_01328	0.027	0.134	0.202	0.419	0.051	0.0	0.001	0	0.323
TMEH_01329	0.202	0.006	0.085	0.082	0.047	0.0	0.001	0	0.198
TMEH_01330	0.143	0.285	0.112	0.125	0.08	0.036	0.0	0	0.416
TMEH_01331	0.353	0.638	0.156	0.031	0.118	0.002	0.0	0	0.33
TMEH_01332	0.088	0.703	0.225	0.031	0.158	0.005	0.029	0	0.172
TMEH_01333	1.17	0.942	0.36	0.14	0.384	0.002	0.0	0	0.023
TMEH_01334	0.759	0.367	0.082	0.057	0.024	0.043	0.0	0	0.232
TMEH_01335	0.408	0.414	0.189	0.362	0.04	0.001	0.0	0	0.448
TMEH_01336	0.128	0.494	0.138	0.067	0.079	0.001	0.004	0	0.014
TMEH_01337	0.066	0.094	0.083	0.06	0.137	0.0	0.001	0	0.316
TMEH_01338	0.193	0.156	0.261	0.087	0.071	0.0	0.03	0	0.081
TMEH_01339	0.528	0.754	0.152	0.14	0.069	0.001	0.0	0	0.277
TMEH_01340	0.674	1.945	0.406	0.69	0.39	0.005	0.0	0	0.058
TMEH_01341	0.51	0.044	0.117	0.126	0.219	0.0	0.0	0	0.389
TMEH_01342	0.271	0.15	0.209	0.237	0.075	0.0	0.002	0	0.166
TMEH_01343	0.234	0.997	0.063	0.08	0.213	0.0	0.001	0	0.046
TMEH_01344	0.2	0.174	0.131	0.052	0.02	0.006	0.0	0	0.279
TMEH_01345	0.515	0.24	0.049	0.128	0.055	0.003	0.019	0	0.178
TMEH_01346	0.223	0.206	0.13	0.073	0.03	0.0	0.0	0	0.082
TMEH_01347	0.057	0.085	0.07	0.244	0.12	0.0	0.002	0	0.174
TMEH_01348	0.298	0.324	0.143	0.226	0.131	0.018	0.0	0	0.173
TMEH_01349	0.105	0.427	0.127	0.096	0.062	0.001	0.05	0	0.036
TMEH_01350	0.09	0.031	0.051	0.15	0.118	0.102	0.014	0	0.206
TMEH_01351	0.0	0.034	0.082	0.052	0.058	0.001	0.0	0	0.102
TMEH_01352	0.11	0.212	0.137	0.515	0.034	0.0	0.009	0	0.244
TMEH_01353	0.352	1.563	0.129	0.279	0.111	0.001	0.0	0	0.231
TMEH_01354	0.106	0.06	0.191	0.076	0.17	0.0	0.0	0	0.185
TMEH_01355	0.624	0.177	0.119	0.07	0.023	0.054	0.0	0	0.258
TMEH_01356	0.269	0.435	0.095	0.085	0.122	0.006	0.036	0	0.27
TMEH_01357	1.331	0.083	0.178	0.018	0.114	0.052	0.0	0	0.403
TMEH_01358	0.825	0.388	0.329	0.132	0.118	0.002	0.0	0	0.254
TMEH_01359	0.224	0.088	0.234	0.063	0.023	0.0	0.003	0	0.174
TMEH_01360	1.005	1.554	0.274	0.191	0.195	0.003	0.0	0	0.12
TMEH_01361	0.387	0.144	0.107	0.155	0.103	0.0	0.0	0	0.131
TMEH_01362	0.039	0.969	0.106	0.053	0.018	0.006	0.0	0	0.172
TMEH_01363	0.115	0.274	0.061	0.038	0.175	0.0	0.001	0	0.22
TMEH_01364	0.133	0.353	0.221	0.227	0.036	0.0	0.002	0	0.091
TMEH_01365	1.095	0.811	0.18	0.3	0.245	0.0	0.002	0	0.169
TMEH_01366	0.984	0.026	0.384	0.193	0.12	0.014	0.0	0	0.269
TMEH_01367	0.137	0.018	0.098	0.068	0.036	0.001	0.0	0	0.318
TMEH_01368	0.459	1.1	0.245	0.276	0.185	0.0	0.0	0	0.157
TMEH_01369	0.785	0.096	0.22	0.023	0.143	0.059	0.004	0	0.225
TMEH_01370	0.029	0.077	0.312	0.039	0.049	0.0	0.0	0	0.151
TMEH_01371	0.728	0.239	0.152	0.099	0.165	0.0	0.0	0	0.274
TMEH_01372	0.134	0.08	0.153	0.22	0.075	0.0	0.0	0	0.051
TMEH_01373	0.394	0.325	0.137	0.075	0.062	0.003	0.002	0	0.067
TMEH_01374	2.031	0.583	0.332	0.235	0.193	0.031	0.0	0	0.295
TMEH_01375	1.326	0.286	0.084	0.107	0.047	0.015	0.0	0	0.012
TMEH_01376	0.099	1.385	0.062	0.178	0.103	0.0	0.0	0	0.152
TMEH_01377	0.036	0.335	0.095	0.235	0.02	0.004	0.0	0	0.012
TMEH_01378	0.184	0.181	0.144	0.083	0.049	0.0	0.017	0	0.123
TMEH_01379	0.705	0.145	0.072	0.08	0.053	0.0	0.005	0	0.111
TMEH_01380	0.711	0.281	0.222	0.113	0.213	0.013	0.001	0	0.25
TMEH_01381	0.495	0.143	0.391	0.32	0.075	0.0	0.02	0	0.612
TMEH_01382	0.083	0.734	0.1	0.101	0.109	0.0	0.0	0	0.099
TMEH_01383	0.231	0.431	0.103	0.042	0.089	0.0	0.003	0	0.362
TMEH_01384	0.052	0.188	0.101	0.049	0.051	0.001	0.0	0	0.1
TMEH_01385	0.04	1.126	0.125	0.138	0.086	0.0	0.001	0	0.032
TMEH_01386	0.373	0.758	0.056	0.324	0.068	0.0	0.0	0	0.061
TMEH_01387	0.165	0.037	0.108	0.052	0.136	0.002	0.0	0	0.417
TMEH_01388	0.568	0.804	0.076	0.074	0.054	0.0	0.0	0	0.098
TMEH_01389	0.51	0.323	0.075	0.084	0.047	0.071	0.0	0	0.123
TMEH_01390	0.509	0.025	0.048	0.096	0.062	0.0	0.003	0	0.163
TMEH_01391	0.37	0.055	0.151	0.102	0.121	0.047	0.003	0	0.401
TMEH_01392	0.51	0.597	0.066	0.095	0.108	0.0	0.0	0	0.288
TMEH_01393	0.167	0.32	0.102	0.049	0.089	0.001	0.0	0	0.251
TMEH_01394	0.074	1.834	0.248	0.11	0.04	0.0	0.0	0	0.038
TMEH_01395	0.933	1.204	0.252	0.072	0.029	0.009	0.001	0	0.156
TMEH_01396	0.963	0.138	0.197	0.307	0.039	0.005	0.009	0	0.264
TMEH_01397	0.136	0.171	0.087	0.052	0.144	0.009	0.0	1	0.234
TMEH_01398	1.044	0.178	0.12	0.066	0.079	0.0	0.015	0	0.149
TMEH_01399	0.077	0.81	0.136	0.105	0.054	0.001	0.0	0	0.158
TMEH_01400	0.321	0.002	0.143	0.17	0.034	0.007	0.0	0	0.098
TMEH_01401	0.156	0.271	0.128	0.062	0.086	0.001	0.0	0	0.111
TMEH_01402	0.151	0.671	0.112	0.102	0.095	0.015	0.0	0	0.192
TMEH_01403	0.046	0.529	0.091	0.272	0.131	0.019	0.0	0	0.154
TMEH_01404	1.621	0.565	0.061	0.054	0.231	0.009	0.0	0	0.118
TMEH_01405	0.219	0.178	0.116	0.087	0.218	0.001	0.009	0	0.266
TMEH_01406	0.435	2.817	0.356	0.257	0.051	0.002	0.0	0	0.22
TMEH_01407	0.485	0.078	0.054	0.083	0.18	0.02	0.001	0	0.108
TMEH_01408	0.636	1.333	0.082	0.216	0.182	0.007	0.014	0	0.075
TMEH_01409	1.081	0.077	0.084	0.051	0.137	0.0	0.0	0	0.003
TMEH_01410	0.477	0.009	0.075	0.158	0.141	0.002	0.007	0	0.116
TMEH_01411	0.48	1.331	0.442	0.317	0.53	0.0	0.0	0	0.339
TMEH_01412	0.819	0.31	0.192	0.093	0.151	0.032	0.016	0	0.104
TMEH_01413	0.748	0.12	0.082	0.102	0.075	0.0	0.012	0	0.001
TMEH_01414	0.104	0.168	0.167	0.086	0.039	0.01	0.0	0	0.439
TMEH_01415	0.18	0.225	0.097	0.275	0.022	0.002	0.013	0	0.257
TMEH_01416	1.773	0.217	0.079	0.067	0.068	0.0	0.0	0	0.457
TMEH_01417	0.62	0.737	0.135	0.036	0.06	0.0	0.0	0	0.098
TMEH_01418	0.861	1.394	0.119	0.116	0.065	0.001	0.0	0	0.015
TMEH_01419	0.03	0.034	0.111	0.081	0.097	0.023	0.0	0	0.217
TMEH_01420	0.148	0.364	0.078	0.135	0.063	0.0	0.0	0	0.261
TMEH_01421	0.267	0.397	0.223	0.125	0.13	0.0	0.0	0	0.029
TMEH_01422	0.106	0.32	0.156	0.064	0.038	0.001	0.0	0	0.265
TMEH_01423	0.238	0.393	0.231	0.1	0.125	0.03	0.0	0	0.156
TMEH_01424	0.009	0.017	0.089	0.23	0.08	0.001	0.0	0	0.072
TMEH_01425	0.579	0.104	0.265	0.102	0.031	0.0	0.0	0	0.189
TMEH_01426	0.057	0.608	0.114	0.076	0.049	0.0	0.0	0	0.321
TMEH_01427	0.425	0.252	0.142	0.061	0.06	0.0	0.018	0	0.217
TMEH_01428	1.074	1.275	0.436	0.66	0.681	0.609	0.117	0	0.587
TMEH_01429	0.918	0.55	0.401	0.095	0.213	0.0	0.0	0	0.362
TMEH_01430	0.572	0.702	0.1	0.199	0.133	0.081	0.0	0	0.415
TMEH_01431	0.033	0.257	0.171	0.042	0.161	0.001	0.001	0	0.25
TMEH_01432	1.314	0.563	0.037	0.068	0.038	0.012	0.0	0	0.144
TMEH_01433	0.009	0.219	0.103	0.087	0.201	0.015	0.0	0	0.236
TMEH_01434	0.399	0.428	0.102	0.196	0.069	0.001	0.006	0	0.049
TMEH_01435	0.041	0.662	0.179	0.163	0.033	0.002	0.0	0	0.127
TMEH_01436	0.425	0.155	0.213	0.114	0.03	0.008	0.012	0	0.202
TMEH_01437	0.135	0.738	0.118	0.065	0.094	0.008	0.0	0	0.054
TMEH_01438	0.992	0.077	0.179	0.12	0.162	0.0	0.0	0	0.29
TMEH_01439	0.303	0.173	0.185	0.118	0.038	0.0	0.0	0	0.117
TMEH_01440	0.541	0.277	0.191	0.07	0.101	0.005	0.0	0	0.294
TMEH_01441	0.561	0.203	0.294	0.086	0.034	0.033	0.044	0	0.338
TMEH_01442	2.013	1.742	0.669	0.508	0.484	0.0	0.007	0	0.309
TMEH_01443	0.166	0.507	0.102	0.095	0.04	0.003	0.0	0	0.076
TMEH_01444	0.832	0.126	0.163	0.049	0.307	0.001	0.0	0	0.023
TMEH_01445	0.241	0.871	0.073	0.077	0.152	0.039	0.011	0	0.304
TMEH_01446	0.493	0.936	0.47	0.506	0.729	3.368	0.505	0	0.369
TMEH_01447	1.051	0.349	0.152	0.132	0.105	0.0	0.02	0	0.124
TMEH_01448	0.121	0.214	0.234	0.242	0.183	0.0	0.0	0	0.077
TMEH_01449	0.155	0.111	0.157	0.078	0.041	0.0	0.0	0	0.016
TMEH_01450	0.41	0.471	0.066	0.108	0.1	0.0	0.007	0	0.251
TMEH_01451	0.144	0.334	0.131	0.144	0.031	0.005	0.0	0	0.245
TMEH_01452	0.133	0.741	0.084	0.052	0.046	0.029	0.0	0	0.144
TMEH_01453	0.052	0.302	0.064	0.186	0.039	0.0	0.008	1	0.091
TMEH_01454	1.145	0.889	0.169	0.216	0.468	0.011	0.003	0	0.372
TMEH_01455	1.004	0.351	0.181	0.216	0.081	0.0	0.0	0	0.223
TMEH_01456	0.492	0.099	0.12	0.115	0.074	0.03	0.0	0	0.309
TMEH_01457	0.856	0.232	0.078	0.487	0.052	0.003	0.0	0	0.055
TMEH_01458	0.085	0.7	0.316	0.23	0.025	0.01	0.027	0	0.181
TMEH_01459	1.286	0.353	0.083	0.155	0.147	0.048	0.001	0	0.114
TMEH_01460	0.015	0.226	0.178	0.148	0.06	0.005	0.0	0	0.331
TMEH_01461	0.637	0.031	0.182	0.065	0.073	0.002	0.008	0	0.229
TMEH_01462	0.124	0.225	0.081	0.167	0.212	0.007	0.001	0	0.178
TMEH_01463	1.619	0.175	0.124	0.289	0.217	0.002	0.0	0	0.284
TMEH_01464	0.582	0.941	0.195	0.393	0.093	0.043	0.001	0	0.145
TMEH_01465	1.064	0.589	0.294	0.29	0.114	0.001	0.006	0	0.186
TMEH_01466	0.358	0.583	0.088	0.041	0.095	0.0	0.0	0	0.379
TMEH_01467	0.09	0.688	0.151	0.102	0.077	0.0	0.029	0	0.147
TMEH_01468	0.028	0.542	0.15	0.057	0.12	0.003	0.0	0	0.005
TMEH_01469	0.511	0.362	0.514	0.211	0.189	0.0	0.0	0	0.624
TMEH_01470	0.006	0.318	0.095	0.099	0.133	0.076	0.003	0	0.075
TMEH_01471	0.441	0.189	0.1	0.04	0.147	0.0	0.0	0	0.081
TMEH_01472	0.619	0.262	0.143	0.104	0.089	0.0	0.0	0	0.11
TMEH_01473	0.068	0.541	0.105	0.168	0.105	0.082	0.007	0	0.056
TMEH_01474	0.243	1.353	0.072	0.137	0.06	0.008	0.002	0	0.026
TMEH_01475	0.728	1.345	0.128	0.077	0.092	0.038	0.007	0	0.322
TMEH_01476	0.276	0.043	0.089	0.083	0.215	0.033	0.0	0	0.22
TMEH_01477	0.988	0.32	0.251	0.171	0.154	0.0	0.001	0	0.082
TMEH_01478	0.72	1.103	0.137	0.104	0.035	0.032	0.005	0	0.009
TMEH_01479	0.103	0.1	0.111	0.082	0.077	0.0	0.0	0	0.328
TMEH_01480	0.369	0.861	0.117	0.098	0.085	0.003	0.001	0	0.238
TMEH_01481	0.261	0.22	0.092	0.046	0.051	0.017	0.043	0	0.137
TMEH_01482	0.244	0.282	0.1	0.019	0.015	0.0	0.001	0	0.336
TMEH_01483	2.879	1.478	0.269	0.146	0.126	0.029	0.0	0	0.11
TMEH_01484	0.225	0.142	0.192	0.028	0.078	0.0	0.0	0	0.207
TMEH_01485	0.185	0.352	0.139	0.158	0.069	0.047	0.002	0	0.195
TMEH_01486	0.039	1.05	0.118	0.055	0.05	0.0	0.011	0	0.285
TMEH_01487	0.031	0.057	0.074	0.061	0.049	0.006	0.006	0	0.123
TMEH_01488	0.023	0.851	0.069	0.072	0.176	0.043	0.007	0	0.397
TMEH_01489	0.57	0.513	0.087	0.047	0.064	0.0	0.0	0	0.196
TMEH_01490	0.247	0.121	0.073	0.145	0.095	0.0	0.0	0	0.119
TMEH_01491	0.884	0.113	0.079	0.061	0.085	0.007	0.001	0	0.261
TMEH_01492	0.07	1.357	0.079	0.309	0.112	0.0	0.0	0	0.339
TMEH_01493	2.076	1.014	0.546	0.53	0.582	1.77	0.379	1	0.472
TMEH_01494	0.255	0.975	0.14	0.111	0.031	0.0	0.0	0	0.422
TMEH_01495	0.259	0.075	0.108	0.067	0.212	0.028	0.012	0	0.151
TMEH_01496	0.819	0.061	0.161	0.036	0.022	0.0	0.003	0	0.055
TMEH_01497	0.93	1.333	0.178	0.025	0.206	0.041	0.0	0	0.16
TMEH_01498	0.256	0.31	0.084	0.198	0.164	0.011	0.0	0	0.073
TMEH_01499	0.679	1.324	0.223	0.256	0.025	0.001	0.0	0	0.611
TMEH_01500	0.802	0.247	0.122	0.103	0.137	0.002	0.0	0	0.163
TMEH_01501	1.134	0.101	0.188	0.226	0.035	0.0	0.0	0	0.379
TMEH_01502	0.653	0.166	0.154	0.136	0.19	0.001	0.0	0	0.312
TMEH_01503	0.483	0.382	0.124	0.067	0.047	0.001	0.002	0	0.493
TMEH_01504	0.638	0.36	0.123	0.277	0.075	0.002	0.002	0	0.09
TMEH_01505	0.365	1.481	0.205	0.048	0.041	0.007	0.0	0	0.135
TMEH_01506	0.048	0.081	0.254	0.076	0.053	0.003	0.0	0	0.118
TMEH_01507	0.323	0.077	0.105	0.117	0.046	0.082	0.0	0	0.137
TMEH_01508	0.393	0.772	0.189	0.151	0.333	0.003	0.004	0	0.091
TMEH_01509	0.199	1.103	0.113	0.106	0.129	0.017	0.0	0	0.114
TMEH_01510	0.359	0.491	0.051	0.131	0.067	0.017	0.0	0	0.244
TMEH_01511	0.979	0.023	0.103	0.034	0.202	0.0	0.104	0	0.411
TMEH_01512	0.103	0.239	0.25	0.071	0.073	0.027	0.0	0	0.359
TMEH_01513	0.322	2.276	0.14	0.037	0.068	0.0	0.01	0	0.504
TMEH_01514	0.176	0.289	0.103	0.166	0.035	0.001	0.0	0	0.053
TMEH_01515	0.453	0.172	0.109	0.058	0.071	0.0	0.018	0	0.048
TMEH_01516	0.414	0.618	0.103	0.092	0.072	0.004	0.0	0	0.187
TMEH_01517	0.104	0.001	0.119	0.07	0.121	0.0	0.007	0	0.136
TMEH_01518	0.062	0.596	0.232	0.115	0.029	0.003	0.0	0	0.103
TMEH_01519	0.084	0.106	0.282	0.394	0.318	0.0	0.004	0	0.476
TMEH_01520	0.606	0.247	0.151	0.063	0.024	0.001	0.007	0	0.031
TMEH_01521	0.66	1.45	0.063	0.275	0.15	0.0	0.0	0	0.13
TMEH_01522	0.243	0.106	0.061	0.312	0.123	0.0	0.0	0	0.441
TMEH_01523	0.241	0.43	0.094	0.064	0.28	0.019	0.0	0	0.365
TMEH_01524	0.071	0.299	0.188	0.116	0.047	0.011	0.0	0	0.239
TMEH_01525	0.151	0.905	0.129	0.064	0.169	0.002	0.007	0	0.253
TMEH_01526	0.042	0.386	0.156	0.077	0.307	0.001	0.0	0	0.224
TMEH_01527	0.64	0.136	0.104	0.044	0.113	0.024	0.002	0	0.162
TMEH_01528	0.28	0.419	0.179	0.118	0.087	0.0	0.055	0	0.177
TMEH_01529	0.362	3.917	0.499	0.733	0.178	0.001	0.021	0	0.435
TMEH_01530	0.643	0.169	0.284	0.164	0.065	0.0	0.0	0	0.155
TMEH_01531	0.937	0.639	0.367	0.123	0.128	0.048	0.0	0	0.348
TMEH_01532	0.033	0.109	0.107	0.136	0.07	0.003	0.003	0	0.08
TMEH_01533	0.519	0.949	0.266	0.118	0.216	0.0	0.0	0	0.098
TMEH_01534	0.652	0.851	0.182	0.051	0.102	0.036	0.002	0	0.07
TMEH_01535	0.31	0.821	0.178	0.121	0.076	0.001	0.0	0	0.084
TMEH_01536	0.114	0.994	0.104	0.102	0.053	0.002	0.0	0	0.081
TMEH_01537	0.212	0.177	0.16	0.093	0.044	0.0	0.0	0	0.167
TMEH_01538	0.219	1.189	0.199	0.097	0.188	0.0	0.01	0	0.281
TMEH_01539	0.247	0.023	0.17	0.158	0.239	0.007	0.005	0	0.094
TMEH_01540	0.351	1.017	0.079	0.106	0.041	0.0	0.0	0	0.137
TMEH_01541	0.066	1.04	0.077	0.094	0.336	0.0	0.0	0	0.089
TMEH_01542	0.055	0.248	0.115	0.038	0.03	0.008	0.027	0	0.171
TMEH_01543	0.173	0.404	0.065	0.113	0.073	0.0	0.039	0	0.257
TMEH_01544	0.848	0.394	0.184	0.097	0.038	0.0	0.021	0	0.24
TMEH_01545	0.009	1.451	0.159	0.031	0.027	0.156	0.001	0	0.283
TMEH_01546	0.537	1.391	0.514	0.096	0.251	0.0	0.002	0	0.321
TMEH_01547	0.725	1.2	0.174	0.371	0.303	0.001	0.0	0	0.137
TMEH_01548	0.323	0.265	0.114	0.162	0.041	0.002	0.0	0	0.311
TMEH_01549	0.103	0.051	0.153	0.046	0.11	0.003	0.0	0	0.016
TMEH_01550	0.29	0.498	0.027	0.053	0.072	0.064	0.0	0	0.461
TMEH_01551	0.394	0.253	0.088	0.154	0.124	0.033	0.0	0	0.076
TMEH_01552	0.515	0.547	0.079	0.074	0.102	0.001	0.0	0	0.29
TMEH_01553	0.593	0.247	0.256	0.094	0.106	0.0	0.0	0	0.343
TMEH_01554	0.292	0.213	0.126	0.03	0.246	0.068	0.001	0	0.103
TMEH_01555	0.411	0.898	0.096	0.098	0.034	0.008	0.002	0	0.005
TMEH_01556	0.271	0.226	0.06	0.148	0.126	0.003	0.0	0	0.032
TMEH_01557	0.314	0.807	0.26	0.069	0.049	0.001	0.0	0	0.205
TMEH_01558	0.233	0.289	0.059	0.116	0.101	0.0	0.003	0	0.464
TMEH_01559	0.522	0.201	0.079	0.051	0.111	0.003	0.0	0	0.01
TMEH_01560	0.98	0.28	0.12	0.039	0.057	0.0	0.007	0	0.108
TMEH_01561	1.407	1.804	0.398	0.535	0.344	0.011	0.003	0	0.346
TMEH_01562	0.019	0.008	0.137	0.073	0.26	0.002	0.0	0	0.233
TMEH_01563	0.469	0.63	0.124	0.177	0.108	0.0	0.0	0	0.547
TMEH_01564	0.722	2.153	0.716	0.436	0.557	0.566	1.097	1	0.537
TMEH_01565	0.665	0.637	0.178	0.24	0.098	0.0	0.0	0	0.221
TMEH_01566	0.134	0.975	0.243	0.07	0.092	0.0	0.001	0	0.467
TMEH_01567	0.14	0.826	0.105	0.087	0.344	0.002	0.0	0	0.258
TMEH_01568	0.539	1.163	0.035	0.139	0.132	0.0	0.003	0	0.13
TMEH_01569	0.1	0.094	0.09	0.063	0.074	0.008	0.0	0	0.275
TMEH_01570	0.494	0.065	0.2	0.043	0.041	0.0	0.0	0	0.101
TMEH_01571	0.123	0.751	0.102	0.082	0.055	0.0	0.0	1	0.463
TMEH_01572	1.243	0.913	0.113	0.212	0.038	0.023	0.0	0	0.122
TMEH_01573	0.352	0.375	0.144	0.115	0.046	0.001	0.0	0	0.021
TMEH_01574	0.948	0.614	0.226	0.158	0.024	0.064	0.014	0	0.089
TMEH_01575	0.705	0.129	0.109	0.094	0.066	0.0	0.0	0	0.343
TMEH_01576	0.683	1.68	0.457	0.139	0.111	0.004	0.0	0	0.267
TMEH_01577	0.084	0.764	0.123	0.084	0.07	0.0	0.121	0	0.012
TMEH_01578	0.0	0.253	0.167	0.068	0.047	0.0	0.0	0	0.037
TMEH_01579	0.192	0.921	0.222	0.07	0.315	0.024	0.016	0	0.189
TMEH_01580	0.741	0.261	0.311	0.111	0.071	0.0	0.0	0	0.182
TMEH_01581	1.253	0.788	0.502	0.404	0.356	0.0	0.0	0	0.231
TMEH_01582	0.187	1.104	0.176	0.14	0.226	0.008	0.0	0	0.723
TMEH_01583	0.027	0.466	0.152	0.255	0.025	0.0	0.0	0	0.257
TMEH_01584	0.433	0.396	0.03	0.132	0.063	0.0	0.004	0	0.281
TMEH_01585	0.142	0.356	0.03	0.12	0.093	0.016	0.0	0	0.02
TMEH_01586	0.261	0.596	0.071	0.093	0.025	0.0	0.0	1	0.047
TMEH_01587	0.282	0.644	0.122	0.239	0.092	0.013	0.0	0	0.099
TMEH_01588	0.406	0.12	0.078	0.088	0.028	0.003	0.0	0	0.449
TMEH_01589	0.122	1.772	0.225	0.291	0.073	0.0	0.0	0	0.286
TMEH_01590	0.026	0.044	0.264	0.222	0.027	0.018	0.003	0	0.503
TMEH_01591	0.39	0.14	0.179	0.069	0.129	0.0	0.0	0	0.108
TMEH_01592	0.016	0.087	0.107	0.049	0.058	0.001	0.0	0	0.112
TMEH_01593	0.365	0.417	0.201	0.156	0.026	0.049	0.0	0	0.139
TMEH_01594	0.159	0.019	0.131	0.127	0.152	0.0	0.0	0	0.217
TMEH_01595	0.954	0.958	0.483	0.037	0.247	0.001	0.002	0	0.228
TMEH_01596	0.531	1.233	0.057	0.149	0.055	0.014	0.002	0	0.004
TMEH_01597	0.856	1.193	0.202	0.25	0.117	0.0	0.0	0	0.215
TMEH_01598	0.458	1.103	0.501	0.59	0.171	0.013	0.018	0	0.468
TMEH_01599	0.027	0.112	0.145	0.079	0.092	0.023	0.0	0	0.15
TMEH_01600	0.329	0.625	0.079	0.084	0.03	0.012	0.0	0	0.46
TMEH_01601	0.274	1.52	0.114	0.091	0.052	0.027	0.001	0	0.262
TMEH_01602	0.041	0.057	0.132	0.169	0.144	0.0	0.0	0	0.337
TMEH_01603	0.649	0.776	0.087	0.085	0.033	0.006	0.0	0	0.074
TMEH_01604	1.707	0.366	0.184	0.051	0.045	0.0	0.0	0	0.106
TMEH_01605	0.534	2.122	0.246	0.078	0.091	0.0	0.0	0	0.017
TMEH_01606	0.331	1.096	0.232	0.108	0.036	0.032	0.034	0	0.024
TMEH_01607	0.288	0.099	0.126	0.071	0.492	0.029	0.0	0	0.186
TMEH_01608	0.686	1.799	0.398	0.108	0.296	0.0	0.0	0	0.115
TMEH_01609	0.594	0.282	0.099	0.276	0.038	0.0	0.047	0	0.169
TMEH_01610	0.436	0.118	0.161	0.152	0.059	0.0	0.0	0	0.135
TMEH_01611	0.017	0.447	0.038	0.046	0.078	0.003	0.0	0	0.16
TMEH_01612	0.477	2.23	0.099	0.045	0.258	0.0	0.0	0	0.298
TMEH_01613	0.267	0.077	0.074	0.222	0.091	0.004	0.001	0	0.197
TMEH_01614	0.417	0.002	0.217	0.266	0.048	0.004	0.001	0	0.085
TMEH_01615	0.002	0.181	0.162	0.086	0.087	0.0	0.001	0	0.073
TMEH_01616	0.524	0.161	0.147	0.167	0.076	0.007	0.0	0	0.14
TMEH_01617	0.113	0.57	0.057	0.063	0.172	0.023	0.003	0	0.276
TMEH_01618	0.363	0.478	0.146	0.144	0.031	0.038	0.019	0	0.702
TMEH_01619	0.171	0.293	0.126	0.065	0.086	0.032	0.05	0	0.005
TMEH_01620	0.369	0.301	0.067	0.085	0.118	0.0	0.008	0	0.099
TMEH_01621	0.098	0.088	0.147	0.06	0.404	0.001	0.0	0	0.132
TMEH_01622	0.307	1.983	0.218	0.071	0.032	0.0	0.0	0	0.206
TMEH_01623	0.042	1.757	0.106	0.086	0.04	0.0	0.0	0	0.191
TMEH_01624	0.204	0.393	0.198	0.065	0.042	0.001	0.0	0	0.201
TMEH_01625	0.073	0.434	0.146	0.105	0.056	0.001	0.047	0	0.201
TMEH_01626	0.2	0.681	0.275	0.3	0.115	0.008	0.0	0	0.512
TMEH_01627	0.884	0.454	0.377	0.532	0.291	0.0	0.0	0	0.464
TMEH_01628	0.273	1.058	0.195	0.06	0.034	0.0	0.017	0	0.01
TMEH_01629	0.219	0.029	0.06	0.197	0.06	0.088	0.0	0	0.189
TMEH_01630	0.353	1.322	0.353	0.217	0.302	0.02	0.005	0	0.287
TMEH_01631	0.195	0.019	0.099	0.097	0.293	0.024	0.074	0	0.329
TMEH_01632	0.014	0.316	0.096	0.048	0.116	0.04	0.0	0	0.151
TMEH_01633	0.344	0.145	0.118	0.114	0.047	0.006	0.0	0	0.226
TMEH_01634	0.104	0.0	0.078	0.144	0.099	0.0	0.0	0	0.179
TMEH_01635	0.195	1.139	0.267	0.062	0.142	0.003	0.0	0	0.543
TMEH_01636	0.177	0.306	0.085	0.078	0.069	0.0	0.0	0	0.145
TMEH_01637	0.183	0.619	0.344	0.067	0.008	0.008	0.0	0	0.219
TMEH_01638	0.18	0.317	0.123	0.089	0.078	0.0	0.0	0	0.012
TMEH_01639	0.069	0.122	0.064	0.074	0.106	0.049	0.0	0	0.029
TMEH_01640	0.145	0.723	0.084	0.096	0.023	0.0	0.0	0	0.005
TMEH_01641	0.108	0.001	0.099	0.06	0.077	0.0	0.0	0	0.082
TMEH_01642	1.517	0.341	0.091	0.101	0.057	0.001	0.0	0	0.166
TMEH_01643	0.154	0.053	0.047	0.072	0.042	0.0	0.005	0	0.019
TMEH_01644	0.475	0.042	0.101	0.146	0.093	0.013	0.002	0	0.397
TMEH_01645	0.728	0.625	0.319	0.097	0.085	0.0	0.0	0	0.433
TMEH_01646	0.11	0.105	0.049	0.195	0.077	0.0	0.0	0	0.069
TMEH_01647	1.006	0.791	0.112	0.329	0.127	0.005	0.002	0	0.057
TMEH_01648	0.473	0.345	0.158	0.047	0.221	0.001	0.0	0	0.012
TMEH_01649	0.172	0.697	0.258	0.144	0.075	0.0	0.0	0	0.253
TMEH_01650	0.088	0.062	0.175	0.148	0.04	0.0	0.016	0	0.477
TMEH_01651	0.407	1.629	0.078	0.152	0.11	0.0	0.0	0	0.152
TMEH_01652	0.821	0.764	0.145	0.16	0.267	0.009	0.007	0	0.365
TMEH_01653	0.137	0.424	0.133	0.203	0.077	0.0	0.026	0	0.272
TMEH_01654	0.216	0.744	0.127	0.118	0.045	0.001	0.001	0	0.065
TMEH_01655	0.045	0.037	0.049	0.05	0.104	0.026	0.0	0	0.21
TMEH_01656	0.826	1.045	0.138	0.236	0.086	0.028	0.0	0	0.174
TMEH_01657	0.836	0.141	0.298	0.121	0.032	0.008	0.0	0	0.238
TMEH_01658	0.655	0.177	0.135	0.108	0.151	0.002	0.003	0	0.196
TMEH_01659	0.095	0.099	0.061	0.052	0.112	0.032	0.018	0	0.124
TMEH_01660	0.179	0.188	0.303	0.147	0.066	0.004	0.0	0	0.04
TMEH_01661	0.014	0.042	0.131	0.137	0.079	0.0	0.0	0	0.019
TMEH_01662	0.267	0.428	0.163	0.118	0.077	0.0	0.0	0	0.3
TMEH_01663	0.042	0.594	0.123	0.054	0.044	0.007	0.004	0	0.32
TMEH_01664	0.431	0.773	0.029	0.222	0.068	0.0	0.001	0	0.26
TMEH_01665	0.115	0.171	0.132	0.071	0.024	0.0	0.022	0	0.157
TMEH_01666	0.053	0.4	0.151	0.134	0.175	0.0	0.026	0	0.012
TMEH_01667	0.122	0.571	0.298	0.21	0.233	0.0	0.0	0	0.008
TMEH_01668	0.13	0.235	0.217	0.073	0.189	0.0	0.0	0	0.2
TMEH_01669	0.228	0.244	0.197	0.084	0.118	0.002	0.012	0	0.051
TMEH_01670	0.714	0.08	0.078	0.148	0.112	0.001	0.0	0	0.119
TMEH_01671	0.124	0.583	0.118	0.192	0.023	0.001	0.004	0	0.11
TMEH_01672	0.036	0.593	0.082	0.199	0.101	0.002	0.015	0	0.045
TMEH_01673	0.636	0.195	0.087	0.045	0.028	0.0	0.03	0	0.357
TMEH_01674	0.369	0.884	0.344	0.305	0.221	0.044	0.0	0	0.254
TMEH_01675	0.013	0.018	0.202	0.132	0.028	0.023	0.0	0	0.504
TMEH_01676	1.065	0.181	0.121	0.035	0.023	0.001	0.0	0	0.232
TMEH_01677	0.699	0.22	0.06	0.05	0.038	0.008	0.032	0	0.171
TMEH_01678	0.036	0.557	0.141	0.094	0.093	0.0	0.0	0	0.336
TMEH_01679	0.33	0.343	0.201	0.131	0.045	0.001	0.0	0	0.247
TMEH_01680	0.794	0.145	0.135	0.285	0.011	0.108	0.0	0	0.086
TMEH_01681	0.026	0.131	0.114	0.156	0.072	0.002	0.0	0	0.119
TMEH_01682	1.261	0.976	0.309	0.335	0.299	0.001	0.0	0	0.288
TMEH_01683	0.9	1.529	0.149	0.097	0.087	0.036	0.004	0	0.139
TMEH_01684	0.757	0.563	0.187	0.134	0.051	0.008	0.0	0	0.258
TMEH_01685	0.127	0.504	0.125	0.207	0.19	0.001	0.0	0	0.234
TMEH_01686	0.127	0.064	0.22	0.086	0.107	0.003	0.019	0	0.148
TMEH_01687	0.382	0.561	0.47	0.146	0.272	0.013	0.0	0	0.259
TMEH_01688	0.443	0.289	0.089	0.1	0.075	0.0	0.0	0	0.204
TMEH_01689	0.451	0.037	0.136	0.075	0.085	0.028	0.025	0	0.144
TMEH_01690	0.015	0.088	0.118	0.041	0.085	0.0	0.007	0	0.122
TMEH_01691	0.637	0.116	0.221	0.038	0.094	0.01	0.002	0	0.178
TMEH_01692	0.084	1.263	0.086	0.201	0.074	0.037	0.0	0	0.03
TMEH_01693	0.046	1.676	0.101	0.047	0.051	0.0	0.001	0	0.127
TMEH_01694	0.196	0.904	0.07	0.067	0.124	0.006	0.0	0	0.083
TMEH_01695	0.026	0.627	0.129	0.074	0.039	0.016	0.001	0	0.059
TMEH_01696	0.201	1.347	0.268	0.13	0.339	0.0	0.0	0	0.16
TMEH_01697	0.578	0.268	0.143	0.041	0.142	0.01	0.002	0	0.069
TMEH_01698	0.213	0.262	0.119	0.141	0.077	0.0	0.0	0	0.1
TMEH_01699	0.559	0.15	0.099	0.116	0.061	0.014	0.036	0	0.222
TMEH_01700	0.184	0.125	0.235	0.134	0.146	0.006	0.0	0	0.006
TMEH_01701	0.327	1.145	0.09	0.177	0.317	0.019	0.002	0	0.301
TMEH_01702	0.909	0.046	0.089	0.161	0.15	0.118	0.0	0	0.063
TMEH_01703	0.409	0.564	0.055	0.063	0.145	0.005	0.0	0	0.656
TMEH_01704	0.078	0.052	0.131	0.16	0.107	0.005	0.002	0	0.249
TMEH_01705	0.463	0.904	0.14	0.161	0.083	0.008	0.001	0	0.474
TMEH_01706	1.077	0.938	0.107	0.285	0.084	0.001	0.0	0	0.061
TMEH_01707	0.192	1.097	0.083	0.061	0.096	0.009	0.0	0	0.001
TMEH_01708	0.606	0.526	0.086	0.098	0.059	0.011	0.0	0	0.098
TMEH_01709	0.123	0.015	0.244	0.041	0.171	0.161	0.014	0	0.417
TMEH_01710	0.022	0.052	0.137	0.104	0.192	0.013	0.035	0	0.153
TMEH_01711	0.31	0.071	0.163	0.193	0.057	0.0	0.0	0	0.187
TMEH_01712	0.594	0.362	0.083	0.293	0.16	0.0	0.0	0	0.053
TMEH_01713	0.523	0.347	0.105	0.043	0.206	0.0	0.0	0	0.409
TMEH_01714	0.036	0.121	0.102	0.118	0.078	0.011	0.0	0	0.242
TMEH_01715	0.372	0.016	0.041	0.125	0.027	0.005	0.014	0	0.037
TMEH_01716	0.18	0.952	0.092	0.098	0.033	0.0	0.0	0	0.173
TMEH_01717	0.729	1.23	0.071	0.149	0.019	0.003	0.001	0	0.073
TMEH_01718	0.08	0.206	0.283	0.073	0.027	0.0	0.0	0	0.061
TMEH_01719	0.578	0.032	0.1	0.043	0.115	0.0	0.003	0	0.092
TMEH_01720	0.004	0.251	0.221	0.067	0.104	0.0	0.0	0	0.441
TMEH_01721	0.678	0.189	0.219	0.209	0.067	0.015	0.0	0	0.61
TMEH_01722	0.685	0.186	0.107	0.076	0.088	0.001	0.0	0	0.197
TMEH_01723	0.769	0.596	0.229	0.36	0.094	0.0	0.0	0	0.49
TMEH_01724	0.044	0.753	0.082	0.149	0.094	0.0	0.009	0	0.158
TMEH_01725	0.079	0.725	0.139	0.015	0.068	0.007	0.0	0	0.022
TMEH_01726	1.489	0.92	0.22	0.056	0.041	0.02	0.0	0	0.032
TMEH_01727	0.226	0.178	0.116	0.125	0.026	0.004	0.014	0	0.212
TMEH_01728	0.416	0.086	0.082	0.131	0.093	0.003	0.0	0	0.504
TMEH_01729	0.02	0.083	0.284	0.225	0.161	0.014	0.019	0	0.565
TMEH_01730	0.147	0.993	0.041	0.126	0.145	0.044	0.002	0	0.061
TMEH_01731	0.433	0.439	0.22	0.247	0.09	0.0	0.012	0	0.047
TMEH_01732	2.033	0.382	0.689	0.301	0.194	0.0	0.0	0	0.415
TMEH_01733	0.38	1.29	0.12	0.107	0.042	0.003	0.0	0	0.139
TMEH_01734	0.231	0.069	0.049	0.152	0.183	0.0	0.003	0	0.474
TMEH_01735	0.038	0.02	0.103	0.116	0.065	0.001	0.0	0	0.028
TMEH_01736	0.318	0.473	0.211	0.144	0.081	0.0	0.044	0	0.508
TMEH_01737	1.725	0.888	0.494	0.113	0.092	0.076	0.0	0	0.223
TMEH_01738	1.362	0.957	0.195	0.11	0.132	0.159	0.0	0	0.204
TMEH_01739	0.212	0.3	0.153	0.104	0.087	0.008	0.0	0	0.745
TMEH_01740	0.063	0.668	0.088	0.13	0.078	0.013	0.0	0	0.1
TMEH_01741	0.021	0.278	0.085	0.061	0.172	0.004	0.0	0	0.137
TMEH_01742	0.319	0.497	0.165	0.219	0.081	0.002	0.002	0	0.197
TMEH_01743	0.3	1.355	0.249	0.137	0.049	0.017	0.0	0	0.112
TMEH_01744	0.054	0.132	0.084	0.058	0.066	0.001	0.0	0	0.096
TMEH_01745	0.373	0.274	0.106	0.17	0.289	0.0	0.0	0	0.101
TMEH_01746	0.23	0.155	0.177	0.104	0.088	0.012	0.0	0	0.298
TMEH_01747	0.12	0.271	0.101	0.159	0.074	0.0	0.0	0	0.167
TMEH_01748	0.261	0.022	0.258	0.173	0.08	0.035	0.003	0	0.035
TMEH_01749	0.241	0.894	0.199	0.058	0.01	0.004	0.0	0	0.043
TMEH_01750	0.067	0.68	0.057	0.084	0.055	0.0	0.0	0	0.085
TMEH_01751	0.997	1.699	0.151	0.062	0.076	0.0	0.0	0	0.017
TMEH_01752	1.038	0.308	0.225	0.213	0.149	0.0	0.004	0	0.169
TMEH_01753	0.21	0.022	0.218	0.118	0.022	0.002	0.0	0	0.012
TMEH_01754	0.236	0.235	0.182	0.141	0.118	0.08	0.001	0	0.055
TMEH_01755	0.005	1.325	0.062	0.146	0.077	0.01	0.0	0	0.195
TMEH_01756	0.108	0.164	0.038	0.076	0.06	0.0	0.0	0	0.005
TMEH_01757	0.263	0.859	0.383	0.193	0.3	0.0	0.0	0	0.091
TMEH_01758	0.123	1.602	0.301	0.11	0.243	0.0	0.0	0	0.137
TMEH_01759	0.698	0.966	0.157	0.082	0.131	0.003	0.0	0	0.527
TMEH_01760	0.19	0.08	0.079	0.073	0.133	0.013	0.003	0	0.213
TMEH_01761	0.329	0.011	0.125	0.072	0.069	0.04	0.019	0	0.067
TMEH_01762	0.886	2.677	0.062	0.049	0.103	0.0	0.004	0	0.047
TMEH_01763	0.121	0.807	0.066	0.061	0.068	0.0	0.026	0	0.344
TMEH_01764	0.079	0.245	0.226	0.095	0.017	0.0	0.001	0	0.028
TMEH_01765	0.397	4.455	0.032	0.036	0.104	0.003	0.002	0	0.077
TMEH_01766	1.087	0.068	0.141	0.131	0.103	0.009	0.001	0	0.069
TMEH_01767	0.055	0.067	0.255	0.153	0.382	0.03	0.0	0	0.062
TMEH_01768	0.93	1.221	0.232	0.237	0.276	0.02	0.0	0	0.263
TMEH_01769	0.456	0.823	0.829	0.563	0.786	1.606	0.403	1	0.501
TMEH_01770	0.294	0.647	0.184	0.264	0.176	0.0	0.004	0	0.43
TMEH_01771	0.587	2.041	0.112	0.099	0.394	0.0	0.001	0	0.181
TMEH_01772	0.684	0.322	0.303	0.399	0.042	0.025	0.0	0	0.209
TMEH_01773	0.352	0.252	0.075	0.136	0.175	0.008	0.001	0	0.128
TMEH_01774	0.195	0.247	0.135	0.14	0.068	0.068	0.003	0	0.077
TMEH_01775	0.575	1.382	0.116	0.25	0.073	0.004	0.002	0	0.204
TMEH_01776	0.707	0.322	0.093	0.192	0.089	0.0	0.003	0	0.086
TMEH_01777	0.11	0.059	0.204	0.149	0.271	0.0	0.0	0	0.04
TMEH_01778	0.067	0.072	0.135	0.163	0.03	0.0	0.013	0	0.27
TMEH_01779	0.384	0.213	0.361	0.172	0.022	0.0	0.001	0	0.33
TMEH_01780	0.011	0.022	0.073	0.071	0.115	0.008	0.025	0	0.24
TMEH_01781	0.114	0.782	0.086	0.108	0.152	0.004	0.015	0	0.297
TMEH_01782	0.15	0.843	0.073	0.07	0.071	0.001	0.0	0	0.243
TMEH_01783	0.202	0.21	0.088	0.082	0.118	0.0	0.0	0	0.514
TMEH_01784	0.066	0.607	0.065	0.125	0.026	0.0	0.009	0	0.083
TMEH_01785	1.255	0.78	0.501	0.167	0.19	0.01	0.0	0	0.549
TMEH_01786	0.277	0.756	0.11	0.11	0.133	0.027	0.0	0	0.175
TMEH_01787	0.249	0.599	0.15	0.133	0.021	0.0	0.0	0	0.014
TMEH_01788	0.76	0.097	0.133	0.114	0.032	0.0	0.0	0	0.14
TMEH_01789	0.222	0.488	0.055	0.041	0.068	0.0	0.0	0	0.277
TMEH_01790	0.837	0.155	0.111	0.107	0.174	0.0	0.003	0	0.088
TMEH_01791	0.213	2.253	0.135	0.373	0.089	0.0	0.0	0	0.351
TMEH_01792	0.521	0.16	0.062	0.207	0.035	0.003	0.019	0	0.166
TMEH_01793	0.388	0.807	0.075	0.107	0.046	0.046	0.0	0	0.024
TMEH_01794	0.514	0.041	0.084	0.042	0.108	0.0	0.0	0	0.148
TMEH_01795	0.054	0.166	0.115	0.099	0.009	0.001	0.0	0	0.024
TMEH_01796	0.438	0.695	0.098	0.041	0.042	0.0	0.0	0	0.017
TMEH_01797	0.12	0.906	0.097	0.111	0.04	0.002	0.009	0	0.007
TMEH_01798	0.374	0.242	0.134	0.064	0.161	0.002	0.0	0	0.099
TMEH_01799	0.019	0.17	0.135	0.111	0.091	0.024	0.013	0	0.118
TMEH_01800	1.507	2.514	0.509	0.235	0.388	0.018	0.0	0	0.58
TMEH_01801	0.405	0.2	0.083	0.125	0.03	0.008	0.0	0	0.158
TMEH_01802	0.506	1.291	0.036	0.102	0.086	0.002	0.0	0	0.394
TMEH_01803	0.033	0.426	0.042	0.054	0.038	0.0	0.0	0	0.137
TMEH_01804	0.025	0.036	0.112	0.203	0.065	0.002	0.019	0	0.051
TMEH_01805	0.143	0.322	0.064	0.057	0.049	0.0	0.033	0	0.111
TMEH_01806	0.314	0.134	0.112	0.17	0.061	0.0	0.0	0	0.149
TMEH_01807	0.069	0.407	0.215	0.046	0.103	0.0	0.0	0	0.252
TMEH_01808	0.582	0.063	0.121	0.035	0.058	0.0	0.009	0	0.136
TMEH_01809	0.648	0.088	0.129	0.168	0.167	0.001	0.005	0	0.158
TMEH_01810	0.307	0.172	0.085	0.165	0.078	0.04	0.0	0	0.047
TMEH_01811	0.184	0.066	0.088	0.066	0.144	0.036	0.0	0	0.186
TMEH_01812	0.18	0.148	0.105	0.133	0.201	0.135	0.0	0	0.109
TMEH_01813	0.355	0.083	0.036	0.059	0.035	0.0	0.006	0	0.007
TMEH_01814	0.329	0.021	0.139	0.142	0.114	0.0	0.0	0	0.107
TMEH_01815	0.35	0.771	0.056	0.208	0.026	0.017	0.004	0	0.143
TMEH_01816	0.129	0.332	0.11	0.14	0.156	0.0	0.003	0	0.16
TMEH_01817	0.262	0.774	0.105	0.048	0.109	0.0	0.001	0	0.029
TMEH_01818	0.176	0.001	0.106	0.085	0.063	0.0	0.0	0	0.148
TMEH_01819	0.329	0.124	0.312	0.097	0.216	0.001	0.0	0	0.026
TMEH_01820	0.037	1.193	0.074	0.049	0.16	0.062	0.0	0	0.497
TMEH_01821	0.525	0.384	0.143	0.028	0.027	0.008	0.0	0	0.172
TMEH_01822	0.023	0.065	0.117	0.089	0.072	0.008	0.0	0	0.036
TMEH_01823	0.669	1.132	0.215	0.084	0.142	0.001	0.0	0	0.03
TMEH_01824	0.21	0.39	0.066	0.084	0.082	0.003	0.002	0	0.466
TMEH_01825	0.057	0.008	0.178	0.204	0.179	0.001	0.005	0	0.339
TMEH_01826	0.059	0.816	0.075	0.182	0.071	0.063	0.0	0	0.146
TMEH_01827	0.003	0.551	0.033	0.224	0.347	0.113	0.001	0	0.036
TMEH_01828	0.887	0.604	0.071	0.317	0.113	0.02	0.005	0	0.354
TMEH_01829	1.382	0.293	0.318	0.098	0.139	0.001	0.002	0	0.27
TMEH_01830	0.334	0.035	0.056	0.026	0.199	0.026	0.0	0	0.001
TMEH_01831	0.125	0.539	0.153	0.094	0.041	0.11	0.0	0	0.121
TMEH_01832	0.517	0.296	0.191	0.198	0.111	0.0	0.0	0	0.089
TMEH_01833	1.182	0.406	0.174	0.154	0.046	0.004	0.0	0	0.095
TMEH_01834	0.498	0.092	0.382	0.088	0.023	0.093	0.0	0	0.174
TMEH_01835	0.006	0.255	0.094	0.137	0.048	0.014	0.0	0	0.102
TMEH_01836	0.013	0.589	0.292	0.059	0.041	0.0	0.0	0	0.101
TMEH_01837	0.001	0.025	0.135	0.139	0.091	0.001	0.0	0	0.23
TMEH_01838	0.111	0.542	0.079	0.211	0.112	0.004	0.0	0	0.161
TMEH_01839	0.048	0.058	0.087	0.148	0.077	0.004	0.0	0	0.338
TMEH_01840	0.219	0.306	0.096	0.151	0.097	0.031	0.011	0	0.207
TMEH_01841	0.724	0.906	0.168	0.147	0.294	0.001	0.0	0	0.299
TMEH_01842	0.422	0.303	0.128	0.122	0.119	0.0	0.0	0	0.138
TMEH_01843	0.019	0.026	0.12	0.086	0.082	0.0	0.0	0	0.009
TMEH_01844	0.428	0.674	0.043	0.096	0.048	0.001	0.0	0	0.002
TMEH_01845	0.1	0.615	0.094	0.088	0.079	0.0	0.01	0	0.247
TMEH_01846	0.058	0.345	0.056	0.109	0.041	0.002	0.0	0	0.07
TMEH_01847	0.055	0.117	0.128	0.102	0.088	0.0	0.004	0	0.309
TMEH_01848	0.831	3.127	0.515	0.268	0.514	0.048	0.0	0	0.337
TMEH_01849	0.122	1.206	0.219	0.067	0.253	0.0	0.0	0	0.319
TMEH_01850	1.222	0.616	0.302	0.243	0.273	0.02	0.0	0	0.437
TMEH_01851	0.665	0.468	0.232	0.166	0.042	0.014	0.0	0	0.522
TMEH_01852	0.069	0.221	0.101	0.169	0.136	0.005	0.097	0	0.065
TMEH_01853	1.719	0.342	0.057	0.263	0.025	0.0	0.002	0	0.002
TMEH_01854	0.186	0.428	0.172	0.04	0.066	0.0	0.0	0	0.035
TMEH_01855	0.256	1.414	0.172	0.155	0.114	0.065	0.0	0	0.177
TMEH_01856	1.258	0.337	0.113	0.095	0.197	0.025	0.002	0	0.09
TMEH_01857	0.079	0.052	0.31	0.071	0.077	0.031	0.0	0	0.249
TMEH_01858	1.198	0.426	0.308	0.627	0.388	0.0	0.0	0	0.52
TMEH_01859	0.176	0.067	0.13	0.07	0.097	0.0	0.006	0	0.206
TMEH_01860	0.259	0.24	0.076	0.091	0.235	0.012	0.0	0	0.069
TMEH_01861	0.992	3.076	0.494	0.698	0.72	0.668	1.131	0	0.358
TMEH_01862	0.405	0.801	0.121	0.107	0.067	0.005	0.0	0	0.223
TMEH_01863	0.202	0.186	0.077	0.062	0.058	0.023	0.0	0	0.014
TMEH_01864	0.375	0.151	0.268	0.07	0.167	0.025	0.012	0	0.157
TMEH_01865	0.149	0.218	0.084	0.241	0.129	0.001	0.001	0	0.24
TMEH_01866	0.056	0.434	0.137	0.042	0.062	0.0	0.0	0	0.24
TMEH_01867	1.497	2.452	0.746	0.839	0.596	2.644	0.39	0	0.693
TMEH_01868	0.202	0.102	0.112	0.074	0.172	0.0	0.066	0	0.044
TMEH_01869	0.356	0.445	0.261	0.27	0.052	0.005	0.017	0	0.113
TMEH_01870	0.12	0.13	0.144	0.142	0.065	0.003	0.005	0	0.039
TMEH_01871	0.192	0.008	0.063	0.246	0.021	0.038	0.005	0	0.238
TMEH_01872	0.147	0.252	0.178	0.347	0.088	0.0	0.009	0	0.174
TMEH_01873	0.505	0.159	0.074	0.054	0.106	0.0	0.001	0	0.12
TMEH_01874	0.267	0.748	0.146	0.121	0.146	0.182	0.001	0	0.434
TMEH_01875	0.279	0.26	0.122	0.084	0.178	0.015	0.003	0	0.363
TMEH_01876	0.063	0.363	0.069	0.066	0.102	0.0	0.0	0	0.433
TMEH_01877	2.214	1.63	0.223	0.245	0.123	0.0	0.0	0	0.541
TMEH_01878	0.231	0.963	0.046	0.064	0.054	0.0	0.009	0	0.126
TMEH_01879	0.136	0.112	0.292	0.336	0.166	0.005	0.0	0	0.052
TMEH_01880	0.593	0.148	0.142	0.118	0.39	0.013	0.008	0	0.543
TMEH_01881	0.165	0.107	0.122	0.157	0.084	0.004	0.0	0	0.044
TMEH_01882	0.636	0.862	0.16	0.393	0.027	0.0	0.0	0	0.193
TMEH_01883	1.505	0.046	0.257	0.148	0.076	0.114	0.001	0	0.063
TMEH_01884	0.323	0.481	0.076	0.075	0.044	0.016	0.002	0	0.2
TMEH_01885	0.159	0.548	0.29	0.087	0.125	0.043	0.0	0	0.183
TMEH_01886	0.55	1.54	0.486	0.251	0.201	0.001	0.0	0	0.276
TMEH_01887	0.25	0.094	0.024	0.039	0.08	0.0	0.002	0	0.008
TMEH_01888	0.814	0.259	0.171	0.071	0.013	0.008	0.001	0	0.034
TMEH_01889	0.095	0.802	0.106	0.097	0.038	0.0	0.002	0	0.201
TMEH_01890	0.042	0.001	0.104	0.077	0.083	0.0	0.004	0	0.486
TMEH_01891	0.007	0.401	0.05	0.168	0.216	0.0	0.009	0	0.009
TMEH_01892	0.666	1.61	0.158	0.102	0.164	0.0	0.0	0	0.139
TMEH_01893	0.246	0.462	0.151	0.088	0.127	0.0	0.0	0	0.074
TMEH_01894	0.571	0.039	0.229	0.025	0.114	0.0	0.0	0	0.232
TMEH_01895	0.207	0.337	0.169	0.105	0.249	0.004	0.0	0	0.077
TMEH_01896	0.915	0.071	0.098	0.046	0.111	0.0	0.0	0	0.047
TMEH_01897	0.126	0.031	0.085	0.167	0.049	0.0	0.0	0	0.397
TMEH_01898	0.705	1.077	0.491	0.476	0.693	0.012	0.0	0	0.191
TMEH_01899	0.141	0.202	0.053	0.092	0.136	0.046	0.001	0	0.011
TMEH_01900	0.197	0.87	0.047	0.204	0.036	0.0	0.006	0	0.053
TMEH_01901	0.812	0.333	0.182	0.16	0.055	0.0	0.0	0	0.127
TMEH_01902	0.475	0.263	0.082	0.155	0.047	0.002	0.0	0	0.489
TMEH_01903	0.02	0.298	0.059	0.074	0.044	0.0	0.007	0	0.136
TMEH_01904	0.432	0.731	0.151	0.233	0.045	0.0	0.0	0	0.122
TMEH_01905	0.436	1.512	0.065	0.111	0.04	0.012	0.0	0	0.35
TMEH_01906	0.403	0.036	0.128	0.079	0.049	0.0	0.051	0	0.257
TMEH_01907	0.915	0.502	0.075	0.046	0.231	0.0	0.007	0	0.087
TMEH_01908	0.103	1.138	0.076	0.024	0.156	0.025	0.001	0	0.116
TMEH_01909	0.021	0.036	0.088	0.056	0.097	0.005	0.0	0	0.045
TMEH_01910	0.947	0.043	0.067	0.075	0.043	0.042	0.002	0	0.299
TMEH_01911	0.162	0.441	0.06	0.119	0.057	0.0	0.0	0	0.085
TMEH_01912	0.702	0.674	0.299	0.23	0.201	0.0	0.0	0	0.585
TMEH_01913	1.191	0.17	0.416	0.122	0.053	0.0	0.001	0	0.431
TMEH_01914	0.636	1.46	0.189	0.264	0.078	0.007	0.0	0	0.047
TMEH_01915	0.104	0.131	0.096	0.161	0.261	0.03	0.001	0	0.305
TMEH_01916	0.223	0.026	0.096	0.047	0.18	0.128	0.004	0	0.153
TMEH_01917	0.208	0.538	0.118	0.23	0.152	0.0	0.0	0	0.698
TMEH_01918	0.28	0.257	0.273	0.064	0.1	0.002	0.0	0	0.069
TMEH_01919	1.061	0.545	0.084	0.077	0.084	0.0	0.0	0	0.155
TMEH_01920	0.229	0.176	0.041	0.045	0.102	0.0	0.0	0	0.36
TMEH_01921	0.031	0.639	0.067	0.03	0.04	0.004	0.0	0	0.232
TMEH_01922	0.847	0.205	0.117	0.036	0.065	0.013	0.0	0	0.082
TMEH_01923	0.211	0.359	0.06	0.173	0.043	0.001	0.004	0	0.037
TMEH_01924	0.298	0.286	0.19	0.033	0.102	0.0	0.0	0	0.097
TMEH_01925	0.219	0.991	0.059	0.11	0.029	0.001	0.0	0	0.256
TMEH_01926	0.394	0.744	0.333	0.171	0.055	0.001	0.001	0	0.038
TMEH_01927	0.453	0.007	0.125	0.208	0.076	0.059	0.0	0	0.203
TMEH_01928	0.037	0.024	0.098	0.101	0.078	0.009	0.0	0	0.024
TMEH_01929	0.207	0.521	0.16	0.067	0.049	0.023	0.004	0	0.171
TMEH_01930	0.331	0.618	0.103	0.633	0.116	0.065	0.0	0	0.228
TMEH_01931	1.458	0.732	0.134	0.106	0.058	0.012	0.018	0	0.513
TMEH_01932	0.28	1.448	0.082	0.025	0.067	0.027	0.027	0	0.335
TMEH_01933	0.006	0.141	0.185	0.273	0.188	0.05	0.0	0	0.291
TMEH_01934	0.124	0.324	0.15	0.11	0.052	0.001	0.0	0	0.125
TMEH_01935	0.43	0.241	0.163	0.041	0.09	0.0	0.0	0	0.12
TMEH_01936	0.52	0.099	0.085	0.039	0.055	0.002	0.025	0	0.303
TMEH_01937	0.249	0.282	0.101	0.075	0.068	0.001	0.011	0	0.266
TMEH_01938	0.105	0.913	0.163	0.763	0.125	0.0	0.002	0	0.105
TMEH_01939	1.442	0.131	0.137	0.14	0.159	0.042	0.0	0	0.132
TMEH_01940	0.798	0.762	0.173	0.101	0.164	0.02	0.0	0	0.285
TMEH_01941	0.044	0.043	0.182	0.037	0.138	0.001	0.002	0	0.619
TMEH_01942	0.785	1.972	0.474	0.499	0.392	0.001	0.018	0	0.366
TMEH_01943	0.497	0.497	0.084	0.029	0.045	0.001	0.0	0	0.339
TMEH_01944	1.049	0.314	0.127	0.11	0.078	0.023	0.001	0	0.307
TMEH_01945	0.708	0.801	0.403	0.165	0.073	0.0	0.0	0	0.374
TMEH_01946	0.096	0.282	0.273	0.104	0.039	0.0	0.0	0	0.113
TMEH_01947	1.316	0.223	0.184	0.361	0.293	0.024	0.0	0	0.111
TMEH_01948	1.349	1.521	0.57	0.434	0.481	0.008	0.0	0	0.313
TMEH_01949	0.504	0.416	0.119	0.071	0.057	0.0	0.0	0	0.178
TMEH_01950	0.299	0.206	0.102	0.076	0.133	0.005	0.0	0	0.135
TMEH_01951	2.223	0.966	0.498	0.193	0.21	0.014	0.05	0	0.634
TMEH_01952	0.518	1.054	0.306	0.209	0.068	0.005	0.004	0	0.23
TMEH_01953	0.938	0.047	0.06	0.136	0.063	0.033	0.003	0	0.7
TMEH_01954	1.478	0.962	0.097	0.246	0.137	0.033	0.0	0	0.183
TMEH_01955	0.067	0.989	0.128	0.032	0.139	0.0	0.001	0	0.063
TMEH_01956	0.064	0.554	0.119	0.231	0.073	0.0	0.0	0	0.404
TMEH_01957	0.074	0.146	0.088	0.049	0.027	0.0	0.0	0	0.097
TMEH_01958	0.726	1.839	0.254	0.2	0.178	0.0	0.009	0	0.289
TMEH_01959	1.167	0.886	0.259	0.2	0.408	0.0	0.0	0	0.172
TMEH_01960	0.248	0.552	0.097	0.088	0.067	0.004	0.0	0	0.088
TMEH_01961	0.05	1.365	0.204	0.124	0.103	0.0	0.0	0	0.535
TMEH_01962	0.045	0.666	0.174	0.121	0.079	0.008	0.001	0	0.013
TMEH_01963	0.242	0.255	0.083	0.225	0.085	0.0	0.003	0	0.289
TMEH_01964	0.237	0.043	0.091	0.127	0.075	0.0	0.0	0	0.061
TMEH_01965	0.981	1.99	0.197	0.431	0.404	0.002	0.0	0	0.246
TMEH_01966	1.195	0.051	0.107	0.139	0.191	0.028	0.0	0	0.254
TMEH_01967	0.011	0.498	0.097	0.087	0.069	0.015	0.017	0	0.524
TMEH_01968	0.113	0.267	0.13	0.161	0.256	0.0	0.001	0	0.049
TMEH_01969	0.535	1.116	0.181	0.03	0.082	0.033	0.001	0	0.046
TMEH_01970	0.104	0.861	0.128	0.037	0.274	0.015	0.001	0	0.156
TMEH_01971	0.456	0.621	0.153	0.022	0.031	0.0	0.0	0	0.393
TMEH_01972	0.182	0.167	0.191	0.043	0.059	0.004	0.003	0	0.29
TMEH_01973	0.247	0.552	0.264	0.085	0.072	0.015	0.008	0	0.187
TMEH_01974	0.433	0.248	0.325	0.155	0.055	0.0	0.0	0	0.216
TMEH_01975	1.152	0.315	0.062	0.079	0.05	0.0	0.001	0	0.113
TMEH_01976	1.235	0.188	0.09	0.102	0.065	0.0	0.012	0	0.125
TMEH_01977	0.4	0.094	0.162	0.1	0.078	0.012	0.014	0	0.043
TMEH_01978	0.046	0.845	0.147	0.212	0.091	0.003	0.0	0	0.048
TMEH_01979	0.936	1.438	0.565	0.303	0.537	0.005	0.0	0	0.444
TMEH_01980	0.436	0.217	0.056	0.127	0.086	0.119	0.0	0	0.015
TMEH_01981	0.954	0.251	0.092	0.069	0.112	0.0	0.0	0	0.218
TMEH_01982	0.516	0.03	0.058	0.074	0.051	0.015	0.0	0	0.302
TMEH_01983	0.223	0.336	0.085	0.066	0.052	0.004	0.015	0	0.236
TMEH_01984	0.453	0.207	0.128	0.227	0.164	0.0	0.003	0	0.148
TMEH_01985	1.538	0.409	0.113	0.061	0.263	0.014	0.0	0	0.323
TMEH_01986	0.081	0.046	0.163	0.109	0.054	0.03	0.0	0	0.251
TMEH_01987	0.465	0.035	0.338	0.269	0.047	0.0	0.01	0	0.363
TMEH_01988	0.012	0.331	0.253	0.088	0.095	0.0	0.022	0	0.142
TMEH_01989	0.206	0.291	0.362	0.576	0.087	0.004	0.0	0	0.553
TMEH_01990	0.285	0.708	0.102	0.087	0.057	0.0	0.0	0	0.167
TMEH_01991	0.508	1.044	0.151	0.14	0.06	0.0	0.0	0	0.35
TMEH_01992	0.245	0.034	0.334	0.029	0.305	0.022	0.0	0	0.279
TMEH_01993	0.097	0.374	0.052	0.078	0.041	0.004	0.001	0	0.023
TMEH_01994	0.52	1.073	0.279	0.163	0.141	0.014	0.004	0	0.252
TMEH_01995	0.315	0.32	0.123	0.407	0.081	0.0	0.0	0	0.239
TMEH_01996	0.405	0.058	0.05	0.076	0.049	0.073	0.0	0	0.205
