# Supplementary material for: ORBIT‐AMD: Ordinal Risk, Bilateral Imaging, and Trajectory Learning for Age‐Related Macular Degeneration in Multi‐Cohorts
Source: Adv Sci (Weinh). 2026 Jun 27:e76361. Online ahead of print. doi: 10.1002/advs.76361 (PMC13337016; doi:10.1002/advs.76361)
Supplement: Supplementary file 2 — Supporting File 2: advs76361‐sup‐0002‐DataFile.zip. [file ADVS-9999-e76361-s001.zip › data/tmueh_prediction_outputs.csv]

participant_id_hash	pred_late_amd	pred_progression_5y
TMEH_00001	0.010793	0.003757
TMEH_00002	0.068607	0.03585
TMEH_00003	0.031744	0.02432
TMEH_00004	0.00765	0.09339
TMEH_00005	0.04483	0.004076
TMEH_00006	0.0024	0.127916
TMEH_00007	0.040344	0.025682
TMEH_00008	0.008272	0.005552
TMEH_00009	0.042453	0.008892
TMEH_00010	0.032759	0.011729
TMEH_00011	0.006218	0.02702
TMEH_00012	0.036959	0.077672
TMEH_00013	0.028712	0.220135
TMEH_00014	0.007358	0.018855
TMEH_00015	0.727642	0.010928
TMEH_00016	0.053289	0.278873
TMEH_00017	0.003488	0.105861
TMEH_00018	0.004572	0.006184
TMEH_00019	0.027748	0.019131
TMEH_00020	0.027568	0.011793
TMEH_00021	0.006577	0.025446
TMEH_00022	0.091308	0.086026
TMEH_00023	0.020549	0.015238
TMEH_00024	0.005444	0.041828
TMEH_00025	0.010725	0.055706
TMEH_00026	0.014059	0.056398
TMEH_00027	0.002077	0.020063
TMEH_00028	0.00568	0.030637
TMEH_00029	0.001451	0.353241
TMEH_00030	0.011998	0.018459
TMEH_00031	0.041396	0.054186
TMEH_00032	0.003018	0.069965
TMEH_00033	0.027948	0.011695
TMEH_00034	0.003485	0.024755
TMEH_00035	0.014357	0.201911
TMEH_00036	0.008813	0.104118
TMEH_00037	0.003345	0.004634
TMEH_00038	0.00842	0.023962
TMEH_00039	0.003283	0.004817
TMEH_00040	0.913019	0.002288
TMEH_00041	0.019164	0.026306
TMEH_00042	0.089476	0.136537
TMEH_00043	0.002356	0.02526
TMEH_00044	0.07798	0.318597
TMEH_00045	0.016139	0.007754
TMEH_00046	0.031295	0.029425
TMEH_00047	0.758006	0.024585
TMEH_00048	0.738777	0.02631
TMEH_00049	0.113088	0.20934
TMEH_00050	0.075572	0.156311
TMEH_00051	0.025662	0.008804
TMEH_00052	0.000694	0.003396
TMEH_00053	0.038378	0.013551
TMEH_00054	0.017194	0.022859
TMEH_00055	0.014956	0.008677
TMEH_00056	0.032559	0.002868
TMEH_00057	0.866202	0.00223
TMEH_00058	0.025937	0.077289
TMEH_00059	0.009443	0.043989
TMEH_00060	0.707052	0.008098
TMEH_00061	0.029832	0.035318
TMEH_00062	0.078565	0.198208
TMEH_00063	0.037949	0.026903
TMEH_00064	0.536818	0.009717
TMEH_00065	0.009647	0.150064
TMEH_00066	0.845438	0.064276
TMEH_00067	0.064433	0.117265
TMEH_00068	0.041048	0.10056
TMEH_00069	0.001416	0.051118
TMEH_00070	0.006666	0.007757
TMEH_00071	0.069262	0.023145
TMEH_00072	0.075502	0.009707
TMEH_00073	0.140239	0.060545
TMEH_00074	0.300451	0.028885
TMEH_00075	0.115313	0.128688
TMEH_00076	0.065219	0.164071
TMEH_00077	0.015087	0.031621
TMEH_00078	0.002605	0.058494
TMEH_00079	0.053896	0.009933
TMEH_00080	0.564253	0.009543
TMEH_00081	0.061777	0.009411
TMEH_00082	0.004034	0.0311
TMEH_00083	0.082731	0.013401
TMEH_00084	0.007168	0.008142
TMEH_00085	0.000843	0.021786
TMEH_00086	0.027875	0.023122
TMEH_00087	0.000412	0.025098
TMEH_00088	0.021006	0.035466
TMEH_00089	0.070228	0.088586
TMEH_00090	0.072683	0.043618
TMEH_00091	0.452456	0.02217
TMEH_00092	0.044688	0.001167
TMEH_00093	0.004602	0.139663
TMEH_00094	0.041555	0.021229
TMEH_00095	0.045255	0.031701
TMEH_00096	0.008037	0.002662
TMEH_00097	0.001578	0.020999
TMEH_00098	0.010738	0.015617
TMEH_00099	0.006881	0.004039
TMEH_00100	0.010402	0.011019
TMEH_00101	0.013884	0.005129
TMEH_00102	0.049997	0.018821
TMEH_00103	0.04046	0.002292
TMEH_00104	0.118818	0.133917
TMEH_00105	0.008704	0.01643
TMEH_00106	0.061061	0.016404
TMEH_00107	0.001591	0.028475
TMEH_00108	0.018631	0.016102
TMEH_00109	0.001987	0.023274
TMEH_00110	0.005281	0.09781
TMEH_00111	0.073182	0.019238
TMEH_00112	0.004812	0.062545
TMEH_00113	0.120868	0.016636
TMEH_00114	0.168467	0.065553
TMEH_00115	0.037393	0.00514
TMEH_00116	0.890103	0.053371
TMEH_00117	0.82985	0.075639
TMEH_00118	0.005642	0.086576
TMEH_00119	0.016323	0.128676
TMEH_00120	0.004549	0.006572
TMEH_00121	0.015865	0.010627
TMEH_00122	0.006117	0.169146
TMEH_00123	0.041506	0.00972
TMEH_00124	0.001405	0.003052
TMEH_00125	0.03475	0.095216
TMEH_00126	0.065218	0.047426
TMEH_00127	0.004474	0.00345
TMEH_00128	0.125531	0.013712
TMEH_00129	0.135306	0.111849
TMEH_00130	0.045894	0.012336
TMEH_00131	0.002262	0.010457
TMEH_00132	0.026044	0.012922
TMEH_00133	0.629434	0.125816
TMEH_00134	0.009585	0.004467
TMEH_00135	0.00313	0.045758
TMEH_00136	0.022297	0.03236
TMEH_00137	0.006403	0.038233
TMEH_00138	0.028532	0.062556
TMEH_00139	0.06233	0.022316
TMEH_00140	0.006779	0.049681
TMEH_00141	0.037567	0.038801
TMEH_00142	0.010202	0.135325
TMEH_00143	0.013247	0.000776
TMEH_00144	0.011815	0.018556
TMEH_00145	0.006364	0.022151
TMEH_00146	0.008182	0.003274
TMEH_00147	0.061411	0.31113
TMEH_00148	0.072953	0.03892
TMEH_00149	0.017082	0.002568
TMEH_00150	0.055496	0.01275
TMEH_00151	0.068116	0.037047
TMEH_00152	0.043504	0.025204
TMEH_00153	0.000957	0.036499
TMEH_00154	0.016028	0.141102
TMEH_00155	0.096726	0.032456
TMEH_00156	0.027357	0.008122
TMEH_00157	0.467809	0.016724
TMEH_00158	0.011011	0.122093
TMEH_00159	0.026291	0.114689
TMEH_00160	0.0108	0.007766
TMEH_00161	0.056271	0.012249
TMEH_00162	0.015778	0.137435
TMEH_00163	0.017768	0.068708
TMEH_00164	0.034591	0.023883
TMEH_00165	0.091684	0.015541
TMEH_00166	0.943628	0.036867
TMEH_00167	0.033078	0.100599
TMEH_00168	0.012247	0.001231
TMEH_00169	0.003379	0.095358
TMEH_00170	0.01788	0.008754
TMEH_00171	0.037546	0.004279
TMEH_00172	0.029228	0.012509
TMEH_00173	0.015863	0.015117
TMEH_00174	0.012574	0.005806
TMEH_00175	0.003268	0.071425
TMEH_00176	0.015002	0.015641
TMEH_00177	0.143354	0.083998
TMEH_00178	0.013073	0.002182
TMEH_00179	0.017019	0.049357
TMEH_00180	0.112947	0.004481
TMEH_00181	0.021058	0.060115
TMEH_00182	0.025336	0.015539
TMEH_00183	0.003638	0.106974
TMEH_00184	0.790485	0.007402
TMEH_00185	0.111635	0.019445
TMEH_00186	0.016545	0.158551
TMEH_00187	0.073455	0.124472
TMEH_00188	0.066537	0.037805
TMEH_00189	0.000399	0.135634
TMEH_00190	0.106994	0.078734
TMEH_00191	0.002564	0.05302
TMEH_00192	0.032293	0.224871
TMEH_00193	0.98388	0.112545
TMEH_00194	0.01297	0.001649
TMEH_00195	0.010928	0.049007
TMEH_00196	0.010612	0.744717
TMEH_00197	0.009363	0.012906
TMEH_00198	0.009603	0.022123
TMEH_00199	0.006587	0.043352
TMEH_00200	0.015726	0.010115
TMEH_00201	0.020611	0.051923
TMEH_00202	0.013555	0.038462
TMEH_00203	0.027211	0.342989
TMEH_00204	0.005721	0.026923
TMEH_00205	0.022996	0.058695
TMEH_00206	0.053375	0.016953
TMEH_00207	0.140192	0.009979
TMEH_00208	0.003087	0.012698
TMEH_00209	0.049695	0.004047
TMEH_00210	0.025741	0.129779
TMEH_00211	0.001178	0.023176
TMEH_00212	0.007524	0.003421
TMEH_00213	0.004508	0.029451
TMEH_00214	0.036209	0.305125
TMEH_00215	0.125367	0.027268
TMEH_00216	0.095619	0.034116
TMEH_00217	0.025012	0.094708
TMEH_00218	0.111268	0.01364
TMEH_00219	0.030456	0.004804
TMEH_00220	0.024313	0.175144
TMEH_00221	0.00219	0.000251
TMEH_00222	0.006606	0.008179
TMEH_00223	0.010796	0.009215
TMEH_00224	0.006191	0.017388
TMEH_00225	0.004581	0.015603
TMEH_00226	0.673104	0.103401
TMEH_00227	0.068431	0.308104
TMEH_00228	0.033269	0.034681
TMEH_00229	0.025838	0.006186
TMEH_00230	0.010951	0.009712
TMEH_00231	0.009623	0.019668
TMEH_00232	0.971239	0.008063
TMEH_00233	0.006436	0.00543
TMEH_00234	0.022582	0.435286
TMEH_00235	0.014707	0.076093
TMEH_00236	0.011801	0.018285
TMEH_00237	0.022258	0.009151
TMEH_00238	0.017152	0.037151
TMEH_00239	0.025729	0.012006
TMEH_00240	0.004826	0.041712
TMEH_00241	0.004456	0.111133
TMEH_00242	0.005599	0.055594
TMEH_00243	0.004542	0.007882
TMEH_00244	0.903159	0.023561
TMEH_00245	0.005271	0.002542
TMEH_00246	0.027841	0.016593
TMEH_00247	0.043544	0.215561
TMEH_00248	0.110952	0.017257
TMEH_00249	0.96538	0.066747
TMEH_00250	0.007933	0.158767
TMEH_00251	0.021614	0.314773
TMEH_00252	0.169921	0.005412
TMEH_00253	0.011757	0.017682
TMEH_00254	0.057724	0.015495
TMEH_00255	0.061491	0.562076
TMEH_00256	0.0035	0.073407
TMEH_00257	0.077301	0.005945
TMEH_00258	0.04591	0.009932
TMEH_00259	0.991644	0.143896
TMEH_00260	0.062064	0.390459
TMEH_00261	0.090076	0.012494
TMEH_00262	0.019335	0.18309
TMEH_00263	0.025601	0.008945
TMEH_00264	0.045656	0.005431
TMEH_00265	0.027572	0.044115
TMEH_00266	0.005398	0.007044
TMEH_00267	0.003477	0.004349
TMEH_00268	0.924683	0.085303
TMEH_00269	0.006492	0.199949
TMEH_00270	0.040327	0.016903
TMEH_00271	0.003065	0.065269
TMEH_00272	0.555728	0.040137
TMEH_00273	0.00528	0.072729
TMEH_00274	0.090201	0.0058
TMEH_00275	0.155535	0.017136
TMEH_00276	0.031997	0.001651
TMEH_00277	0.051405	0.002486
TMEH_00278	0.042418	0.078899
TMEH_00279	0.004838	0.013416
TMEH_00280	0.007066	0.032281
TMEH_00281	0.033029	0.138939
TMEH_00282	0.020629	0.010237
TMEH_00283	0.876395	0.027525
TMEH_00284	0.004644	0.181804
TMEH_00285	0.016129	0.016792
TMEH_00286	0.002361	0.004124
TMEH_00287	0.03828	0.108787
TMEH_00288	0.040306	0.121854
TMEH_00289	0.092357	0.071943
TMEH_00290	0.003635	0.171662
TMEH_00291	0.012304	0.219232
TMEH_00292	0.050971	0.029181
TMEH_00293	0.005017	0.090997
TMEH_00294	0.017835	0.057361
TMEH_00295	0.006549	0.005717
TMEH_00296	0.01616	0.018443
TMEH_00297	0.003007	0.090626
TMEH_00298	0.017003	0.325576
TMEH_00299	0.126223	0.035662
TMEH_00300	0.077401	0.009149
TMEH_00301	0.007054	0.009012
TMEH_00302	0.013883	0.023191
TMEH_00303	0.003806	0.013033
TMEH_00304	0.765879	0.016564
TMEH_00305	0.023226	0.00738
TMEH_00306	0.070137	0.003724
TMEH_00307	0.016587	0.025189
TMEH_00308	0.670959	0.033619
TMEH_00309	0.04569	0.077849
TMEH_00310	0.002978	0.002607
TMEH_00311	0.012582	0.014637
TMEH_00312	0.073782	0.247383
TMEH_00313	0.006803	0.078044
TMEH_00314	0.000354	0.018997
TMEH_00315	0.003861	0.020635
TMEH_00316	0.177491	0.058752
TMEH_00317	0.009839	0.052735
TMEH_00318	0.003009	0.024103
TMEH_00319	0.008037	0.035405
TMEH_00320	0.100016	0.024941
TMEH_00321	0.008365	0.039013
TMEH_00322	0.825913	0.071233
TMEH_00323	0.166254	0.053395
TMEH_00324	0.018143	0.017791
TMEH_00325	0.046926	0.01685
TMEH_00326	0.00198	0.099274
TMEH_00327	0.107454	0.021281
TMEH_00328	0.021324	0.004529
TMEH_00329	0.132471	0.014646
TMEH_00330	0.082367	0.00553
TMEH_00331	0.017005	0.016715
TMEH_00332	0.021554	0.053531
TMEH_00333	0.017952	0.152458
TMEH_00334	0.508541	0.041769
TMEH_00335	0.057395	0.045752
TMEH_00336	0.110133	0.186954
TMEH_00337	0.050545	0.083379
TMEH_00338	0.001327	0.007568
TMEH_00339	0.003086	0.028765
TMEH_00340	0.131984	0.010705
TMEH_00341	0.024054	0.022635
TMEH_00342	0.007571	0.107673
TMEH_00343	0.039991	0.516827
TMEH_00344	0.024101	0.071704
TMEH_00345	0.298081	0.036594
TMEH_00346	0.891979	0.00799
TMEH_00347	0.007898	0.053738
TMEH_00348	0.027651	0.264014
TMEH_00349	0.080762	0.078414
TMEH_00350	0.020738	0.093543
TMEH_00351	0.048947	0.058845
TMEH_00352	0.016134	0.091552
TMEH_00353	0.01631	0.330113
TMEH_00354	0.760144	0.025063
TMEH_00355	0.010731	0.037174
TMEH_00356	0.062106	0.005109
TMEH_00357	0.010043	0.021261
TMEH_00358	0.076966	0.00648
TMEH_00359	0.002017	0.030439
TMEH_00360	0.000889	0.050096
TMEH_00361	0.448206	0.05818
TMEH_00362	0.00342	0.081137
TMEH_00363	0.060754	0.011533
TMEH_00364	0.022982	0.006902
TMEH_00365	0.065644	0.008895
TMEH_00366	0.337287	0.029875
TMEH_00367	0.024584	0.018558
TMEH_00368	0.054837	0.004094
TMEH_00369	0.011368	0.053653
TMEH_00370	0.04262	0.011051
TMEH_00371	0.002925	0.020089
TMEH_00372	0.122664	0.039374
TMEH_00373	0.020501	0.030489
TMEH_00374	0.004767	0.040595
TMEH_00375	0.015255	0.009027
TMEH_00376	0.016003	0.036489
TMEH_00377	0.106971	0.276682
TMEH_00378	0.002279	0.029906
TMEH_00379	0.005575	0.0059
TMEH_00380	0.04752	0.72355
TMEH_00381	0.009123	0.007061
TMEH_00382	0.01812	0.131221
TMEH_00383	0.037684	0.010704
TMEH_00384	0.668593	0.043324
TMEH_00385	0.029792	0.014777
TMEH_00386	0.001954	0.067315
TMEH_00387	0.00256	0.024197
TMEH_00388	0.022054	0.004337
TMEH_00389	0.005594	0.00423
TMEH_00390	0.005295	0.004584
TMEH_00391	0.004858	0.072311
TMEH_00392	0.936285	0.039774
TMEH_00393	0.942528	0.117396
TMEH_00394	0.018542	0.086028
TMEH_00395	0.040613	0.205385
TMEH_00396	0.841095	0.013105
TMEH_00397	0.011527	0.003559
TMEH_00398	0.094577	0.006505
TMEH_00399	0.939937	0.137273
TMEH_00400	0.956401	0.009444
TMEH_00401	0.030211	0.043955
TMEH_00402	0.011688	0.251653
TMEH_00403	0.159837	0.027976
TMEH_00404	0.004971	0.037113
TMEH_00405	0.029854	0.006955
TMEH_00406	0.053033	0.106614
TMEH_00407	0.039073	0.143882
TMEH_00408	0.214303	0.036632
TMEH_00409	0.004567	0.020827
TMEH_00410	0.02116	0.023576
TMEH_00411	0.024069	0.108889
TMEH_00412	0.129708	0.073918
TMEH_00413	0.002579	0.005868
TMEH_00414	0.002078	0.018257
TMEH_00415	0.834379	0.073095
TMEH_00416	0.031326	0.061869
TMEH_00417	0.009075	0.030762
TMEH_00418	0.008112	0.024128
TMEH_00419	0.853168	0.111891
TMEH_00420	0.033317	0.128464
TMEH_00421	0.065263	0.003601
TMEH_00422	0.01001	0.006787
TMEH_00423	0.00418	0.079722
TMEH_00424	0.037883	0.063937
TMEH_00425	0.006673	0.119612
TMEH_00426	0.201011	0.002012
TMEH_00427	0.016059	0.139544
TMEH_00428	0.040409	0.0562
TMEH_00429	0.005101	0.027492
TMEH_00430	0.034091	0.05668
TMEH_00431	0.009459	0.023893
TMEH_00432	0.008618	0.057859
TMEH_00433	0.025422	0.001709
TMEH_00434	0.016947	0.011043
TMEH_00435	0.051378	0.084816
TMEH_00436	0.017671	0.01619
TMEH_00437	0.052041	0.00473
TMEH_00438	0.020985	0.039938
TMEH_00439	0.009035	0.184382
TMEH_00440	0.932163	0.038508
TMEH_00441	0.014701	0.081869
TMEH_00442	0.881622	0.013222
TMEH_00443	0.008057	0.001585
TMEH_00444	0.041057	0.156381
TMEH_00445	0.003461	0.011207
TMEH_00446	0.001744	0.181939
TMEH_00447	0.010201	0.078401
TMEH_00448	0.007681	0.250901
TMEH_00449	0.009094	0.010871
TMEH_00450	0.029394	0.082849
TMEH_00451	0.18882	0.009988
TMEH_00452	0.025305	0.004378
TMEH_00453	0.010044	0.006658
TMEH_00454	0.003178	0.033214
TMEH_00455	0.0061	0.003435
TMEH_00456	0.868992	0.532587
TMEH_00457	0.002059	0.156958
TMEH_00458	0.009696	0.093406
TMEH_00459	0.050136	0.095008
TMEH_00460	0.017914	0.077029
TMEH_00461	0.018171	0.018102
TMEH_00462	0.010007	0.006227
TMEH_00463	0.016813	0.006703
TMEH_00464	0.011479	0.049764
TMEH_00465	0.002966	0.028105
TMEH_00466	0.034868	0.047817
TMEH_00467	0.010406	0.004631
TMEH_00468	0.012614	0.075895
TMEH_00469	0.002266	0.0935
TMEH_00470	0.819623	0.038546
TMEH_00471	0.095889	0.006634
TMEH_00472	0.004332	0.012624
TMEH_00473	0.003156	0.030456
TMEH_00474	0.004121	0.170792
TMEH_00475	0.039917	0.026358
TMEH_00476	0.088121	0.068088
TMEH_00477	0.007491	0.008512
TMEH_00478	0.002461	0.016304
TMEH_00479	0.003631	0.007139
TMEH_00480	0.029136	0.239073
TMEH_00481	0.017689	0.002381
TMEH_00482	0.008072	0.026503
TMEH_00483	0.004398	0.002698
TMEH_00484	0.002475	0.166437
TMEH_00485	0.019184	0.053273
TMEH_00486	0.027647	0.008235
TMEH_00487	0.049521	0.065065
TMEH_00488	0.005763	0.064918
TMEH_00489	0.044299	0.046091
TMEH_00490	0.005603	0.044361
TMEH_00491	0.484727	0.061941
TMEH_00492	0.215309	0.014884
TMEH_00493	0.11931	0.002235
TMEH_00494	0.010927	0.007584
TMEH_00495	0.261034	0.050879
TMEH_00496	0.004935	0.030182
TMEH_00497	0.009606	0.413372
TMEH_00498	0.853659	0.128269
TMEH_00499	0.009465	0.063208
TMEH_00500	0.032681	0.001558
TMEH_00501	0.095889	0.011946
TMEH_00502	0.662025	0.044424
TMEH_00503	0.028606	0.426204
TMEH_00504	0.103767	0.051908
TMEH_00505	0.001821	0.002811
TMEH_00506	0.055561	0.086663
TMEH_00507	0.010163	0.113011
TMEH_00508	0.019804	0.343012
TMEH_00509	0.011813	0.119028
TMEH_00510	0.009877	0.007765
TMEH_00511	0.034368	0.028677
TMEH_00512	0.008072	0.250286
TMEH_00513	0.021184	0.107459
TMEH_00514	0.022196	0.011563
TMEH_00515	0.025276	0.085398
TMEH_00516	0.119532	0.073292
TMEH_00517	0.180183	0.001021
TMEH_00518	0.002067	0.055666
TMEH_00519	0.071519	0.031889
TMEH_00520	0.006322	0.021607
TMEH_00521	0.0168	0.011097
TMEH_00522	0.083777	0.061472
TMEH_00523	0.001359	0.183067
TMEH_00524	0.042476	0.04138
TMEH_00525	0.012183	0.005777
TMEH_00526	0.011533	0.015901
TMEH_00527	0.017513	0.024285
TMEH_00528	0.006175	0.001131
TMEH_00529	0.88871	0.03231
TMEH_00530	0.009586	0.055702
TMEH_00531	0.005535	0.011435
TMEH_00532	0.055882	0.004449
TMEH_00533	0.005658	0.033447
TMEH_00534	0.938886	0.003946
TMEH_00535	0.00268	0.003991
TMEH_00536	0.033637	0.039309
TMEH_00537	0.18178	0.1144
TMEH_00538	0.125794	0.011979
TMEH_00539	0.01678	0.016276
TMEH_00540	0.224637	0.054761
TMEH_00541	0.00025	0.035317
TMEH_00542	0.010287	0.025679
TMEH_00543	0.001428	0.126788
TMEH_00544	0.002115	0.069241
TMEH_00545	0.001981	0.009102
TMEH_00546	0.002802	0.018025
TMEH_00547	0.004351	0.629896
TMEH_00548	0.01256	0.010272
TMEH_00549	0.080704	0.001918
TMEH_00550	0.037818	0.014561
TMEH_00551	0.010377	0.026437
TMEH_00552	0.005971	0.069364
TMEH_00553	0.8174	0.241744
TMEH_00554	0.384499	0.019735
TMEH_00555	0.001817	0.001735
TMEH_00556	0.131527	0.010306
TMEH_00557	0.028463	0.060664
TMEH_00558	0.017743	0.160413
TMEH_00559	0.586195	0.018521
TMEH_00560	0.032142	0.008523
TMEH_00561	0.006875	0.112078
TMEH_00562	0.02897	0.003696
TMEH_00563	0.075446	0.004815
TMEH_00564	0.053177	0.401419
TMEH_00565	0.029723	0.226878
TMEH_00566	0.010846	0.007452
TMEH_00567	0.004136	0.00345
TMEH_00568	0.02565	0.067092
TMEH_00569	0.04994	0.124026
TMEH_00570	0.008166	0.053347
TMEH_00571	0.003236	0.004653
TMEH_00572	0.002665	0.023513
TMEH_00573	0.002128	0.009789
TMEH_00574	0.010556	0.100651
TMEH_00575	0.002605	0.000631
TMEH_00576	0.066727	0.202091
TMEH_00577	0.00144	0.006374
TMEH_00578	0.004842	0.063759
TMEH_00579	0.059986	0.0102
TMEH_00580	0.028121	0.137818
TMEH_00581	0.020981	0.014861
TMEH_00582	0.009634	0.013863
TMEH_00583	0.01185	0.014571
TMEH_00584	0.026469	0.114857
TMEH_00585	0.05505	0.006687
TMEH_00586	0.019601	0.031074
TMEH_00587	0.024489	0.073837
TMEH_00588	0.002779	0.004056
TMEH_00589	0.044657	0.030208
TMEH_00590	0.211031	0.018379
TMEH_00591	0.007864	0.166724
TMEH_00592	0.028596	0.011918
TMEH_00593	0.006689	0.033383
TMEH_00594	0.036145	0.005583
TMEH_00595	0.033279	0.010148
TMEH_00596	0.001643	0.076504
TMEH_00597	0.011691	0.075271
TMEH_00598	0.013219	0.044249
TMEH_00599	0.007822	0.000326
TMEH_00600	0.033162	0.178981
TMEH_00601	0.008318	0.072374
TMEH_00602	0.002961	0.032576
TMEH_00603	0.221894	0.295228
TMEH_00604	0.026575	0.097241
TMEH_00605	0.14549	0.047169
TMEH_00606	0.033787	0.008666
TMEH_00607	0.023017	0.019783
TMEH_00608	0.069184	0.072161
TMEH_00609	0.043668	0.001645
TMEH_00610	0.010985	0.053219
TMEH_00611	0.020943	0.065736
TMEH_00612	0.0093	0.007764
TMEH_00613	0.058597	0.094045
TMEH_00614	0.004106	0.025848
TMEH_00615	0.015871	0.003683
TMEH_00616	0.029737	0.005955
TMEH_00617	0.017357	0.051145
TMEH_00618	0.938263	0.079781
TMEH_00619	0.00275	0.001838
TMEH_00620	0.001052	0.006995
TMEH_00621	0.954006	0.030104
TMEH_00622	0.941712	0.18203
TMEH_00623	0.012275	0.058813
TMEH_00624	0.024029	0.021076
TMEH_00625	0.041324	0.079444
TMEH_00626	0.056341	0.008182
TMEH_00627	0.0573	0.028757
TMEH_00628	0.008609	0.099516
TMEH_00629	0.014677	0.095677
TMEH_00630	0.010226	0.155219
TMEH_00631	0.001267	0.139725
TMEH_00632	0.012582	0.03874
TMEH_00633	0.013073	0.030428
TMEH_00634	0.003316	0.0578
TMEH_00635	0.001364	0.408925
TMEH_00636	0.012372	0.074082
TMEH_00637	0.008056	0.054126
TMEH_00638	0.010859	0.036828
TMEH_00639	0.108435	0.005604
TMEH_00640	0.012948	0.091442
TMEH_00641	0.613031	0.05862
TMEH_00642	0.002294	0.020955
TMEH_00643	0.01167	0.01204
TMEH_00644	0.060415	0.02132
TMEH_00645	0.039769	0.01533
TMEH_00646	0.006336	0.003442
TMEH_00647	0.054684	0.014733
TMEH_00648	0.236578	0.102153
TMEH_00649	0.002738	0.045292
TMEH_00650	0.013191	0.038229
TMEH_00651	0.001296	0.095863
TMEH_00652	0.142515	0.01139
TMEH_00653	0.001731	0.012826
TMEH_00654	0.026231	0.020869
TMEH_00655	0.024929	0.046266
TMEH_00656	0.094886	0.279414
TMEH_00657	0.016104	0.026563
TMEH_00658	0.010974	0.024369
TMEH_00659	0.001996	0.053901
TMEH_00660	0.003993	0.005553
TMEH_00661	0.014215	0.162565
TMEH_00662	0.063218	0.270319
TMEH_00663	0.001459	0.014897
TMEH_00664	0.059578	0.014161
TMEH_00665	0.008723	0.045972
TMEH_00666	0.001858	0.077223
TMEH_00667	0.02985	0.011757
TMEH_00668	0.032225	0.002713
TMEH_00669	0.064204	0.027543
TMEH_00670	0.049184	0.01192
TMEH_00671	0.007517	0.118757
TMEH_00672	0.033334	0.016472
TMEH_00673	0.017128	0.023046
TMEH_00674	0.022798	0.028381
TMEH_00675	0.010878	0.007138
TMEH_00676	0.004796	0.009144
TMEH_00677	0.014625	0.640083
TMEH_00678	0.032093	0.195189
TMEH_00679	0.00339	0.004189
TMEH_00680	0.017421	0.051071
TMEH_00681	0.005245	0.020523
TMEH_00682	0.002944	0.090336
TMEH_00683	0.010124	0.17793
TMEH_00684	0.03292	0.01233
TMEH_00685	0.055894	0.26778
TMEH_00686	0.00561	0.013035
TMEH_00687	0.007344	0.062732
TMEH_00688	0.004477	0.192674
TMEH_00689	0.029653	0.068012
TMEH_00690	0.019177	0.060529
TMEH_00691	0.032663	0.150817
TMEH_00692	0.110178	0.011579
TMEH_00693	0.011889	0.066118
TMEH_00694	0.010411	0.026345
TMEH_00695	0.069562	0.002874
TMEH_00696	0.015154	0.026098
TMEH_00697	0.008257	0.057476
TMEH_00698	0.057051	0.001302
TMEH_00699	0.059485	0.001292
TMEH_00700	0.002553	0.025022
TMEH_00701	0.004218	0.031688
TMEH_00702	0.022634	0.016388
TMEH_00703	0.075376	0.274063
TMEH_00704	0.048968	0.697726
TMEH_00705	0.005641	0.021119
TMEH_00706	0.017833	0.045777
TMEH_00707	0.004226	0.020227
TMEH_00708	0.110631	0.146653
TMEH_00709	0.322105	0.00185
TMEH_00710	0.005662	0.144623
TMEH_00711	0.013448	0.002351
TMEH_00712	0.003917	0.155566
TMEH_00713	0.039834	0.0424
TMEH_00714	0.011106	0.005104
TMEH_00715	0.026424	0.044099
TMEH_00716	0.008425	0.240826
TMEH_00717	0.024571	0.028058
TMEH_00718	0.001324	0.028776
TMEH_00719	0.033933	0.004169
TMEH_00720	0.001418	0.020939
TMEH_00721	0.044622	0.002518
TMEH_00722	0.088497	0.148333
TMEH_00723	0.031493	0.016153
TMEH_00724	0.050973	0.084164
TMEH_00725	0.150204	0.134285
TMEH_00726	0.021311	0.019327
TMEH_00727	0.005544	0.060111
TMEH_00728	0.004491	0.105989
TMEH_00729	0.047096	0.337823
TMEH_00730	0.000861	0.000632
TMEH_00731	0.011209	0.183789
TMEH_00732	0.00601	0.209908
TMEH_00733	0.014193	0.04165
TMEH_00734	0.012251	0.019563
TMEH_00735	0.00387	0.044841
TMEH_00736	0.076197	0.072549
TMEH_00737	0.069159	0.001748
TMEH_00738	0.001709	0.169069
TMEH_00739	0.024062	0.005652
TMEH_00740	0.01941	0.434361
TMEH_00741	0.000998	0.046944
TMEH_00742	0.170036	0.129069
TMEH_00743	0.027723	0.03552
TMEH_00744	0.007052	0.018115
TMEH_00745	0.016946	0.004889
TMEH_00746	0.051238	0.015084
TMEH_00747	0.011252	0.059688
TMEH_00748	0.011936	0.011345
TMEH_00749	0.012748	0.028251
TMEH_00750	0.005291	0.029116
TMEH_00751	0.00911	0.006792
TMEH_00752	0.041653	0.034317
TMEH_00753	0.016443	0.186082
TMEH_00754	0.002961	0.479047
TMEH_00755	0.012767	0.777475
TMEH_00756	0.019109	0.007838
TMEH_00757	0.023066	0.026838
TMEH_00758	0.022515	0.030508
TMEH_00759	0.009563	0.006795
TMEH_00760	0.005698	0.036927
TMEH_00761	0.025847	0.247745
TMEH_00762	0.013192	0.040535
TMEH_00763	0.048356	0.028881
TMEH_00764	0.00525	0.002271
TMEH_00765	0.01454	0.075598
TMEH_00766	0.095817	0.007795
TMEH_00767	0.002797	0.038053
TMEH_00768	0.003724	0.043554
TMEH_00769	0.028735	0.005377
TMEH_00770	0.245215	0.005564
TMEH_00771	0.00921	0.011569
TMEH_00772	0.010673	0.019741
TMEH_00773	0.018465	0.094947
TMEH_00774	0.002435	0.003414
TMEH_00775	0.040814	0.007686
TMEH_00776	0.024666	0.050556
TMEH_00777	0.010142	0.00205
TMEH_00778	0.001853	0.008589
TMEH_00779	0.095522	0.009035
TMEH_00780	0.034845	0.026457
TMEH_00781	0.828595	0.121823
TMEH_00782	0.050216	0.030845
TMEH_00783	0.0114	0.003126
TMEH_00784	0.018413	0.17785
TMEH_00785	0.011795	0.014009
TMEH_00786	0.992009	0.039103
TMEH_00787	0.005819	0.176904
TMEH_00788	0.045653	0.086986
TMEH_00789	0.003584	0.012365
TMEH_00790	0.046823	0.008098
TMEH_00791	0.982295	0.014618
TMEH_00792	0.005478	0.14489
TMEH_00793	0.033338	0.046678
TMEH_00794	0.021051	0.013449
TMEH_00795	0.024644	0.005796
TMEH_00796	0.007787	0.065316
TMEH_00797	0.011939	0.003508
TMEH_00798	0.028075	0.03339
TMEH_00799	0.064506	0.051921
TMEH_00800	0.015944	0.005454
TMEH_00801	0.017333	0.016983
TMEH_00802	0.007246	0.011641
TMEH_00803	0.942292	0.008043
TMEH_00804	0.014377	0.011162
TMEH_00805	0.014288	0.080799
TMEH_00806	0.029089	0.01026
TMEH_00807	0.00456	0.010736
TMEH_00808	0.005685	0.149571
TMEH_00809	0.002656	0.159739
TMEH_00810	0.807434	0.064262
TMEH_00811	0.008263	0.043769
TMEH_00812	0.00374	0.021185
TMEH_00813	0.001699	0.083203
TMEH_00814	0.00408	0.018527
TMEH_00815	0.001457	0.038441
TMEH_00816	0.007992	0.108568
TMEH_00817	0.00322	0.41512
TMEH_00818	0.822107	0.034213
TMEH_00819	0.001809	0.019876
TMEH_00820	0.045965	0.046738
TMEH_00821	0.000682	0.064931
TMEH_00822	0.251268	0.00778
TMEH_00823	0.0697	0.032815
TMEH_00824	0.023854	0.011668
TMEH_00825	0.05182	0.153605
TMEH_00826	0.012643	0.049323
TMEH_00827	0.002433	0.028572
TMEH_00828	0.108822	0.007448
TMEH_00829	0.076767	0.085889
TMEH_00830	0.177792	0.385413
TMEH_00831	0.024891	0.057116
TMEH_00832	0.016929	0.019966
TMEH_00833	0.03632	0.03216
TMEH_00834	0.027307	0.000377
TMEH_00835	0.031603	0.041648
TMEH_00836	0.043261	0.056758
TMEH_00837	0.077159	0.003277
TMEH_00838	0.017022	0.028553
TMEH_00839	0.779067	0.00502
TMEH_00840	0.001431	0.015369
TMEH_00841	0.013691	0.009388
TMEH_00842	0.265535	0.226685
TMEH_00843	0.026307	0.052993
TMEH_00844	0.004043	0.023682
TMEH_00845	0.020137	0.092455
TMEH_00846	0.001227	0.516715
TMEH_00847	0.891858	0.020126
TMEH_00848	0.364322	0.045978
TMEH_00849	0.05644	0.000954
TMEH_00850	0.022127	0.116976
TMEH_00851	0.006956	0.069626
TMEH_00852	0.034606	0.007565
TMEH_00853	0.066956	0.014994
TMEH_00854	0.015684	0.049223
TMEH_00855	0.049911	0.042442
TMEH_00856	0.010169	0.023532
TMEH_00857	0.092905	0.051198
TMEH_00858	0.006494	0.031779
TMEH_00859	0.003765	0.007151
TMEH_00860	0.00222	0.328938
TMEH_00861	0.011446	0.052274
TMEH_00862	0.945615	0.004174
TMEH_00863	0.073276	0.037516
TMEH_00864	0.822061	0.014626
TMEH_00865	0.00973	0.035326
TMEH_00866	0.863039	0.037888
TMEH_00867	0.008976	0.002966
TMEH_00868	0.020816	0.013135
TMEH_00869	0.017026	0.335923
TMEH_00870	0.157862	0.402872
TMEH_00871	0.262784	0.022532
TMEH_00872	0.00356	0.000804
TMEH_00873	0.065267	0.009324
TMEH_00874	0.053491	0.080293
TMEH_00875	0.004417	0.104212
TMEH_00876	0.024474	0.224826
TMEH_00877	0.003191	0.117716
TMEH_00878	0.002426	0.066224
TMEH_00879	0.008499	0.028348
TMEH_00880	0.009842	0.0253
TMEH_00881	0.014825	0.006441
TMEH_00882	0.003544	0.001928
TMEH_00883	0.02785	0.012327
TMEH_00884	0.024621	0.01022
TMEH_00885	0.024042	0.074175
TMEH_00886	0.010353	0.001658
TMEH_00887	0.052201	0.121615
TMEH_00888	0.012905	0.005246
TMEH_00889	0.019935	0.230749
TMEH_00890	0.010791	0.010334
TMEH_00891	0.000209	0.053937
TMEH_00892	0.11609	0.014327
TMEH_00893	0.004203	0.046173
TMEH_00894	0.027375	0.006306
TMEH_00895	0.037373	0.033059
TMEH_00896	0.007053	0.014718
TMEH_00897	0.007827	0.066741
TMEH_00898	0.033863	0.03539
TMEH_00899	0.004803	0.015072
TMEH_00900	0.529617	0.004088
TMEH_00901	0.02004	0.025846
TMEH_00902	0.001593	0.000796
TMEH_00903	0.041386	0.027978
TMEH_00904	0.0583	0.023923
TMEH_00905	0.079718	0.093952
TMEH_00906	0.015156	0.002577
TMEH_00907	0.001729	0.087178
TMEH_00908	0.028452	0.011249
TMEH_00909	0.043105	0.066949
TMEH_00910	0.005822	0.010061
TMEH_00911	0.021046	0.026336
TMEH_00912	0.005585	0.403303
TMEH_00913	0.133426	0.021502
TMEH_00914	0.082158	0.051694
TMEH_00915	0.025246	0.014135
TMEH_00916	0.017298	0.02393
TMEH_00917	0.879818	0.125787
TMEH_00918	0.079384	0.022687
TMEH_00919	0.015313	0.019342
TMEH_00920	0.024102	0.141731
TMEH_00921	0.059698	0.036575
TMEH_00922	0.012792	0.014473
TMEH_00923	0.014719	0.020866
TMEH_00924	0.00464	0.005842
TMEH_00925	0.025097	0.010054
TMEH_00926	0.003702	0.005505
TMEH_00927	0.932427	0.050388
TMEH_00928	0.006547	0.038212
TMEH_00929	0.085514	0.002638
TMEH_00930	0.046864	0.08372
TMEH_00931	0.010813	0.044278
TMEH_00932	0.019746	0.009369
TMEH_00933	0.007869	0.012524
TMEH_00934	0.027636	0.007154
TMEH_00935	0.012546	0.012922
TMEH_00936	0.055052	0.024782
TMEH_00937	0.245221	0.077097
TMEH_00938	0.000614	0.426619
TMEH_00939	0.089891	0.023167
TMEH_00940	0.074144	0.059057
TMEH_00941	0.003386	0.00523
TMEH_00942	0.008599	0.020329
TMEH_00943	0.021301	0.101099
TMEH_00944	0.02717	0.056877
TMEH_00945	0.039139	0.003746
TMEH_00946	0.05335	0.19015
TMEH_00947	0.012247	0.076895
TMEH_00948	0.006922	0.006726
TMEH_00949	0.006776	0.049042
TMEH_00950	0.009916	0.010303
TMEH_00951	0.039717	0.003768
TMEH_00952	0.035565	0.004141
TMEH_00953	0.015483	0.021217
TMEH_00954	0.00776	0.179044
TMEH_00955	0.031308	0.052303
TMEH_00956	0.016777	0.014576
TMEH_00957	0.127883	0.191697
TMEH_00958	0.002129	0.078132
TMEH_00959	0.028749	0.113432
TMEH_00960	0.097252	0.002858
TMEH_00961	0.00377	0.054138
TMEH_00962	0.011016	0.024873
TMEH_00963	0.003473	0.0048
TMEH_00964	0.000481	0.128072
TMEH_00965	0.002383	0.02736
TMEH_00966	0.080279	0.029933
TMEH_00967	0.033924	0.015233
TMEH_00968	0.005686	0.003856
TMEH_00969	0.007246	0.134031
TMEH_00970	0.021704	0.019652
TMEH_00971	0.005841	0.047384
TMEH_00972	0.009528	0.024442
TMEH_00973	0.0034	0.036536
TMEH_00974	0.010304	0.012611
TMEH_00975	0.009624	0.039205
TMEH_00976	0.123194	0.018961
TMEH_00977	0.043912	0.009055
TMEH_00978	0.00431	0.01927
TMEH_00979	0.829646	0.027759
TMEH_00980	0.009387	0.030182
TMEH_00981	0.037831	0.015833
TMEH_00982	0.036745	0.007127
TMEH_00983	0.026398	0.04278
TMEH_00984	0.020899	0.009418
TMEH_00985	0.025787	0.001549
TMEH_00986	0.004687	0.011944
TMEH_00987	0.01393	0.027688
TMEH_00988	0.018927	0.00971
TMEH_00989	0.041703	0.09317
TMEH_00990	0.030809	0.08971
TMEH_00991	0.01136	0.190984
TMEH_00992	0.004608	0.062971
TMEH_00993	0.191506	0.00024
TMEH_00994	0.237577	0.005857
TMEH_00995	0.008708	0.000805
TMEH_00996	0.046517	0.022859
TMEH_00997	0.425527	0.050603
TMEH_00998	0.019667	0.07701
TMEH_00999	0.01217	0.061382
TMEH_01000	0.041261	0.069996
TMEH_01001	0.012807	0.011321
TMEH_01002	0.008653	0.010146
TMEH_01003	0.011738	0.083199
TMEH_01004	0.00199	0.016403
TMEH_01005	0.005422	0.010886
TMEH_01006	0.021789	0.082138
TMEH_01007	0.092577	0.014287
TMEH_01008	0.066815	0.023914
TMEH_01009	0.003093	0.037064
TMEH_01010	0.07918	0.023114
TMEH_01011	0.021471	0.116485
TMEH_01012	0.984867	0.150269
TMEH_01013	0.739638	0.008726
TMEH_01014	0.012558	0.048729
TMEH_01015	0.238849	0.051853
TMEH_01016	0.036033	0.033081
TMEH_01017	0.002532	0.009278
TMEH_01018	0.001665	0.459583
TMEH_01019	0.020038	0.0377
TMEH_01020	0.017188	0.065836
TMEH_01021	0.014284	0.007219
TMEH_01022	0.013703	0.193234
TMEH_01023	0.009862	0.017344
TMEH_01024	0.008031	0.010697
TMEH_01025	0.431216	0.006592
TMEH_01026	0.010308	0.014561
TMEH_01027	0.017065	0.010124
TMEH_01028	0.938573	0.020484
TMEH_01029	0.045147	0.016973
TMEH_01030	0.034478	0.073621
TMEH_01031	0.000691	0.135216
TMEH_01032	0.009151	0.165565
TMEH_01033	0.027369	0.074555
TMEH_01034	0.023154	0.379517
TMEH_01035	0.026224	0.026778
TMEH_01036	0.008142	0.113192
TMEH_01037	0.108497	0.091129
TMEH_01038	0.030635	0.032828
TMEH_01039	0.008261	0.002496
TMEH_01040	0.001768	0.022671
TMEH_01041	0.003213	0.186583
TMEH_01042	0.007045	0.005822
TMEH_01043	0.001399	0.00986
TMEH_01044	0.036248	0.015967
TMEH_01045	0.03204	0.090825
TMEH_01046	0.024695	0.027735
TMEH_01047	0.010462	0.016417
TMEH_01048	0.007221	0.003466
TMEH_01049	0.018181	0.081729
TMEH_01050	0.021609	0.019026
TMEH_01051	0.000452	0.012675
TMEH_01052	0.012218	0.011172
TMEH_01053	0.011428	0.089643
TMEH_01054	0.02239	0.000843
TMEH_01055	0.003999	0.004941
TMEH_01056	0.001476	0.116198
TMEH_01057	0.064719	0.062947
TMEH_01058	0.026395	0.005647
TMEH_01059	0.002921	0.258639
TMEH_01060	0.002726	0.009724
TMEH_01061	0.01266	0.019782
TMEH_01062	0.005727	0.056808
TMEH_01063	0.008741	0.007077
TMEH_01064	0.063592	0.051547
TMEH_01065	0.017072	0.053783
TMEH_01066	0.04328	0.009548
TMEH_01067	0.840462	0.006995
TMEH_01068	0.000567	0.197904
TMEH_01069	0.147291	0.032761
TMEH_01070	0.300775	0.211108
TMEH_01071	0.029685	0.056726
TMEH_01072	0.007303	0.02752
TMEH_01073	0.904725	0.027781
TMEH_01074	0.822205	0.005963
TMEH_01075	0.009913	0.165956
TMEH_01076	0.178206	0.009212
TMEH_01077	0.016483	0.158125
TMEH_01078	0.003765	0.150215
TMEH_01079	0.002533	0.001956
TMEH_01080	0.946317	0.007552
TMEH_01081	0.011541	0.015574
TMEH_01082	0.041641	0.073625
TMEH_01083	0.02701	0.053067
TMEH_01084	0.226793	0.044254
TMEH_01085	0.007891	0.016941
TMEH_01086	0.106795	0.111948
TMEH_01087	0.028678	0.003072
TMEH_01088	0.016156	0.180876
TMEH_01089	0.005953	0.030763
TMEH_01090	0.048242	0.026458
TMEH_01091	0.031629	0.020346
TMEH_01092	0.089596	0.000727
TMEH_01093	0.002138	0.103105
TMEH_01094	0.017954	0.004689
TMEH_01095	0.119741	0.033531
TMEH_01096	0.013849	0.00595
TMEH_01097	0.621528	0.073341
TMEH_01098	0.012345	0.025185
TMEH_01099	0.03101	0.056973
TMEH_01100	0.032811	0.020712
TMEH_01101	0.009946	0.05986
TMEH_01102	0.03869	0.051788
TMEH_01103	0.010144	0.001349
TMEH_01104	0.028754	0.122819
TMEH_01105	0.016424	0.04573
TMEH_01106	0.00978	0.017328
TMEH_01107	0.007961	0.020287
TMEH_01108	0.056685	0.036694
TMEH_01109	0.026849	0.005927
TMEH_01110	0.01334	0.010978
TMEH_01111	0.90487	0.020792
TMEH_01112	0.006871	0.424265
TMEH_01113	0.002652	0.024442
TMEH_01114	0.00852	0.002365
TMEH_01115	0.191758	0.007536
TMEH_01116	0.020342	0.007789
TMEH_01117	0.016791	0.013576
TMEH_01118	0.006831	0.014704
TMEH_01119	0.036069	0.074846
TMEH_01120	0.01311	0.109242
TMEH_01121	0.010047	0.031285
TMEH_01122	0.054669	0.489313
TMEH_01123	0.13754	0.343054
TMEH_01124	0.01109	0.081443
TMEH_01125	0.038886	0.025914
TMEH_01126	0.011561	0.005406
TMEH_01127	0.008321	0.032017
TMEH_01128	0.014844	0.001263
TMEH_01129	0.018789	0.00615
TMEH_01130	0.022356	0.012706
TMEH_01131	0.009073	0.005523
TMEH_01132	0.002966	0.320487
TMEH_01133	0.001371	0.157586
TMEH_01134	0.878022	0.014595
TMEH_01135	0.026506	0.004644
TMEH_01136	0.03326	0.072707
TMEH_01137	0.011825	0.016485
TMEH_01138	0.864818	0.017273
TMEH_01139	0.007333	0.061836
TMEH_01140	0.125985	0.007671
TMEH_01141	0.003355	0.073967
TMEH_01142	0.018032	0.546305
TMEH_01143	0.064655	0.075147
TMEH_01144	0.004295	0.061362
TMEH_01145	0.006786	0.226878
TMEH_01146	0.010307	0.193681
TMEH_01147	0.00817	0.273118
TMEH_01148	0.001661	0.011934
TMEH_01149	0.018894	0.008942
TMEH_01150	0.180886	0.029375
TMEH_01151	0.012523	0.010779
TMEH_01152	0.014197	0.004851
TMEH_01153	0.008302	0.193573
TMEH_01154	0.015681	0.017589
TMEH_01155	0.003722	0.007186
TMEH_01156	0.00565	0.036231
TMEH_01157	0.028443	0.015734
TMEH_01158	0.602056	0.046316
TMEH_01159	0.409377	0.018028
TMEH_01160	0.969213	0.046911
TMEH_01161	0.136291	0.020404
TMEH_01162	0.035992	0.024393
TMEH_01163	0.002536	0.025544
TMEH_01164	0.007201	0.102639
TMEH_01165	0.043536	0.036558
TMEH_01166	0.061443	0.007436
TMEH_01167	0.030773	0.079727
TMEH_01168	0.170653	0.007609
TMEH_01169	0.021533	0.045568
TMEH_01170	0.009625	0.031907
TMEH_01171	0.055349	0.032095
TMEH_01172	0.020951	0.05518
TMEH_01173	0.036947	0.017672
TMEH_01174	0.005835	0.008925
TMEH_01175	0.011978	0.021082
TMEH_01176	0.127477	0.028025
TMEH_01177	0.004887	0.043185
TMEH_01178	0.005819	0.002824
TMEH_01179	0.019072	0.063828
TMEH_01180	0.012067	0.01081
TMEH_01181	0.016654	0.068168
TMEH_01182	0.050773	0.001692
TMEH_01183	0.957517	0.05822
TMEH_01184	0.976184	0.011497
TMEH_01185	0.055374	0.013109
TMEH_01186	0.013507	0.005101
TMEH_01187	0.005871	0.098803
TMEH_01188	0.018941	0.003251
TMEH_01189	0.026296	0.045638
TMEH_01190	0.010172	0.003882
TMEH_01191	0.15414	0.058122
TMEH_01192	0.018777	0.002199
TMEH_01193	0.220007	0.021474
TMEH_01194	0.877138	0.111737
TMEH_01195	0.134394	0.062415
TMEH_01196	0.879983	0.001739
TMEH_01197	0.022334	0.026228
TMEH_01198	0.115951	0.000364
TMEH_01199	0.017948	0.055444
TMEH_01200	0.015225	0.002109
TMEH_01201	0.004703	0.043917
TMEH_01202	0.104385	0.012288
TMEH_01203	0.882991	0.050584
TMEH_01204	0.266931	0.010181
TMEH_01205	0.009029	0.06797
TMEH_01206	0.006595	0.045414
TMEH_01207	0.094635	0.188344
TMEH_01208	0.014568	0.009544
TMEH_01209	0.055888	0.017946
TMEH_01210	0.014874	0.004582
TMEH_01211	0.009133	0.019833
TMEH_01212	0.042808	0.271606
TMEH_01213	0.001589	0.032254
TMEH_01214	0.00911	0.010452
TMEH_01215	0.010479	0.017669
TMEH_01216	0.00687	0.018536
TMEH_01217	0.007631	0.032004
TMEH_01218	0.125577	0.425273
TMEH_01219	0.033757	0.016718
TMEH_01220	0.001318	0.276919
TMEH_01221	0.198959	0.070364
TMEH_01222	0.062861	0.082493
TMEH_01223	0.163512	0.005037
TMEH_01224	0.011123	0.01033
TMEH_01225	0.015338	0.011766
TMEH_01226	0.021128	0.091648
TMEH_01227	0.04433	0.004415
TMEH_01228	0.006943	0.018725
TMEH_01229	0.010084	0.009138
TMEH_01230	0.005607	0.08596
TMEH_01231	0.91335	0.002963
TMEH_01232	0.014409	0.054616
TMEH_01233	0.025266	0.043665
TMEH_01234	0.886871	0.041592
TMEH_01235	0.031394	0.266643
TMEH_01236	0.009028	0.052774
TMEH_01237	0.050831	0.004898
TMEH_01238	0.002808	0.110895
TMEH_01239	0.011641	0.016366
TMEH_01240	0.005762	0.062523
TMEH_01241	0.007387	0.008034
TMEH_01242	0.098389	0.011629
TMEH_01243	0.172744	0.002159
TMEH_01244	0.014171	0.018745
TMEH_01245	0.002105	0.006894
TMEH_01246	0.013823	0.032971
TMEH_01247	0.235466	0.174692
TMEH_01248	0.03917	0.271234
TMEH_01249	0.012098	0.0063
TMEH_01250	0.008633	0.055961
TMEH_01251	0.613859	0.025704
TMEH_01252	0.020009	0.012956
TMEH_01253	0.07114	0.210694
TMEH_01254	0.017613	0.002247
TMEH_01255	0.019348	0.015434
TMEH_01256	0.011264	0.073146
TMEH_01257	0.006632	0.045458
TMEH_01258	0.01129	0.047296
TMEH_01259	0.020571	0.079829
TMEH_01260	0.005162	0.102986
TMEH_01261	0.031529	0.00188
TMEH_01262	0.123051	0.04936
TMEH_01263	0.061325	0.024048
TMEH_01264	0.014744	0.108082
TMEH_01265	0.001685	0.237387
TMEH_01266	0.920093	0.04182
TMEH_01267	0.030149	0.017988
TMEH_01268	0.042148	0.046053
TMEH_01269	0.075383	0.00542
TMEH_01270	0.218599	0.061095
TMEH_01271	0.23084	0.093029
TMEH_01272	0.044378	0.006699
TMEH_01273	0.028842	0.009956
TMEH_01274	0.011151	0.022
TMEH_01275	0.041093	0.06311
TMEH_01276	0.025565	0.33046
TMEH_01277	0.029287	0.661002
TMEH_01278	0.987336	0.007061
TMEH_01279	0.697215	0.015999
TMEH_01280	0.004436	0.019643
TMEH_01281	0.109951	0.163678
TMEH_01282	0.053317	0.042619
TMEH_01283	0.042214	0.001872
TMEH_01284	0.106415	0.038634
TMEH_01285	0.005837	0.004501
TMEH_01286	0.122318	0.078001
TMEH_01287	0.015326	0.032291
TMEH_01288	0.853106	0.121371
TMEH_01289	0.000907	0.041881
TMEH_01290	0.027279	0.022687
TMEH_01291	0.01973	0.004604
TMEH_01292	0.959003	0.003362
TMEH_01293	0.007295	0.014801
TMEH_01294	0.006118	0.179596
TMEH_01295	0.011129	0.208857
TMEH_01296	0.014533	0.008612
TMEH_01297	0.090203	0.004643
TMEH_01298	0.121191	0.396227
TMEH_01299	0.016043	0.007008
TMEH_01300	0.791522	0.022403
TMEH_01301	0.04345	0.035285
TMEH_01302	0.070888	0.018039
TMEH_01303	0.042842	0.104652
TMEH_01304	0.02753	0.267018
TMEH_01305	0.030649	0.047497
TMEH_01306	0.034113	0.004074
TMEH_01307	0.006927	0.004579
TMEH_01308	0.062959	0.205642
TMEH_01309	0.004259	0.014211
TMEH_01310	0.005488	0.110532
TMEH_01311	0.00174	0.010071
TMEH_01312	0.006356	0.008455
TMEH_01313	0.005341	0.008877
TMEH_01314	0.01338	0.687072
TMEH_01315	0.023337	0.01549
TMEH_01316	0.001584	0.014536
TMEH_01317	0.012838	0.007429
TMEH_01318	0.001374	0.026509
TMEH_01319	0.002981	0.025421
TMEH_01320	0.001226	0.149782
TMEH_01321	0.768994	0.124254
TMEH_01322	0.02948	0.011375
TMEH_01323	0.005665	0.017936
TMEH_01324	0.003775	0.034894
TMEH_01325	0.003658	0.033236
TMEH_01326	0.861754	0.160507
TMEH_01327	0.003452	0.129154
TMEH_01328	0.640986	0.165675
TMEH_01329	0.035839	0.056987
TMEH_01330	0.003965	0.053358
TMEH_01331	0.009499	0.06761
TMEH_01332	0.008536	0.022598
TMEH_01333	0.007577	0.046425
TMEH_01334	0.011691	0.019722
TMEH_01335	0.015678	0.041839
TMEH_01336	0.023473	0.017468
TMEH_01337	0.02097	0.062986
TMEH_01338	0.079982	0.003493
TMEH_01339	0.004246	0.092565
TMEH_01340	0.029781	0.201053
TMEH_01341	0.002918	0.029246
TMEH_01342	0.001105	0.020399
TMEH_01343	0.021559	0.002605
TMEH_01344	0.055225	0.020227
TMEH_01345	0.015779	0.111555
TMEH_01346	0.216318	0.026166
TMEH_01347	0.069576	0.011335
TMEH_01348	0.206317	0.11007
TMEH_01349	0.015537	0.030493
TMEH_01350	0.012099	0.008347
TMEH_01351	0.151221	0.008989
TMEH_01352	0.000483	0.087487
TMEH_01353	0.006857	0.175281
TMEH_01354	0.013669	0.02944
TMEH_01355	0.035466	0.111287
TMEH_01356	0.007735	0.033199
TMEH_01357	0.049999	0.044899
TMEH_01358	0.003954	0.008749
TMEH_01359	0.166154	0.015904
TMEH_01360	0.098678	0.00812
TMEH_01361	0.02971	0.011038
TMEH_01362	0.165322	0.00482
TMEH_01363	0.129814	0.205303
TMEH_01364	0.002173	0.025641
TMEH_01365	0.012745	0.221255
TMEH_01366	0.055273	0.028401
TMEH_01367	0.138295	0.066707
TMEH_01368	0.088624	0.009956
TMEH_01369	0.045671	0.050369
TMEH_01370	0.000602	0.013272
TMEH_01371	0.022465	0.04445
TMEH_01372	0.001225	0.042143
TMEH_01373	0.016373	0.001331
TMEH_01374	0.803915	0.492108
TMEH_01375	0.016083	0.006785
TMEH_01376	0.038294	0.003236
TMEH_01377	0.068751	0.002529
TMEH_01378	0.047969	0.012114
TMEH_01379	0.065552	0.003792
TMEH_01380	0.024278	0.019797
TMEH_01381	0.010279	0.09052
TMEH_01382	0.068698	0.007441
TMEH_01383	0.023339	0.013974
TMEH_01384	0.042666	0.012035
TMEH_01385	0.006	0.001328
TMEH_01386	0.099615	0.038498
TMEH_01387	0.080112	0.194836
TMEH_01388	0.005003	0.003332
TMEH_01389	0.007085	0.039925
TMEH_01390	0.866185	0.032957
TMEH_01391	0.002151	0.076546
TMEH_01392	0.128626	0.004191
TMEH_01393	0.014872	0.126846
TMEH_01394	0.025491	0.033971
TMEH_01395	0.008015	0.006087
TMEH_01396	0.05061	0.006594
TMEH_01397	0.981624	0.020077
TMEH_01398	0.002566	0.02004
TMEH_01399	0.056239	0.01677
TMEH_01400	0.230916	0.003244
TMEH_01401	0.005208	0.037408
TMEH_01402	0.023972	0.227667
TMEH_01403	0.04378	0.00347
TMEH_01404	0.027562	0.001913
TMEH_01405	0.051467	0.034359
TMEH_01406	0.002394	0.127255
TMEH_01407	0.070448	0.010644
TMEH_01408	0.017746	0.15024
TMEH_01409	0.00101	0.041851
TMEH_01410	0.062631	0.154979
TMEH_01411	0.070871	0.559394
TMEH_01412	0.007215	0.035859
TMEH_01413	0.010645	0.044777
TMEH_01414	0.95442	0.010258
TMEH_01415	0.953342	0.085271
TMEH_01416	0.000836	0.012807
TMEH_01417	0.023117	0.086184
TMEH_01418	0.018003	0.01096
TMEH_01419	0.003124	0.004534
TMEH_01420	0.003053	0.095348
TMEH_01421	0.028039	0.041812
TMEH_01422	0.001835	0.05418
TMEH_01423	0.016126	0.115452
TMEH_01424	0.054714	0.008627
TMEH_01425	0.003451	0.011286
TMEH_01426	0.001108	0.039209
TMEH_01427	0.03074	0.007401
TMEH_01428	0.957291	0.001558
TMEH_01429	0.236152	0.218031
TMEH_01430	0.003656	0.083966
TMEH_01431	0.137329	0.012022
TMEH_01432	0.004488	0.077851
TMEH_01433	0.04854	0.038803
TMEH_01434	0.016352	0.04749
TMEH_01435	0.053854	0.017512
TMEH_01436	0.044655	0.037974
TMEH_01437	0.9092	0.145682
TMEH_01438	0.007844	0.109346
TMEH_01439	0.071686	0.186396
TMEH_01440	0.042042	0.00823
TMEH_01441	0.006083	0.04858
TMEH_01442	0.012659	0.193072
TMEH_01443	0.764977	0.115094
TMEH_01444	0.010779	0.02638
TMEH_01445	0.01805	0.04043
TMEH_01446	0.952988	0.002911
TMEH_01447	0.008212	0.019314
TMEH_01448	0.185162	0.069019
TMEH_01449	0.009607	0.063854
TMEH_01450	0.094176	0.30464
TMEH_01451	0.006008	0.003215
TMEH_01452	0.003691	0.007321
TMEH_01453	0.057655	0.002791
TMEH_01454	0.03485	0.307528
TMEH_01455	0.028342	0.014715
TMEH_01456	0.104312	0.010869
TMEH_01457	0.007292	0.017983
TMEH_01458	0.098437	0.029519
TMEH_01459	0.220677	0.023313
TMEH_01460	0.020579	0.081388
TMEH_01461	0.439207	0.005746
TMEH_01462	0.041429	0.030953
TMEH_01463	0.008384	0.054773
TMEH_01464	0.013892	0.003269
TMEH_01465	0.01455	0.014651
TMEH_01466	0.004891	0.047435
TMEH_01467	0.271408	0.063395
TMEH_01468	0.032715	0.012544
TMEH_01469	0.078066	0.022792
TMEH_01470	0.029305	0.049948
TMEH_01471	0.066397	0.001826
TMEH_01472	0.019294	0.091766
TMEH_01473	0.032503	0.276968
TMEH_01474	0.01592	0.013366
TMEH_01475	0.029512	0.036798
TMEH_01476	0.006343	0.13424
TMEH_01477	0.004152	0.046447
TMEH_01478	0.002586	0.06971
TMEH_01479	0.019288	0.024945
TMEH_01480	0.007811	0.075351
TMEH_01481	0.007715	0.017486
TMEH_01482	0.240059	0.086108
TMEH_01483	0.036786	0.138089
TMEH_01484	0.095388	0.022535
TMEH_01485	0.061758	0.015589
TMEH_01486	0.004313	0.124579
TMEH_01487	0.037438	0.020311
TMEH_01488	0.131104	0.107436
TMEH_01489	0.015694	0.004362
TMEH_01490	0.005076	0.028059
TMEH_01491	0.001033	0.024939
TMEH_01492	0.004533	0.305666
TMEH_01493	0.947651	0.091501
TMEH_01494	0.023775	0.037299
TMEH_01495	0.007045	0.017599
TMEH_01496	0.003812	0.004559
TMEH_01497	0.045743	0.023574
TMEH_01498	0.022998	0.056523
TMEH_01499	0.058376	0.007627
TMEH_01500	0.048399	0.001917
TMEH_01501	0.035009	0.004588
TMEH_01502	0.005588	0.023162
TMEH_01503	0.002	0.007435
TMEH_01504	0.014862	0.080982
TMEH_01505	0.005355	0.006543
TMEH_01506	0.003122	0.010325
TMEH_01507	0.008291	0.180262
TMEH_01508	0.022817	0.043803
TMEH_01509	0.004459	0.366513
TMEH_01510	0.057289	0.006623
TMEH_01511	0.033356	0.286893
TMEH_01512	0.015894	0.159033
TMEH_01513	0.013273	0.008981
TMEH_01514	0.013763	0.052807
TMEH_01515	0.040274	0.001998
TMEH_01516	0.00496	0.016243
TMEH_01517	0.020996	0.047697
TMEH_01518	0.030986	0.056077
TMEH_01519	0.016533	0.045235
TMEH_01520	0.238634	0.07709
TMEH_01521	0.005326	0.027517
TMEH_01522	0.039992	0.189209
TMEH_01523	0.084687	0.017636
TMEH_01524	0.005439	0.040623
TMEH_01525	0.068146	0.009704
TMEH_01526	0.051271	0.57535
TMEH_01527	0.07212	0.073212
TMEH_01528	0.024924	0.022766
TMEH_01529	0.034906	0.24917
TMEH_01530	0.026477	0.138716
TMEH_01531	0.022901	0.079263
TMEH_01532	0.00495	0.00143
TMEH_01533	0.050571	0.014094
TMEH_01534	0.034149	0.058212
TMEH_01535	0.002821	0.021901
TMEH_01536	0.007012	0.010674
TMEH_01537	0.004372	0.01156
TMEH_01538	0.517991	0.024073
TMEH_01539	0.008495	0.065788
TMEH_01540	0.009308	0.007672
TMEH_01541	0.005358	0.005474
TMEH_01542	0.004092	0.01763
TMEH_01543	0.029966	0.020921
TMEH_01544	0.034954	0.016421
TMEH_01545	0.013506	0.11729
TMEH_01546	0.903208	0.030172
TMEH_01547	0.073721	0.029128
TMEH_01548	0.02042	0.02523
TMEH_01549	0.03779	0.008384
TMEH_01550	0.01293	0.150474
TMEH_01551	0.005833	0.007043
TMEH_01552	0.034954	0.017887
TMEH_01553	0.006787	0.040859
TMEH_01554	0.071254	0.146684
TMEH_01555	0.001042	0.002408
TMEH_01556	0.832854	0.017142
TMEH_01557	0.001859	0.012326
TMEH_01558	0.032528	0.010716
TMEH_01559	0.024422	0.017009
TMEH_01560	0.006848	0.084799
TMEH_01561	0.010981	0.053478
TMEH_01562	0.007222	0.026091
TMEH_01563	0.014355	0.23954
TMEH_01564	0.97596	0.155485
TMEH_01565	0.008788	0.016036
TMEH_01566	0.004524	0.077311
TMEH_01567	0.01974	0.03152
TMEH_01568	0.00277	0.197804
TMEH_01569	0.042998	0.021387
TMEH_01570	0.02984	0.032894
TMEH_01571	0.002897	0.016204
TMEH_01572	0.031374	0.006448
TMEH_01573	0.008556	0.092681
TMEH_01574	0.065524	0.343233
TMEH_01575	0.020316	0.029389
TMEH_01576	0.764033	0.124446
TMEH_01577	0.039488	0.062473
TMEH_01578	0.007819	0.161859
TMEH_01579	0.010525	0.023424
TMEH_01580	0.013205	0.033178
TMEH_01581	0.009574	0.103008
TMEH_01582	0.853261	0.05451
TMEH_01583	0.003869	0.003646
TMEH_01584	0.011115	0.015774
TMEH_01585	0.040585	0.024801
TMEH_01586	0.008628	0.099376
TMEH_01587	0.086333	0.018929
TMEH_01588	0.029051	0.215025
TMEH_01589	0.011894	0.055502
TMEH_01590	0.034188	0.006184
TMEH_01591	0.001687	0.071963
TMEH_01592	0.034752	0.04524
TMEH_01593	0.050985	0.075326
TMEH_01594	0.026387	0.045746
TMEH_01595	0.007132	0.06322
TMEH_01596	0.004445	0.010259
TMEH_01597	0.048161	0.087019
TMEH_01598	0.039469	0.368845
TMEH_01599	0.08075	0.005405
TMEH_01600	0.007177	0.026046
TMEH_01601	0.007542	0.012317
TMEH_01602	0.007367	0.009464
TMEH_01603	0.008671	0.019601
TMEH_01604	0.116847	0.01354
TMEH_01605	0.018545	0.029227
TMEH_01606	0.070484	0.016256
TMEH_01607	0.009784	0.047304
TMEH_01608	0.858622	0.123041
TMEH_01609	0.000988	0.029641
TMEH_01610	0.010561	0.009789
TMEH_01611	0.094504	0.044466
TMEH_01612	0.00215	0.121772
TMEH_01613	0.014711	0.006778
TMEH_01614	0.011792	0.124098
TMEH_01615	0.002619	0.016621
TMEH_01616	0.010718	0.060673
TMEH_01617	0.029014	0.011024
TMEH_01618	0.048787	0.379972
TMEH_01619	0.016479	0.029801
TMEH_01620	0.039053	0.077564
TMEH_01621	0.074848	0.115413
TMEH_01622	0.005958	0.019037
TMEH_01623	0.000638	0.262036
TMEH_01624	0.023539	0.074625
TMEH_01625	0.026463	0.043683
TMEH_01626	0.006422	0.458012
TMEH_01627	0.001886	0.125058
TMEH_01628	0.005969	0.005367
TMEH_01629	0.047266	0.201862
TMEH_01630	0.839112	0.100042
TMEH_01631	0.034366	0.023056
TMEH_01632	0.011541	0.042389
TMEH_01633	0.012587	0.08056
TMEH_01634	0.004261	0.060235
TMEH_01635	0.063946	0.024101
TMEH_01636	0.831418	0.027282
TMEH_01637	0.052477	0.007814
TMEH_01638	0.006143	0.026503
TMEH_01639	0.798646	0.059211
TMEH_01640	0.082657	0.011973
TMEH_01641	0.015258	0.082282
TMEH_01642	0.004873	0.026413
TMEH_01643	0.006942	0.074174
TMEH_01644	0.005334	0.023508
TMEH_01645	0.062151	0.050831
TMEH_01646	0.063963	0.015996
TMEH_01647	0.010336	0.301271
TMEH_01648	0.014708	0.01964
TMEH_01649	0.007634	0.026024
TMEH_01650	0.216356	0.00301
TMEH_01651	0.010679	0.054646
TMEH_01652	0.019176	0.077372
TMEH_01653	0.007223	0.005504
TMEH_01654	0.00381	0.004659
TMEH_01655	0.007963	0.012859
TMEH_01656	0.020864	0.010525
TMEH_01657	0.017446	0.008578
TMEH_01658	0.005336	0.026094
TMEH_01659	0.011628	0.013252
TMEH_01660	0.070955	0.127866
TMEH_01661	0.025554	0.020981
TMEH_01662	0.004496	0.007695
TMEH_01663	0.015131	0.030539
TMEH_01664	0.007351	0.006019
TMEH_01665	0.061381	0.097058
TMEH_01666	0.002893	0.022052
TMEH_01667	0.024366	0.028765
TMEH_01668	0.00798	0.003945
TMEH_01669	0.108357	0.009433
TMEH_01670	0.015612	0.167669
TMEH_01671	0.068526	0.24262
TMEH_01672	0.003295	0.076532
TMEH_01673	0.00835	0.004388
TMEH_01674	0.276578	0.1516
TMEH_01675	0.007285	0.008937
TMEH_01676	0.03019	0.120432
TMEH_01677	0.040497	0.00448
TMEH_01678	0.005038	0.063199
TMEH_01679	0.004364	0.003308
TMEH_01680	0.012856	0.024407
TMEH_01681	0.066893	0.014013
TMEH_01682	0.020178	0.202167
TMEH_01683	0.002656	0.01368
TMEH_01684	0.016679	0.015925
TMEH_01685	0.042665	0.003484
TMEH_01686	0.013928	0.029792
TMEH_01687	0.002312	0.05584
TMEH_01688	0.002169	0.026911
TMEH_01689	0.094425	0.175646
TMEH_01690	0.18234	0.058307
TMEH_01691	0.02277	0.169179
TMEH_01692	0.002639	0.002382
TMEH_01693	0.003605	0.053785
TMEH_01694	0.0163	0.101273
TMEH_01695	0.753455	0.0071
TMEH_01696	0.031145	0.024454
TMEH_01697	0.02409	0.027325
TMEH_01698	0.022636	0.07125
TMEH_01699	0.026561	0.241594
TMEH_01700	0.065497	0.00747
TMEH_01701	0.942876	0.164294
TMEH_01702	0.041235	0.033832
TMEH_01703	0.041832	0.260668
TMEH_01704	0.002607	0.017629
TMEH_01705	0.028757	0.132357
TMEH_01706	0.00755	0.09094
TMEH_01707	0.028809	0.085753
TMEH_01708	0.001776	0.023704
TMEH_01709	0.010236	0.009634
TMEH_01710	0.140969	0.149788
TMEH_01711	0.131826	0.09604
TMEH_01712	0.006323	0.011106
TMEH_01713	0.03839	0.021483
TMEH_01714	0.010491	0.002742
TMEH_01715	0.017939	0.143878
TMEH_01716	0.004816	0.210072
TMEH_01717	0.034088	0.001638
TMEH_01718	0.196002	0.036178
TMEH_01719	0.15004	0.036102
TMEH_01720	0.059795	0.046841
TMEH_01721	0.00528	0.274563
TMEH_01722	0.001646	0.01005
TMEH_01723	0.01862	0.032164
TMEH_01724	0.033603	0.010015
TMEH_01725	0.097853	0.042277
TMEH_01726	0.021003	0.007262
TMEH_01727	0.060523	0.001344
TMEH_01728	0.00745	0.037993
TMEH_01729	0.014712	0.383056
TMEH_01730	0.003818	0.006978
TMEH_01731	0.158331	0.017708
TMEH_01732	0.015405	0.048457
TMEH_01733	0.006513	0.008532
TMEH_01734	0.002133	0.00188
TMEH_01735	0.046935	0.130566
TMEH_01736	0.835494	0.031533
TMEH_01737	0.054562	0.088467
TMEH_01738	0.003377	0.006623
TMEH_01739	0.038399	0.013752
TMEH_01740	0.017638	0.166812
TMEH_01741	0.008062	0.172927
TMEH_01742	0.008937	0.034543
TMEH_01743	0.010956	0.002364
TMEH_01744	0.020342	0.015915
TMEH_01745	0.023901	0.049837
TMEH_01746	0.007344	0.017847
TMEH_01747	0.079529	0.01326
TMEH_01748	0.027628	0.01437
TMEH_01749	0.021637	0.062426
TMEH_01750	0.0155	0.027713
TMEH_01751	0.036073	0.024047
TMEH_01752	0.552727	0.021406
TMEH_01753	0.056555	0.004897
TMEH_01754	0.00264	0.002154
TMEH_01755	0.00608	0.086139
TMEH_01756	0.077377	0.18341
TMEH_01757	0.040613	0.751422
TMEH_01758	0.042173	0.020066
TMEH_01759	0.081583	0.023148
TMEH_01760	0.037182	0.112669
TMEH_01761	0.004704	0.034083
TMEH_01762	0.019667	0.011572
TMEH_01763	0.047423	0.059635
TMEH_01764	0.666956	0.039762
TMEH_01765	0.05745	0.008419
TMEH_01766	0.001805	0.007063
TMEH_01767	0.057633	0.005181
TMEH_01768	0.015944	0.003051
TMEH_01769	0.984117	0.005987
TMEH_01770	0.035724	0.084323
TMEH_01771	0.224423	0.037494
TMEH_01772	0.030278	0.003827
TMEH_01773	0.004906	0.015857
TMEH_01774	0.046398	0.099196
TMEH_01775	0.057424	0.014255
TMEH_01776	0.003161	0.005792
TMEH_01777	0.018583	0.025438
TMEH_01778	0.013688	0.007233
TMEH_01779	0.013309	0.025033
TMEH_01780	0.003644	0.014705
TMEH_01781	0.009457	0.0007
TMEH_01782	0.02322	0.017914
TMEH_01783	0.031958	0.008964
TMEH_01784	0.970964	0.004521
TMEH_01785	0.017506	0.009205
TMEH_01786	0.091567	0.035886
TMEH_01787	0.849067	0.078323
TMEH_01788	0.01328	0.019201
TMEH_01789	0.040239	0.052431
TMEH_01790	0.135041	0.623328
TMEH_01791	0.002845	0.133977
TMEH_01792	0.011873	0.037836
TMEH_01793	0.022229	0.001427
TMEH_01794	0.059803	0.027206
TMEH_01795	0.004546	0.030618
TMEH_01796	0.020428	0.068209
TMEH_01797	0.010398	0.003642
TMEH_01798	0.005667	0.009518
TMEH_01799	0.078134	0.039729
TMEH_01800	0.036745	0.097567
TMEH_01801	0.856806	0.016154
TMEH_01802	0.017185	0.025346
TMEH_01803	0.006973	0.078528
TMEH_01804	0.002411	0.008031
TMEH_01805	0.787387	0.009022
TMEH_01806	0.048735	0.013037
TMEH_01807	0.033013	0.011516
TMEH_01808	0.018373	0.013487
TMEH_01809	0.034412	0.133853
TMEH_01810	0.010087	0.015083
TMEH_01811	0.898557	0.021833
TMEH_01812	0.012374	0.005284
TMEH_01813	0.112894	0.005254
TMEH_01814	0.007751	0.010369
TMEH_01815	0.028561	0.013489
TMEH_01816	0.004033	0.031846
TMEH_01817	0.140749	0.026212
TMEH_01818	0.004837	0.023783
TMEH_01819	0.014075	0.006511
TMEH_01820	0.005523	0.041249
TMEH_01821	0.010191	0.002302
TMEH_01822	0.076841	0.011752
TMEH_01823	0.004008	0.073579
TMEH_01824	0.002959	0.062292
TMEH_01825	0.000988	0.018312
TMEH_01826	0.002103	0.006841
TMEH_01827	0.121477	0.05253
TMEH_01828	0.003434	0.010553
TMEH_01829	0.072931	0.077676
TMEH_01830	0.007571	0.077777
TMEH_01831	0.006863	0.055904
TMEH_01832	0.011761	0.048129
TMEH_01833	0.01091	0.04855
TMEH_01834	0.000897	0.035285
TMEH_01835	0.007049	0.102694
TMEH_01836	0.825411	0.008766
TMEH_01837	0.002613	0.002907
TMEH_01838	0.067859	0.006932
TMEH_01839	0.896324	0.010429
TMEH_01840	0.019542	0.018535
TMEH_01841	0.060859	0.150497
TMEH_01842	0.039332	0.030567
TMEH_01843	0.006463	0.017253
TMEH_01844	0.040251	0.01146
TMEH_01845	0.001927	0.001394
TMEH_01846	0.039548	0.003116
TMEH_01847	0.805609	0.012665
TMEH_01848	0.046455	0.051208
TMEH_01849	0.047408	0.010172
TMEH_01850	0.0257	0.024894
TMEH_01851	0.036889	0.085324
TMEH_01852	0.151524	0.013513
TMEH_01853	0.00668	0.017756
TMEH_01854	0.109022	0.002918
TMEH_01855	0.003893	0.03898
TMEH_01856	0.014937	0.020761
TMEH_01857	0.014447	0.032241
TMEH_01858	0.034372	0.243653
TMEH_01859	0.019639	0.001832
TMEH_01860	0.108984	0.043278
TMEH_01861	0.975984	0.008325
TMEH_01862	0.022074	0.002294
TMEH_01863	0.010934	0.064833
TMEH_01864	0.021186	0.090256
TMEH_01865	8.5e-05	0.034786
TMEH_01866	0.015838	0.008892
TMEH_01867	0.654007	0.00584
TMEH_01868	0.024929	0.013271
TMEH_01869	0.016715	0.014194
TMEH_01870	0.004905	0.037052
TMEH_01871	0.012638	0.012264
TMEH_01872	0.028941	0.027244
TMEH_01873	0.001769	0.020737
TMEH_01874	0.035208	0.013399
TMEH_01875	0.008807	0.014841
TMEH_01876	0.004733	0.072272
TMEH_01877	0.011845	0.006349
TMEH_01878	0.014616	0.025229
TMEH_01879	0.008966	0.172528
TMEH_01880	0.03971	0.21028
TMEH_01881	0.009395	0.025497
TMEH_01882	0.012328	0.082428
TMEH_01883	0.004948	0.004184
TMEH_01884	0.041676	0.045616
TMEH_01885	0.008245	0.060961
TMEH_01886	0.008015	0.029069
TMEH_01887	0.072731	0.227481
TMEH_01888	0.04183	0.009825
TMEH_01889	0.039571	0.037996
TMEH_01890	0.010989	0.034161
TMEH_01891	0.032353	0.004769
TMEH_01892	0.035715	0.002897
TMEH_01893	0.002491	0.133132
TMEH_01894	0.010657	0.0492
TMEH_01895	0.019824	0.00117
TMEH_01896	0.002791	0.060443
TMEH_01897	0.017093	0.018858
TMEH_01898	0.029021	0.466827
TMEH_01899	0.00296	0.025472
TMEH_01900	0.22726	0.010832
TMEH_01901	0.008081	0.037359
TMEH_01902	0.043538	0.023433
TMEH_01903	0.01418	0.015063
TMEH_01904	0.011991	0.016694
TMEH_01905	0.012831	0.051663
TMEH_01906	0.04911	0.019387
TMEH_01907	0.007772	0.013592
TMEH_01908	0.008921	0.021538
TMEH_01909	0.009929	0.01522
TMEH_01910	0.004453	0.069801
TMEH_01911	0.020443	0.064286
TMEH_01912	0.006382	0.124874
TMEH_01913	0.120704	0.035752
TMEH_01914	0.006313	0.001436
TMEH_01915	0.843085	0.069083
TMEH_01916	0.172113	0.001794
TMEH_01917	0.05446	0.064703
TMEH_01918	0.024414	0.013099
TMEH_01919	0.012668	0.010496
TMEH_01920	0.002785	0.016836
TMEH_01921	0.007126	0.084211
TMEH_01922	0.050612	0.019338
TMEH_01923	0.215539	0.003387
TMEH_01924	0.013937	0.010156
TMEH_01925	0.01582	0.090565
TMEH_01926	0.107776	0.032202
TMEH_01927	0.00911	0.010677
TMEH_01928	0.004669	0.081751
TMEH_01929	0.003843	0.032369
TMEH_01930	0.005698	0.027541
TMEH_01931	0.851427	0.019482
TMEH_01932	0.027418	0.002074
TMEH_01933	0.004339	0.133675
TMEH_01934	0.104585	0.030958
TMEH_01935	0.011919	0.018999
TMEH_01936	0.042508	0.022026
TMEH_01937	0.003969	0.026944
TMEH_01938	0.018983	0.044196
TMEH_01939	0.048776	0.010476
TMEH_01940	0.022275	0.083671
TMEH_01941	0.015265	0.019574
TMEH_01942	0.238671	0.122143
TMEH_01943	0.011486	0.035216
TMEH_01944	0.032938	0.020694
TMEH_01945	0.002241	0.026433
TMEH_01946	0.034525	0.181002
TMEH_01947	0.050265	0.007114
TMEH_01948	0.030895	0.049006
TMEH_01949	0.012312	0.004923
TMEH_01950	0.142611	0.027506
TMEH_01951	0.003185	0.507456
TMEH_01952	0.007132	0.220865
TMEH_01953	0.004942	0.003352
TMEH_01954	0.003469	0.012159
TMEH_01955	0.019462	0.009687
TMEH_01956	0.162678	0.059745
TMEH_01957	0.025844	0.009007
TMEH_01958	0.003896	0.040452
TMEH_01959	0.07073	0.150734
TMEH_01960	0.018122	0.003773
TMEH_01961	0.866369	0.105498
TMEH_01962	0.169049	0.009115
TMEH_01963	0.08883	0.034905
TMEH_01964	0.186379	0.022203
TMEH_01965	0.054785	0.19421
TMEH_01966	0.00662	0.059487
TMEH_01967	0.002392	0.013707
TMEH_01968	0.009831	0.004804
TMEH_01969	0.049382	0.10915
TMEH_01970	0.047884	0.107621
TMEH_01971	0.025984	0.057632
TMEH_01972	0.025505	0.009247
TMEH_01973	0.904282	0.054126
TMEH_01974	0.032169	0.024576
TMEH_01975	0.081316	0.013163
TMEH_01976	0.023129	0.065976
TMEH_01977	0.611681	0.158687
TMEH_01978	0.005118	0.005628
TMEH_01979	0.010424	0.164276
TMEH_01980	0.009865	0.010907
TMEH_01981	0.030615	0.058188
TMEH_01982	0.010518	0.020242
TMEH_01983	0.046854	0.120369
TMEH_01984	0.136938	0.013737
TMEH_01985	0.018222	0.543363
TMEH_01986	0.030785	0.087666
TMEH_01987	0.007642	0.025896
TMEH_01988	0.010598	0.002867
TMEH_01989	0.007335	0.163571
TMEH_01990	0.008859	0.097162
TMEH_01991	0.003765	0.00188
TMEH_01992	0.037984	0.045995
TMEH_01993	0.041068	0.046759
TMEH_01994	0.14928	0.25421
TMEH_01995	0.128617	0.168576
TMEH_01996	0.002785	0.003405
