# Supplementary material for: ORBIT‐AMD: Ordinal Risk, Bilateral Imaging, and Trajectory Learning for Age‐Related Macular Degeneration in Multi‐Cohorts
Source: Adv Sci (Weinh). 2026 Jun 27:e76361. Online ahead of print. doi: 10.1002/advs.76361 (PMC13337016; doi:10.1002/advs.76361)
Supplement: Supplementary file 2 — Supporting File 2: advs76361‐sup‐0002‐DataFile.zip. [file ADVS-9999-e76361-s001.zip › data/tmueh_raw_clinical.csv]

participant_id_hash	cohort	age	sex	hypertension	diabetes	baseline_stage_raw	image_quality_raw	baseline_visit_year
TMEH_00001	TMUEH	58.1	Female	0	0	No AMD	0.98	2024
TMEH_00002	TMUEH	58.7	Female	1	0	No AMD	0.907	2024
TMEH_00003	TMUEH	67.5	Female	0	0	No AMD	0.776	2021
TMEH_00004	TMUEH	66.8	Male	0	0	Early AMD	0.98	2020
TMEH_00005	TMUEH	66.5	Male	0	0	No AMD	0.671	2020
TMEH_00006	TMUEH	78.2	Female	0	1	No AMD	0.704	2024
TMEH_00007	TMUEH	64.3	Female	0	0	No AMD	0.724	2020
TMEH_00008	TMUEH	70.5	Female	0	0	No AMD	0.809	2018
TMEH_00009	TMUEH	69.6	Male	0	0	Early AMD	0.952	2018
TMEH_00010	TMUEH	68.0	Female	1	0	Early AMD	0.684	2019
TMEH_00011	TMUEH	70.2	Female	1	0	Early AMD	0.809	2024
TMEH_00012	TMUEH	51.8	Female	0	0	No AMD	0.98	2023
TMEH_00013	TMUEH	61.9	Male	0	0	Intermediate AMD	0.574	2024
TMEH_00014	TMUEH	76.1	Female	1	0	No AMD	0.829	2020
TMEH_00015	TMUEH	64.1	Male	0	0	No AMD	0.761	2021
TMEH_00016	TMUEH	72.6	Male	0	1	No AMD	0.842	2020
TMEH_00017	TMUEH	70.7	Male	1	1	No AMD	0.606	2019
TMEH_00018	TMUEH	45.0	Female	1	0	No AMD	0.919	2020
TMEH_00019	TMUEH	55.4	Male	1	0	No AMD	0.718	2018
TMEH_00020	TMUEH	60.9	Male	0	0	No AMD	0.838	2023
TMEH_00021	TMUEH	60.8	Male	0	0	No AMD	0.8	2019
TMEH_00022	TMUEH	62.8	Female	1	0	No AMD	0.724	2022
TMEH_00023	TMUEH	62.9	Female	0	0	No AMD	0.883	2023
TMEH_00024	TMUEH	59.6	Female	1	0	No AMD	0.619	2023
TMEH_00025	TMUEH	60.9	Female	1	0	No AMD	0.569	2022
TMEH_00026	TMUEH	49.8	Female	1	1	No AMD	0.701	2023
TMEH_00027	TMUEH	83.3	Female	1	0	No AMD	0.66	2022
TMEH_00028	TMUEH	78.6	Female	1	0	No AMD	0.694	2022
TMEH_00029	TMUEH	74.1	Male	1	0	No AMD	0.84	2021
TMEH_00030	TMUEH	65.9	Female	0	0	No AMD	0.752	2020
TMEH_00031	TMUEH	58.8	Female	1	0	Early AMD	0.799	2021
TMEH_00032	TMUEH	87.5	Female	0	0	No AMD	0.803	2019
TMEH_00033	TMUEH	58.5	Male	1	0	No AMD	0.87	2021
TMEH_00034	TMUEH	78.9	Female	1	0	No AMD	0.811	2018
TMEH_00035	TMUEH	69.2	Female	0	0	No AMD	0.74	2024
TMEH_00036	TMUEH	58.7	Male	0	0	No AMD	0.692	2018
TMEH_00037	TMUEH	59.6	Male	0	0	No AMD	0.652	2019
TMEH_00038	TMUEH	63.0	Female	0	1	No AMD	0.811	2018
TMEH_00039	TMUEH	61.2	Female	1	1	No AMD	0.816	2020
TMEH_00040	TMUEH	54.4	Male	0	0	No AMD	0.636	2021
TMEH_00041	TMUEH	70.2	Female	0	0	No AMD	0.661	2022
TMEH_00042	TMUEH	58.7	Male	0	1	No AMD	0.885	2018
TMEH_00043	TMUEH	73.1	Female	0	0	No AMD	0.727	2019
TMEH_00044	TMUEH	65.0	Male	1	1	Early AMD	0.802	2023
TMEH_00045	TMUEH	67.8	Female	1	0	No AMD	0.694	2023
TMEH_00046	TMUEH	67.6	Female	0	0	No AMD	0.75	2022
TMEH_00047	TMUEH	63.2	Female	0	0	No AMD	0.603	2019
TMEH_00048	TMUEH	65.7	Male	0	0	No AMD	0.934	2018
TMEH_00049	TMUEH	68.0	Male	1	0	Early AMD	0.512	2021
TMEH_00050	TMUEH	86.4	Female	0	0	Early AMD	0.874	2024
TMEH_00051	TMUEH	55.5	Female	0	0	No AMD	0.611	2021
TMEH_00052	TMUEH	60.5	Male	0	0	No AMD	0.769	2021
TMEH_00053	TMUEH	63.2	Male	1	0	No AMD	0.828	2022
TMEH_00054	TMUEH	55.7	Male	1	0	No AMD	0.648	2022
TMEH_00055	TMUEH	55.0	Female	0	1	No AMD	0.746	2020
TMEH_00056	TMUEH	53.1	Male	1	0	No AMD	0.703	2023
TMEH_00057	TMUEH	65.9	Male	0	0	Late AMD	0.741	2023
TMEH_00058	TMUEH	61.8	Male	1	0	No AMD	0.716	2021
TMEH_00059	TMUEH	67.8	Female	1	1	No AMD	0.568	2020
TMEH_00060	TMUEH	54.1	Male	0	1	No AMD	0.833	2020
TMEH_00061	TMUEH	58.7	Female	0	0	No AMD	0.924	2019
TMEH_00062	TMUEH	74.2	Male	0	1	Early AMD	0.955	2018
TMEH_00063	TMUEH	72.8	Male	1	0	No AMD	0.933	2021
TMEH_00064	TMUEH	52.9	Female	0	0	No AMD	0.792	2020
TMEH_00065	TMUEH	73.4	Female	1	0	No AMD	0.76	2022
TMEH_00066	TMUEH	61.6	Female	0	0	No AMD	0.752	2022
TMEH_00067	TMUEH	56.7	Male	0	0	No AMD	0.886	2024
TMEH_00068	TMUEH	72.5	Male	0	0	No AMD	0.712	2023
TMEH_00069	TMUEH	74.0	Male	1	0	No AMD	0.626	2020
TMEH_00070	TMUEH	45.0	Male	0	0	No AMD	0.679	2018
TMEH_00071	TMUEH	73.6	Female	1	1	No AMD	0.798	2019
TMEH_00072	TMUEH	61.9	Male	0	0	No AMD	0.81	2019
TMEH_00073	TMUEH	61.6	Female	1	0	Early AMD	0.876	2020
TMEH_00074	TMUEH	62.9	Female	0	0	No AMD	0.722	2019
TMEH_00075	TMUEH	75.3	Female	0	0	No AMD	0.761	2020
TMEH_00076	TMUEH	76.9	Female	0	0	No AMD	0.851	2023
TMEH_00077	TMUEH	68.9	Female	1	0	No AMD	0.799	2019
TMEH_00078	TMUEH	72.6	Male	1	0	No AMD	0.774	2022
TMEH_00079	TMUEH	84.2	Female	1	0	No AMD	0.736	2022
TMEH_00080	TMUEH	65.7	Male	0	1	No AMD	0.852	2021
TMEH_00081	TMUEH	57.2	Female	0	0	Early AMD	0.548	2020
TMEH_00082	TMUEH	70.4	Male	0	0	No AMD	0.806	2018
TMEH_00083	TMUEH	71.9	Male	0	0	No AMD	0.907	2018
TMEH_00084	TMUEH	64.5	Female	0	0	No AMD	0.748	2021
TMEH_00085	TMUEH	64.2	Female	0	0	No AMD	0.828	2022
TMEH_00086	TMUEH	84.3	Female	0	1	Intermediate AMD	0.732	2018
TMEH_00087	TMUEH	63.7	Male	1	0	No AMD	0.853	2023
TMEH_00088	TMUEH	58.2	Male	0	0	No AMD	0.764	2020
TMEH_00089	TMUEH	45.0	Female	1	0	No AMD	0.821	2021
TMEH_00090	TMUEH	72.9	Female	0	0	Intermediate AMD	0.77	2021
TMEH_00091	TMUEH	76.9	Male	1	1	No AMD	0.852	2020
TMEH_00092	TMUEH	55.9	Female	0	0	No AMD	0.863	2020
TMEH_00093	TMUEH	70.9	Male	0	0	No AMD	0.753	2019
TMEH_00094	TMUEH	63.0	Male	1	0	No AMD	0.678	2021
TMEH_00095	TMUEH	66.5	Female	0	0	No AMD	0.685	2021
TMEH_00096	TMUEH	60.9	Male	0	1	No AMD	0.605	2021
TMEH_00097	TMUEH	65.9	Female	1	1	No AMD	0.713	2022
TMEH_00098	TMUEH	73.4	Male	1	1	No AMD	0.779	2023
TMEH_00099	TMUEH	61.6	Male	0	0	No AMD	0.717	2024
TMEH_00100	TMUEH	60.2	Female	1	0	Early AMD	0.913	2019
TMEH_00101	TMUEH	57.4	Female	0	0	No AMD	0.724	2021
TMEH_00102	TMUEH	75.7	Female	0	0	Early AMD	0.775	2023
TMEH_00103	TMUEH	58.9	Male	1	0	No AMD	0.85	2021
TMEH_00104	TMUEH	71.4	Female	0	0	No AMD	0.761	2019
TMEH_00105	TMUEH	55.4	Female	0	0	No AMD	0.855	2018
TMEH_00106	TMUEH	47.8	Male	0	1	No AMD	0.937	2021
TMEH_00107	TMUEH	61.2	Male	1	0	No AMD	0.829	2019
TMEH_00108	TMUEH	68.1	Male	0	0	No AMD	0.672	2022
TMEH_00109	TMUEH	75.4	Male	0	0	No AMD	0.844	2019
TMEH_00110	TMUEH	72.9	Male	0	0	Early AMD	0.734	2022
TMEH_00111	TMUEH	68.8	Male	1	0	No AMD	0.654	2023
TMEH_00112	TMUEH	45.0	Male	0	0	No AMD	0.901	2024
TMEH_00113	TMUEH	70.2	Female	0	1	No AMD	0.794	2018
TMEH_00114	TMUEH	53.4	Male	0	0	No AMD	0.693	2024
TMEH_00115	TMUEH	60.1	Female	0	0	No AMD	0.841	2024
TMEH_00116	TMUEH	81.4	Female	1	1	No AMD	0.78	2018
TMEH_00117	TMUEH	74.7	Male	1	0	No AMD	0.688	2018
TMEH_00118	TMUEH	56.8	Male	0	0	No AMD	0.829	2024
TMEH_00119	TMUEH	63.1	Female	1	0	No AMD	0.748	2020
TMEH_00120	TMUEH	72.9	Male	0	1	No AMD	0.767	2024
TMEH_00121	TMUEH	64.9	Male	1	0	No AMD	0.974	2020
TMEH_00122	TMUEH	64.3	Female	1	0	No AMD	0.803	2022
TMEH_00123	TMUEH	56.5	Male	0	0	No AMD	0.785	2019
TMEH_00124	TMUEH	70.8	Female	0	0	No AMD	0.793	2020
TMEH_00125	TMUEH	71.9	Male	0	1	No AMD	0.773	2021
TMEH_00126	TMUEH	59.3	Female	1	0	No AMD	0.808	2018
TMEH_00127	TMUEH	48.8	Female	1	1	No AMD	0.765	2023
TMEH_00128	TMUEH	81.7	Female	0	0	No AMD	0.862	2022
TMEH_00129	TMUEH	60.2	Male	1	0	No AMD	0.91	2018
TMEH_00130	TMUEH	69.8	Male	0	0	No AMD	0.756	2021
TMEH_00131	TMUEH	58.9	Female	1	0	No AMD	0.612	2022
TMEH_00132	TMUEH	59.8	Male	1	0	No AMD	0.672	2022
TMEH_00133	TMUEH	74.4	Female	0	0	No AMD	0.783	2023
TMEH_00134	TMUEH	63.5	Female	0	0	Early AMD	0.82	2021
TMEH_00135	TMUEH	72.8	Male	1	1	No AMD	0.66	2018
TMEH_00136	TMUEH	73.0	Male	1	0	No AMD	0.865	2024
TMEH_00137	TMUEH	61.8	Male	1	1	No AMD	0.687	2019
TMEH_00138	TMUEH	68.8	Female	1	0	No AMD	0.539	2022
TMEH_00139	TMUEH	72.9	Male	0	0	No AMD	0.751	2019
TMEH_00140	TMUEH	76.9	Female	0	0	No AMD	0.81	2024
TMEH_00141	TMUEH	64.0	Female	1	0	No AMD	0.66	2022
TMEH_00142	TMUEH	66.4	Male	1	0	No AMD	0.631	2018
TMEH_00143	TMUEH	58.2	Female	0	0	No AMD	0.739	2020
TMEH_00144	TMUEH	73.0	Male	0	1	No AMD	0.694	2020
TMEH_00145	TMUEH	67.2	Female	0	0	No AMD	0.86	2024
TMEH_00146	TMUEH	54.9	Male	1	0	No AMD	0.83	2024
TMEH_00147	TMUEH	63.3	Male	0	1	Intermediate AMD	0.82	2022
TMEH_00148	TMUEH	65.3	Female	0	0	No AMD	0.64	2020
TMEH_00149	TMUEH	61.3	Male	1	0	No AMD	0.653	2022
TMEH_00150	TMUEH	60.2	Female	0	0	No AMD	0.672	2020
TMEH_00151	TMUEH	52.3	Female	0	0	No AMD	0.945	2022
TMEH_00152	TMUEH	67.2	Male	0	0	No AMD	0.822	2022
TMEH_00153	TMUEH	62.7	Female	1	0	Intermediate AMD	0.743	2018
TMEH_00154	TMUEH	74.2	Female	1	1	Early AMD	0.768	2022
TMEH_00155	TMUEH	65.5	Female	0	0	No AMD	0.669	2023
TMEH_00156	TMUEH	73.6	Female	0	0	No AMD	0.757	2024
TMEH_00157	TMUEH	56.2	Male	1	1	No AMD	0.851	2021
TMEH_00158	TMUEH	69.6	Male	0	0	No AMD	0.781	2024
TMEH_00159	TMUEH	72.6	Female	0	1	No AMD	0.722	2018
TMEH_00160	TMUEH	72.8	Female	0	0	No AMD	0.918	2024
TMEH_00161	TMUEH	64.0	Female	1	1	No AMD	0.691	2019
TMEH_00162	TMUEH	58.8	Female	1	1	No AMD	0.7	2022
TMEH_00163	TMUEH	80.7	Male	0	1	No AMD	0.671	2020
TMEH_00164	TMUEH	64.8	Male	0	0	No AMD	0.965	2020
TMEH_00165	TMUEH	56.2	Female	1	1	No AMD	0.779	2022
TMEH_00166	TMUEH	64.7	Male	1	0	No AMD	0.663	2021
TMEH_00167	TMUEH	69.3	Female	1	1	No AMD	0.777	2022
TMEH_00168	TMUEH	60.4	Female	1	1	No AMD	0.78	2023
TMEH_00169	TMUEH	70.0	Male	1	0	No AMD	0.819	2024
TMEH_00170	TMUEH	74.2	Female	0	0	No AMD	0.952	2022
TMEH_00171	TMUEH	66.2	Female	0	0	No AMD	0.912	2022
TMEH_00172	TMUEH	75.2	Female	0	0	No AMD	0.618	2024
TMEH_00173	TMUEH	65.6	Female	1	0	Early AMD	0.941	2023
TMEH_00174	TMUEH	62.6	Female	0	0	No AMD	0.817	2020
TMEH_00175	TMUEH	80.1	Male	0	0	Early AMD	0.929	2022
TMEH_00176	TMUEH	72.0	Male	0	0	No AMD	0.891	2024
TMEH_00177	TMUEH	67.5	Male	0	0	No AMD	0.726	2022
TMEH_00178	TMUEH	51.2	Female	0	0	No AMD	0.793	2018
TMEH_00179	TMUEH	54.8	Male	0	0	No AMD	0.907	2020
TMEH_00180	TMUEH	52.3	Female	1	0	No AMD	0.754	2020
TMEH_00181	TMUEH	66.2	Male	0	0	Early AMD	0.709	2022
TMEH_00182	TMUEH	66.3	Female	0	0	No AMD	0.891	2023
TMEH_00183	TMUEH	70.1	Male	1	0	No AMD	0.73	2019
TMEH_00184	TMUEH	75.5	Female	1	0	Late AMD	0.738	2022
TMEH_00185	TMUEH	53.5	Female	0	1	No AMD	0.859	2018
TMEH_00186	TMUEH	55.1	Male	1	0	No AMD	0.865	2019
TMEH_00187	TMUEH	58.7	Male	1	0	No AMD	0.746	2019
TMEH_00188	TMUEH	70.5	Male	0	0	No AMD	0.742	2024
TMEH_00189	TMUEH	69.1	Male	0	0	Early AMD	0.778	2019
TMEH_00190	TMUEH	57.7	Male	0	0	No AMD	0.795	2021
TMEH_00191	TMUEH	60.6	Male	1	0	No AMD	0.715	2019
TMEH_00192	TMUEH	69.8	Female	0	0	Early AMD	0.681	2024
TMEH_00193	TMUEH	67.2	Female	1	0	No AMD	0.761	2022
TMEH_00194	TMUEH	75.3	Female	0	0	No AMD	0.646	2022
TMEH_00195	TMUEH	59.6	Male	0	0	No AMD	0.764	2020
TMEH_00196	TMUEH	65.4	Female	0	0	No AMD	0.635	2020
TMEH_00197	TMUEH	58.1	Female	0	0	No AMD	0.823	2018
TMEH_00198	TMUEH	76.4	Female	0	0	No AMD	0.651	2019
TMEH_00199	TMUEH	75.4	Male	1	0	No AMD	0.915	2019
TMEH_00200	TMUEH	70.7	Female	0	1	No AMD	0.795	2021
TMEH_00201	TMUEH	74.9	Female	1	0	No AMD	0.894	2021
TMEH_00202	TMUEH	78.4	Female	1	0	No AMD	0.79	2024
TMEH_00203	TMUEH	79.1	Male	0	0	No AMD	0.727	2021
TMEH_00204	TMUEH	81.2	Male	0	0	No AMD	0.855	2021
TMEH_00205	TMUEH	60.5	Male	1	1	No AMD	0.778	2023
TMEH_00206	TMUEH	59.9	Female	0	1	No AMD	0.934	2021
TMEH_00207	TMUEH	77.7	Female	0	1	No AMD	0.617	2021
TMEH_00208	TMUEH	63.1	Female	1	0	No AMD	0.816	2020
TMEH_00209	TMUEH	51.6	Female	0	1	No AMD	0.802	2018
TMEH_00210	TMUEH	62.8	Male	0	0	No AMD	0.978	2020
TMEH_00211	TMUEH	75.5	Male	0	0	No AMD	0.725	2020
TMEH_00212	TMUEH	62.8	Female	0	0	No AMD	0.727	2018
TMEH_00213	TMUEH	73.3	Female	0	0	No AMD	0.813	2022
TMEH_00214	TMUEH	69.4	Male	0	0	No AMD	0.912	2022
TMEH_00215	TMUEH	55.2	Male	0	0	No AMD	0.859	2018
TMEH_00216	TMUEH	70.6	Female	1	1	No AMD	0.855	2023
TMEH_00217	TMUEH	66.9	Male	1	0	Early AMD	0.629	2021
TMEH_00218	TMUEH	62.1	Female	0	0	No AMD	0.779	2020
TMEH_00219	TMUEH	54.5	Male	0	0	No AMD	0.698	2021
TMEH_00220	TMUEH	80.5	Female	0	0	No AMD	0.641	2018
TMEH_00221	TMUEH	59.0	Male	0	0	No AMD	0.868	2024
TMEH_00222	TMUEH	49.3	Female	0	1	No AMD	0.714	2021
TMEH_00223	TMUEH	73.9	Female	0	0	No AMD	0.742	2019
TMEH_00224	TMUEH	62.9	Male	0	0	No AMD	0.718	2023
TMEH_00225	TMUEH	76.9	Male	1	1	No AMD	0.915	2022
TMEH_00226	TMUEH	65.9	Female	0	0	No AMD	0.905	2018
TMEH_00227	TMUEH	66.6	Female	0	0	Early AMD	0.868	2019
TMEH_00228	TMUEH	71.8	Female	0	1	No AMD	0.98	2021
TMEH_00229	TMUEH	67.8	Female	1	0	No AMD	0.93	2020
TMEH_00230	TMUEH	67.7	Female	0	0	No AMD	0.961	2018
TMEH_00231	TMUEH	76.1	Female	0	0	No AMD	0.587	2022
TMEH_00232	TMUEH	59.0	Male	1	0	Late AMD	0.771	2019
TMEH_00233	TMUEH	71.6	Male	0	0	No AMD	0.541	2018
TMEH_00234	TMUEH	69.2	Female	1	0	Early AMD	0.816	2024
TMEH_00235	TMUEH	53.0	Female	1	1	No AMD	0.704	2020
TMEH_00236	TMUEH	76.3	Female	0	1	Early AMD	0.758	2018
TMEH_00237	TMUEH	73.4	Female	0	0	No AMD	0.83	2019
TMEH_00238	TMUEH	80.0	Female	0	0	No AMD	0.54	2024
TMEH_00239	TMUEH	63.1	Male	1	0	No AMD	0.79	2021
TMEH_00240	TMUEH	57.4	Male	0	0	No AMD	0.816	2022
TMEH_00241	TMUEH	88.0	Female	0	0	No AMD	0.844	2021
TMEH_00242	TMUEH	58.1	Male	1	1	Early AMD	0.789	2018
TMEH_00243	TMUEH	60.0	Female	1	0	No AMD	0.672	2023
TMEH_00244	TMUEH	71.6	Female	1	0	Late AMD	0.9	2021
TMEH_00245	TMUEH	63.1	Female	0	0	No AMD	0.776	2019
TMEH_00246	TMUEH	70.3	Male	0	0	No AMD	0.813	2018
TMEH_00247	TMUEH	55.4	Female	1	1	No AMD	0.98	2022
TMEH_00248	TMUEH	52.2	Male	0	0	Early AMD	0.622	2021
TMEH_00249	TMUEH	62.1	Male	1	0	No AMD	0.717	2018
TMEH_00250	TMUEH	72.6	Male	1	0	No AMD	0.866	2022
TMEH_00251	TMUEH	66.5	Male	0	1	Early AMD	0.794	2023
TMEH_00252	TMUEH	77.1	Male	0	0	No AMD	0.759	2019
TMEH_00253	TMUEH	64.5	Female	0	1	No AMD	0.867	2022
TMEH_00254	TMUEH	68.4	Female	1	0	No AMD	0.674	2024
TMEH_00255	TMUEH	59.0	Female	1	1	Intermediate AMD	0.752	2022
TMEH_00256	TMUEH	54.2	Male	0	0	No AMD	0.775	2018
TMEH_00257	TMUEH	56.4	Female	1	0	No AMD	0.664	2024
TMEH_00258	TMUEH	60.0	Female	0	1	No AMD	0.805	2022
TMEH_00259	TMUEH	83.7	Female	1	1	Early AMD	0.784	2023
TMEH_00260	TMUEH	55.8	Female	0	0	Early AMD	0.558	2024
TMEH_00261	TMUEH	59.2	Male	0	0	No AMD	0.841	2018
TMEH_00262	TMUEH	78.6	Male	1	0	No AMD	0.652	2024
TMEH_00263	TMUEH	61.1	Female	1	0	No AMD	0.805	2019
TMEH_00264	TMUEH	71.9	Male	0	1	No AMD	0.774	2021
TMEH_00265	TMUEH	47.2	Male	0	0	No AMD	0.677	2021
TMEH_00266	TMUEH	58.4	Male	0	0	No AMD	0.718	2020
TMEH_00267	TMUEH	71.2	Female	1	0	No AMD	0.637	2018
TMEH_00268	TMUEH	52.2	Female	0	1	No AMD	0.826	2024
TMEH_00269	TMUEH	68.3	Male	0	0	Early AMD	0.862	2021
TMEH_00270	TMUEH	67.1	Male	0	0	Intermediate AMD	0.851	2020
TMEH_00271	TMUEH	62.0	Female	0	0	No AMD	0.732	2021
TMEH_00272	TMUEH	64.4	Female	0	0	No AMD	0.616	2022
TMEH_00273	TMUEH	72.8	Male	1	0	No AMD	0.729	2022
TMEH_00274	TMUEH	66.3	Female	0	0	No AMD	0.677	2023
TMEH_00275	TMUEH	75.2	Male	0	1	No AMD	0.876	2021
TMEH_00276	TMUEH	73.5	Male	0	1	No AMD	0.737	2020
TMEH_00277	TMUEH	80.0	Female	1	0	No AMD	0.62	2022
TMEH_00278	TMUEH	63.1	Male	1	1	No AMD	0.814	2021
TMEH_00279	TMUEH	68.2	Male	0	0	No AMD	0.652	2018
TMEH_00280	TMUEH	57.7	Female	1	0	No AMD	0.745	2023
TMEH_00281	TMUEH	72.1	Female	0	0	Intermediate AMD	0.909	2024
TMEH_00282	TMUEH	60.6	Female	0	0	No AMD	0.92	2019
TMEH_00283	TMUEH	72.1	Female	0	1	No AMD	0.763	2024
TMEH_00284	TMUEH	64.4	Male	1	0	Intermediate AMD	0.657	2022
TMEH_00285	TMUEH	65.3	Male	0	0	No AMD	0.739	2018
TMEH_00286	TMUEH	68.7	Male	1	1	No AMD	0.791	2023
TMEH_00287	TMUEH	60.4	Male	1	1	No AMD	0.852	2021
TMEH_00288	TMUEH	61.0	Male	0	0	No AMD	0.689	2024
TMEH_00289	TMUEH	61.4	Female	1	0	No AMD	0.897	2024
TMEH_00290	TMUEH	62.1	Male	1	0	No AMD	0.717	2024
TMEH_00291	TMUEH	72.1	Male	0	0	Intermediate AMD	0.736	2024
TMEH_00292	TMUEH	63.4	Female	1	0	No AMD	0.71	2018
TMEH_00293	TMUEH	61.8	Male	0	1	No AMD	0.721	2023
TMEH_00294	TMUEH	73.8	Female	0	0	No AMD	0.97	2019
TMEH_00295	TMUEH	72.6	Female	0	0	No AMD	0.885	2019
TMEH_00296	TMUEH	65.3	Female	0	0	No AMD	0.739	2023
TMEH_00297	TMUEH	87.8	Male	0	0	Early AMD	0.852	2018
TMEH_00298	TMUEH	57.7	Male	1	0	No AMD	0.696	2021
TMEH_00299	TMUEH	80.5	Male	0	0	No AMD	0.599	2020
TMEH_00300	TMUEH	68.9	Female	0	0	No AMD	0.819	2022
TMEH_00301	TMUEH	75.3	Female	1	1	No AMD	0.98	2024
TMEH_00302	TMUEH	64.1	Female	1	0	No AMD	0.757	2021
TMEH_00303	TMUEH	76.7	Male	0	0	No AMD	0.754	2021
TMEH_00304	TMUEH	58.2	Female	0	0	No AMD	0.629	2023
TMEH_00305	TMUEH	73.5	Male	0	0	No AMD	0.644	2024
TMEH_00306	TMUEH	68.9	Female	1	0	No AMD	0.776	2024
TMEH_00307	TMUEH	74.4	Female	1	0	No AMD	0.764	2021
TMEH_00308	TMUEH	62.5	Male	0	0	No AMD	0.738	2018
TMEH_00309	TMUEH	70.3	Female	1	0	Early AMD	0.743	2020
TMEH_00310	TMUEH	59.9	Female	0	0	No AMD	0.765	2018
TMEH_00311	TMUEH	63.6	Female	0	0	No AMD	0.797	2018
TMEH_00312	TMUEH	64.5	Male	1	0	Intermediate AMD	0.858	2020
TMEH_00313	TMUEH	61.5	Male	1	0	Early AMD	0.869	2022
TMEH_00314	TMUEH	62.5	Female	0	0	Early AMD	0.826	2022
TMEH_00315	TMUEH	56.2	Female	0	0	Early AMD	0.667	2024
TMEH_00316	TMUEH	65.6	Male	1	1	Intermediate AMD	0.592	2024
TMEH_00317	TMUEH	79.1	Male	1	0	No AMD	0.903	2022
TMEH_00318	TMUEH	88.0	Male	0	0	No AMD	0.837	2022
TMEH_00319	TMUEH	59.5	Male	0	0	No AMD	0.821	2022
TMEH_00320	TMUEH	60.2	Male	0	1	No AMD	0.671	2024
TMEH_00321	TMUEH	69.6	Female	1	0	No AMD	0.862	2024
TMEH_00322	TMUEH	71.0	Female	0	0	No AMD	0.792	2021
TMEH_00323	TMUEH	55.6	Female	0	0	No AMD	0.82	2020
TMEH_00324	TMUEH	46.9	Female	0	0	Early AMD	0.7	2021
TMEH_00325	TMUEH	68.9	Female	0	1	No AMD	0.717	2018
TMEH_00326	TMUEH	78.2	Male	0	0	No AMD	0.757	2024
TMEH_00327	TMUEH	78.9	Male	0	1	No AMD	0.856	2022
TMEH_00328	TMUEH	66.6	Male	0	0	No AMD	0.932	2021
TMEH_00329	TMUEH	78.7	Female	0	0	No AMD	0.724	2022
TMEH_00330	TMUEH	65.3	Female	0	1	No AMD	0.835	2019
TMEH_00331	TMUEH	54.7	Female	0	1	No AMD	0.823	2022
TMEH_00332	TMUEH	65.6	Female	0	0	Early AMD	0.951	2020
TMEH_00333	TMUEH	75.6	Male	0	0	No AMD	0.731	2019
TMEH_00334	TMUEH	67.8	Male	0	0	No AMD	0.904	2019
TMEH_00335	TMUEH	61.9	Male	0	1	No AMD	0.772	2020
TMEH_00336	TMUEH	67.2	Male	1	0	No AMD	0.875	2018
TMEH_00337	TMUEH	69.6	Female	1	1	No AMD	0.785	2019
TMEH_00338	TMUEH	67.9	Male	0	0	No AMD	0.906	2022
TMEH_00339	TMUEH	69.3	Male	1	0	No AMD	0.734	2021
TMEH_00340	TMUEH	70.0	Female	0	0	No AMD	0.922	2019
TMEH_00341	TMUEH	75.9	Male	0	0	No AMD	0.702	2020
TMEH_00342	TMUEH	67.9	Male	0	1	No AMD	0.895	2022
TMEH_00343	TMUEH	65.4	Female	0	0	No AMD	0.66	2019
TMEH_00344	TMUEH	69.8	Female	0	0	No AMD	0.873	2021
TMEH_00345	TMUEH	71.8	Female	0	1	No AMD	0.644	2018
TMEH_00346	TMUEH	51.8	Male	1	0	Late AMD	0.699	2022
TMEH_00347	TMUEH	76.6	Female	1	0	No AMD	0.896	2022
TMEH_00348	TMUEH	81.3	Female	1	1	No AMD	0.805	2022
TMEH_00349	TMUEH	67.0	Female	1	0	Intermediate AMD	0.604	2021
TMEH_00350	TMUEH	72.0	Male	0	0	Early AMD	0.824	2021
TMEH_00351	TMUEH	60.4	Female	0	0	No AMD	0.933	2019
TMEH_00352	TMUEH	72.5	Female	0	0	No AMD	0.871	2021
TMEH_00353	TMUEH	59.4	Female	0	0	No AMD	0.717	2024
TMEH_00354	TMUEH	68.3	Female	0	0	No AMD	0.793	2018
TMEH_00355	TMUEH	71.7	Male	0	0	No AMD	0.933	2022
TMEH_00356	TMUEH	60.0	Female	0	0	No AMD	0.915	2024
TMEH_00357	TMUEH	57.2	Female	0	0	Early AMD	0.603	2019
TMEH_00358	TMUEH	63.8	Female	0	0	No AMD	0.888	2018
TMEH_00359	TMUEH	61.9	Female	1	1	No AMD	0.582	2022
TMEH_00360	TMUEH	64.0	Male	1	0	No AMD	0.615	2020
TMEH_00361	TMUEH	57.3	Male	1	0	No AMD	0.778	2018
TMEH_00362	TMUEH	76.1	Female	0	0	No AMD	0.678	2018
TMEH_00363	TMUEH	64.4	Male	0	0	No AMD	0.894	2019
TMEH_00364	TMUEH	70.5	Male	0	1	No AMD	0.784	2022
TMEH_00365	TMUEH	52.8	Female	0	0	No AMD	0.648	2022
TMEH_00366	TMUEH	61.7	Male	0	0	Early AMD	0.862	2018
TMEH_00367	TMUEH	80.5	Female	0	0	No AMD	0.594	2020
TMEH_00368	TMUEH	59.2	Male	0	0	No AMD	0.837	2022
TMEH_00369	TMUEH	69.2	Male	1	0	No AMD	0.84	2022
TMEH_00370	TMUEH	84.7	Male	1	0	No AMD	0.816	2023
TMEH_00371	TMUEH	66.7	Female	0	0	No AMD	0.98	2022
TMEH_00372	TMUEH	79.7	Male	1	0	Early AMD	0.726	2022
TMEH_00373	TMUEH	59.0	Female	0	1	No AMD	0.641	2023
TMEH_00374	TMUEH	62.6	Female	0	0	No AMD	0.849	2023
TMEH_00375	TMUEH	66.2	Male	1	0	No AMD	0.719	2018
TMEH_00376	TMUEH	62.1	Female	0	0	No AMD	0.74	2019
TMEH_00377	TMUEH	69.7	Male	0	0	No AMD	0.617	2022
TMEH_00378	TMUEH	51.5	Female	0	0	No AMD	0.724	2023
TMEH_00379	TMUEH	57.6	Male	1	0	No AMD	0.756	2019
TMEH_00380	TMUEH	78.0	Female	0	0	Early AMD	0.597	2024
TMEH_00381	TMUEH	67.8	Male	0	0	No AMD	0.877	2022
TMEH_00382	TMUEH	70.9	Female	0	0	Early AMD	0.659	2020
TMEH_00383	TMUEH	81.2	Female	1	0	No AMD	0.754	2022
TMEH_00384	TMUEH	51.7	Male	0	1	No AMD	0.804	2022
TMEH_00385	TMUEH	45.0	Female	1	0	No AMD	0.824	2021
TMEH_00386	TMUEH	81.9	Female	0	1	No AMD	0.98	2018
TMEH_00387	TMUEH	54.9	Female	0	0	No AMD	0.729	2018
TMEH_00388	TMUEH	67.4	Female	1	0	No AMD	0.814	2024
TMEH_00389	TMUEH	52.7	Female	0	0	Early AMD	0.824	2023
TMEH_00390	TMUEH	45.0	Female	0	1	No AMD	0.823	2019
TMEH_00391	TMUEH	66.0	Male	0	1	No AMD	0.519	2023
TMEH_00392	TMUEH	70.6	Male	0	0	No AMD	0.777	2020
TMEH_00393	TMUEH	59.5	Male	1	0	No AMD	0.76	2021
TMEH_00394	TMUEH	45.0	Female	1	0	No AMD	0.695	2018
TMEH_00395	TMUEH	69.2	Female	0	0	No AMD	0.803	2023
TMEH_00396	TMUEH	82.9	Male	1	0	No AMD	0.841	2021
TMEH_00397	TMUEH	51.7	Male	0	0	No AMD	0.797	2021
TMEH_00398	TMUEH	73.1	Male	0	0	No AMD	0.828	2018
TMEH_00399	TMUEH	69.0	Female	0	0	No AMD	0.756	2019
TMEH_00400	TMUEH	50.7	Male	0	0	Late AMD	0.606	2024
TMEH_00401	TMUEH	75.3	Female	0	0	No AMD	0.979	2019
TMEH_00402	TMUEH	68.2	Female	0	1	No AMD	0.689	2020
TMEH_00403	TMUEH	65.4	Female	0	1	No AMD	0.784	2022
TMEH_00404	TMUEH	77.6	Female	1	0	Early AMD	0.808	2023
TMEH_00405	TMUEH	66.9	Female	0	0	No AMD	0.658	2024
TMEH_00406	TMUEH	77.6	Female	0	0	No AMD	0.776	2019
TMEH_00407	TMUEH	88.0	Female	0	0	No AMD	0.818	2021
TMEH_00408	TMUEH	68.5	Male	1	0	No AMD	0.803	2018
TMEH_00409	TMUEH	70.4	Female	1	0	No AMD	0.771	2024
TMEH_00410	TMUEH	61.7	Female	1	0	No AMD	0.838	2019
TMEH_00411	TMUEH	79.9	Male	0	0	Early AMD	0.629	2024
TMEH_00412	TMUEH	56.1	Female	0	0	No AMD	0.842	2019
TMEH_00413	TMUEH	62.3	Female	0	0	No AMD	0.872	2024
TMEH_00414	TMUEH	66.3	Male	0	0	Early AMD	0.758	2024
TMEH_00415	TMUEH	65.2	Female	0	0	No AMD	0.665	2019
TMEH_00416	TMUEH	60.7	Male	0	0	No AMD	0.659	2020
TMEH_00417	TMUEH	74.3	Female	0	0	No AMD	0.769	2019
TMEH_00418	TMUEH	64.1	Male	1	1	No AMD	0.699	2018
TMEH_00419	TMUEH	48.3	Male	0	0	Early AMD	0.896	2019
TMEH_00420	TMUEH	76.8	Female	0	0	Intermediate AMD	0.635	2019
TMEH_00421	TMUEH	81.7	Female	0	0	No AMD	0.747	2021
TMEH_00422	TMUEH	62.0	Male	1	1	No AMD	0.64	2020
TMEH_00423	TMUEH	78.5	Male	0	1	No AMD	0.847	2018
TMEH_00424	TMUEH	62.2	Male	0	0	Intermediate AMD	0.882	2021
TMEH_00425	TMUEH	58.3	Male	0	1	Intermediate AMD	0.832	2018
TMEH_00426	TMUEH	58.9	Male	0	1	No AMD	0.849	2018
TMEH_00427	TMUEH	80.9	Female	0	1	No AMD	0.834	2024
TMEH_00428	TMUEH	78.6	Female	1	0	No AMD	0.775	2019
TMEH_00429	TMUEH	72.8	Female	1	0	No AMD	0.817	2024
TMEH_00430	TMUEH	58.1	Male	1	0	Early AMD	0.798	2021
TMEH_00431	TMUEH	73.7	Female	1	0	No AMD	0.788	2022
TMEH_00432	TMUEH	57.5	Male	0	0	Early AMD	0.75	2022
TMEH_00433	TMUEH	72.2	Female	1	0	No AMD	0.899	2023
TMEH_00434	TMUEH	62.1	Male	0	0	No AMD	0.703	2024
TMEH_00435	TMUEH	61.9	Female	0	0	No AMD	0.826	2020
TMEH_00436	TMUEH	62.3	Female	0	0	No AMD	0.98	2018
TMEH_00437	TMUEH	49.0	Female	0	0	No AMD	0.562	2024
TMEH_00438	TMUEH	51.7	Female	1	0	No AMD	0.887	2018
TMEH_00439	TMUEH	65.5	Male	1	0	No AMD	0.678	2018
TMEH_00440	TMUEH	57.6	Female	0	0	Early AMD	0.888	2021
TMEH_00441	TMUEH	73.9	Male	0	1	No AMD	0.544	2019
TMEH_00442	TMUEH	76.9	Male	0	1	Late AMD	0.788	2020
TMEH_00443	TMUEH	53.4	Female	0	0	No AMD	0.66	2021
TMEH_00444	TMUEH	53.8	Female	1	0	No AMD	0.743	2021
TMEH_00445	TMUEH	65.3	Male	1	0	No AMD	0.864	2022
TMEH_00446	TMUEH	83.5	Female	0	0	No AMD	0.852	2021
TMEH_00447	TMUEH	60.0	Female	0	0	No AMD	0.873	2018
TMEH_00448	TMUEH	71.0	Male	1	0	No AMD	0.805	2020
TMEH_00449	TMUEH	52.5	Male	1	0	No AMD	0.701	2020
TMEH_00450	TMUEH	58.9	Male	0	0	No AMD	0.797	2024
TMEH_00451	TMUEH	70.9	Male	1	0	No AMD	0.754	2024
TMEH_00452	TMUEH	64.6	Female	1	0	No AMD	0.896	2024
TMEH_00453	TMUEH	71.0	Male	0	0	Early AMD	0.922	2024
TMEH_00454	TMUEH	67.7	Male	0	0	No AMD	0.702	2020
TMEH_00455	TMUEH	66.5	Female	0	1	No AMD	0.864	2023
TMEH_00456	TMUEH	66.3	Male	1	0	No AMD	0.779	2018
TMEH_00457	TMUEH	78.4	Female	1	0	No AMD	0.824	2023
TMEH_00458	TMUEH	66.0	Male	0	0	No AMD	0.906	2022
TMEH_00459	TMUEH	74.0	Male	0	0	Early AMD	0.904	2022
TMEH_00460	TMUEH	64.3	Male	0	1	No AMD	0.698	2021
TMEH_00461	TMUEH	67.4	Male	1	0	No AMD	0.86	2024
TMEH_00462	TMUEH	57.3	Male	1	0	No AMD	0.871	2023
TMEH_00463	TMUEH	48.5	Female	1	0	No AMD	0.814	2021
TMEH_00464	TMUEH	62.9	Female	0	0	No AMD	0.822	2024
TMEH_00465	TMUEH	67.4	Male	0	0	No AMD	0.884	2018
TMEH_00466	TMUEH	62.4	Female	1	0	No AMD	0.707	2024
TMEH_00467	TMUEH	71.2	Male	0	1	No AMD	0.922	2022
TMEH_00468	TMUEH	59.6	Male	1	0	No AMD	0.771	2024
TMEH_00469	TMUEH	54.5	Female	0	1	No AMD	0.809	2024
TMEH_00470	TMUEH	53.8	Female	1	0	No AMD	0.701	2023
TMEH_00471	TMUEH	72.1	Male	1	0	Intermediate AMD	0.804	2023
TMEH_00472	TMUEH	59.3	Female	1	0	No AMD	0.79	2018
TMEH_00473	TMUEH	66.5	Female	1	1	No AMD	0.769	2022
TMEH_00474	TMUEH	54.2	Female	1	0	No AMD	0.608	2024
TMEH_00475	TMUEH	58.9	Male	0	1	No AMD	0.858	2018
TMEH_00476	TMUEH	66.1	Female	0	0	No AMD	0.676	2020
TMEH_00477	TMUEH	75.6	Male	0	0	No AMD	0.754	2019
TMEH_00478	TMUEH	57.1	Female	0	0	Early AMD	0.818	2020
TMEH_00479	TMUEH	53.7	Female	0	0	No AMD	0.734	2019
TMEH_00480	TMUEH	66.1	Male	0	0	No AMD	0.701	2023
TMEH_00481	TMUEH	67.5	Male	0	0	No AMD	0.852	2024
TMEH_00482	TMUEH	62.4	Female	0	0	Early AMD	0.639	2021
TMEH_00483	TMUEH	76.6	Female	0	1	No AMD	0.785	2023
TMEH_00484	TMUEH	51.4	Female	1	0	No AMD	0.759	2019
TMEH_00485	TMUEH	59.1	Female	0	0	No AMD	0.801	2018
TMEH_00486	TMUEH	66.1	Male	0	0	No AMD	0.717	2020
TMEH_00487	TMUEH	58.6	Male	1	0	No AMD	0.721	2022
TMEH_00488	TMUEH	69.0	Female	0	0	No AMD	0.867	2018
TMEH_00489	TMUEH	66.2	Male	1	0	Early AMD	0.915	2021
TMEH_00490	TMUEH	64.0	Female	1	1	No AMD	0.705	2021
TMEH_00491	TMUEH	86.8	Female	0	0	Early AMD	0.841	2022
TMEH_00492	TMUEH	57.6	Female	0	1	No AMD	0.834	2023
TMEH_00493	TMUEH	63.8	Female	0	0	No AMD	0.904	2024
TMEH_00494	TMUEH	70.3	Female	0	0	No AMD	0.961	2023
TMEH_00495	TMUEH	59.6	Female	0	0	No AMD	0.796	2019
TMEH_00496	TMUEH	67.3	Female	0	0	No AMD	0.795	2018
TMEH_00497	TMUEH	73.5	Male	1	1	No AMD	0.734	2020
TMEH_00498	TMUEH	68.0	Male	0	0	Late AMD	0.813	2018
TMEH_00499	TMUEH	72.5	Male	1	1	No AMD	0.831	2020
TMEH_00500	TMUEH	62.9	Female	0	0	No AMD	0.77	2020
TMEH_00501	TMUEH	63.9	Female	1	0	No AMD	0.715	2024
TMEH_00502	TMUEH	82.6	Male	0	0	No AMD	0.738	2022
TMEH_00503	TMUEH	70.2	Female	0	0	No AMD	0.591	2024
TMEH_00504	TMUEH	74.4	Female	0	0	No AMD	0.529	2021
TMEH_00505	TMUEH	60.5	Female	0	0	No AMD	0.741	2020
TMEH_00506	TMUEH	64.2	Female	1	0	No AMD	0.712	2021
TMEH_00507	TMUEH	76.1	Female	0	0	No AMD	0.825	2018
TMEH_00508	TMUEH	66.9	Male	0	0	Intermediate AMD	0.804	2024
TMEH_00509	TMUEH	55.5	Female	0	0	No AMD	0.719	2023
TMEH_00510	TMUEH	58.4	Male	1	0	No AMD	0.76	2018
TMEH_00511	TMUEH	65.6	Male	1	1	No AMD	0.728	2019
TMEH_00512	TMUEH	79.7	Male	1	0	Intermediate AMD	0.894	2024
TMEH_00513	TMUEH	70.8	Female	1	0	No AMD	0.824	2021
TMEH_00514	TMUEH	59.6	Female	1	1	No AMD	0.786	2024
TMEH_00515	TMUEH	66.0	Male	0	0	No AMD	0.885	2023
TMEH_00516	TMUEH	66.7	Female	0	0	No AMD	0.927	2021
TMEH_00517	TMUEH	51.8	Female	1	0	No AMD	0.878	2019
TMEH_00518	TMUEH	65.9	Male	0	0	No AMD	0.809	2022
TMEH_00519	TMUEH	63.2	Male	0	0	No AMD	0.808	2019
TMEH_00520	TMUEH	64.9	Male	0	0	Early AMD	0.742	2023
TMEH_00521	TMUEH	58.5	Female	0	0	No AMD	0.787	2020
TMEH_00522	TMUEH	69.4	Male	1	0	No AMD	0.786	2018
TMEH_00523	TMUEH	62.7	Male	0	0	No AMD	0.742	2018
TMEH_00524	TMUEH	59.6	Female	0	0	No AMD	0.792	2023
TMEH_00525	TMUEH	82.2	Female	1	0	No AMD	0.801	2023
TMEH_00526	TMUEH	63.0	Female	1	1	No AMD	0.874	2024
TMEH_00527	TMUEH	54.5	Male	1	0	No AMD	0.781	2018
TMEH_00528	TMUEH	76.7	Female	0	0	No AMD	0.877	2019
TMEH_00529	TMUEH	78.4	Female	0	0	No AMD	0.889	2023
TMEH_00530	TMUEH	57.9	Male	0	0	Intermediate AMD	0.63	2021
TMEH_00531	TMUEH	62.5	Male	0	0	No AMD	0.811	2018
TMEH_00532	TMUEH	64.7	Male	0	0	No AMD	0.73	2019
TMEH_00533	TMUEH	62.7	Female	0	0	No AMD	0.736	2023
TMEH_00534	TMUEH	54.3	Male	0	0	No AMD	0.558	2022
TMEH_00535	TMUEH	56.9	Male	0	0	No AMD	0.918	2019
TMEH_00536	TMUEH	84.6	Female	0	0	No AMD	0.808	2022
TMEH_00537	TMUEH	60.9	Male	0	0	Early AMD	0.791	2018
TMEH_00538	TMUEH	61.6	Male	1	0	No AMD	0.83	2020
TMEH_00539	TMUEH	72.8	Male	0	0	No AMD	0.847	2021
TMEH_00540	TMUEH	62.0	Female	0	0	No AMD	0.78	2024
TMEH_00541	TMUEH	60.4	Female	0	1	No AMD	0.668	2019
TMEH_00542	TMUEH	57.1	Female	1	1	No AMD	0.745	2024
TMEH_00543	TMUEH	70.7	Female	1	0	No AMD	0.541	2019
TMEH_00544	TMUEH	67.9	Male	0	0	No AMD	0.575	2024
TMEH_00545	TMUEH	75.8	Female	1	0	No AMD	0.738	2022
TMEH_00546	TMUEH	62.5	Female	0	0	Intermediate AMD	0.859	2020
TMEH_00547	TMUEH	77.3	Male	1	0	Intermediate AMD	0.668	2024
TMEH_00548	TMUEH	67.4	Female	1	0	No AMD	0.718	2018
TMEH_00549	TMUEH	61.6	Male	1	0	No AMD	0.796	2020
TMEH_00550	TMUEH	70.1	Female	0	0	No AMD	0.883	2021
TMEH_00551	TMUEH	69.1	Female	0	0	No AMD	0.857	2021
TMEH_00552	TMUEH	68.5	Female	0	0	No AMD	0.836	2023
TMEH_00553	TMUEH	59.6	Male	1	0	No AMD	0.777	2019
TMEH_00554	TMUEH	65.3	Female	0	1	No AMD	0.725	2021
TMEH_00555	TMUEH	64.5	Female	1	0	No AMD	0.846	2019
TMEH_00556	TMUEH	72.4	Female	0	0	No AMD	0.98	2022
TMEH_00557	TMUEH	77.2	Female	0	0	No AMD	0.715	2023
TMEH_00558	TMUEH	73.3	Female	0	0	No AMD	0.855	2018
TMEH_00559	TMUEH	72.6	Male	0	0	No AMD	0.816	2018
TMEH_00560	TMUEH	75.6	Female	0	0	No AMD	0.543	2019
TMEH_00561	TMUEH	76.8	Male	0	0	Intermediate AMD	0.734	2024
TMEH_00562	TMUEH	62.8	Female	1	0	No AMD	0.667	2022
TMEH_00563	TMUEH	56.1	Male	1	0	No AMD	0.837	2024
TMEH_00564	TMUEH	67.5	Female	1	0	No AMD	0.65	2023
TMEH_00565	TMUEH	79.1	Female	0	0	No AMD	0.841	2023
TMEH_00566	TMUEH	55.4	Male	0	1	No AMD	0.739	2022
TMEH_00567	TMUEH	57.9	Female	0	0	No AMD	0.763	2020
TMEH_00568	TMUEH	66.7	Male	0	0	No AMD	0.939	2019
TMEH_00569	TMUEH	61.4	Female	1	0	Early AMD	0.98	2019
TMEH_00570	TMUEH	74.7	Male	0	0	No AMD	0.691	2021
TMEH_00571	TMUEH	66.9	Male	1	0	Early AMD	0.647	2019
TMEH_00572	TMUEH	73.4	Female	0	0	No AMD	0.783	2020
TMEH_00573	TMUEH	68.8	Male	1	1	No AMD	0.918	2019
TMEH_00574	TMUEH	69.7	Male	0	0	No AMD	0.708	2018
TMEH_00575	TMUEH	56.1	Female	1	0	No AMD	0.841	2022
TMEH_00576	TMUEH	60.6	Male	0	0	Early AMD	0.743	2022
TMEH_00577	TMUEH	49.3	Male	0	0	No AMD	0.638	2022
TMEH_00578	TMUEH	59.6	Male	0	1	No AMD	0.818	2019
TMEH_00579	TMUEH	61.5	Male	0	1	No AMD	0.622	2023
TMEH_00580	TMUEH	69.1	Female	1	0	No AMD	0.678	2021
TMEH_00581	TMUEH	56.3	Female	1	0	No AMD	0.807	2019
TMEH_00582	TMUEH	81.5	Female	0	1	No AMD	0.697	2023
TMEH_00583	TMUEH	76.7	Male	0	0	No AMD	0.806	2022
TMEH_00584	TMUEH	57.5	Female	0	0	No AMD	0.778	2019
TMEH_00585	TMUEH	50.4	Male	1	1	No AMD	0.816	2020
TMEH_00586	TMUEH	52.4	Female	1	0	No AMD	0.791	2018
TMEH_00587	TMUEH	68.9	Male	0	1	No AMD	0.98	2021
TMEH_00588	TMUEH	55.6	Male	0	0	No AMD	0.904	2021
TMEH_00589	TMUEH	63.7	Male	1	0	No AMD	0.811	2022
TMEH_00590	TMUEH	71.1	Male	0	0	No AMD	0.843	2024
TMEH_00591	TMUEH	69.6	Female	0	0	No AMD	0.8	2019
TMEH_00592	TMUEH	72.5	Male	0	1	No AMD	0.754	2022
TMEH_00593	TMUEH	55.2	Male	0	1	No AMD	0.807	2024
TMEH_00594	TMUEH	71.9	Female	0	0	No AMD	0.823	2019
TMEH_00595	TMUEH	72.2	Female	1	0	Early AMD	0.729	2021
TMEH_00596	TMUEH	74.4	Female	1	1	No AMD	0.717	2019
TMEH_00597	TMUEH	73.4	Female	0	0	No AMD	0.833	2018
TMEH_00598	TMUEH	55.3	Male	0	0	No AMD	0.725	2019
TMEH_00599	TMUEH	45.3	Female	0	1	No AMD	0.702	2024
TMEH_00600	TMUEH	69.4	Female	0	1	No AMD	0.687	2020
TMEH_00601	TMUEH	80.0	Female	1	0	No AMD	0.813	2024
TMEH_00602	TMUEH	59.6	Female	0	1	No AMD	0.74	2020
TMEH_00603	TMUEH	59.6	Male	0	0	No AMD	0.725	2021
TMEH_00604	TMUEH	67.8	Female	1	1	No AMD	0.886	2024
TMEH_00605	TMUEH	75.6	Female	1	0	No AMD	0.538	2018
TMEH_00606	TMUEH	72.6	Female	1	0	No AMD	0.604	2019
TMEH_00607	TMUEH	56.1	Female	1	1	No AMD	0.827	2019
TMEH_00608	TMUEH	62.6	Male	0	0	No AMD	0.76	2021
TMEH_00609	TMUEH	61.5	Female	1	0	No AMD	0.795	2021
TMEH_00610	TMUEH	71.2	Female	1	0	No AMD	0.858	2022
TMEH_00611	TMUEH	72.8	Female	1	1	Intermediate AMD	0.683	2021
TMEH_00612	TMUEH	58.7	Male	0	0	No AMD	0.79	2024
TMEH_00613	TMUEH	59.4	Male	1	0	No AMD	0.797	2019
TMEH_00614	TMUEH	68.8	Female	1	0	No AMD	0.68	2018
TMEH_00615	TMUEH	64.5	Male	1	0	No AMD	0.686	2023
TMEH_00616	TMUEH	59.7	Female	0	0	No AMD	0.779	2022
TMEH_00617	TMUEH	62.4	Female	1	1	No AMD	0.86	2021
TMEH_00618	TMUEH	71.5	Female	1	0	No AMD	0.876	2022
TMEH_00619	TMUEH	63.3	Male	0	0	No AMD	0.806	2020
TMEH_00620	TMUEH	65.3	Male	0	0	No AMD	0.808	2022
TMEH_00621	TMUEH	59.7	Female	0	1	Late AMD	0.711	2019
TMEH_00622	TMUEH	71.5	Female	1	0	No AMD	0.661	2020
TMEH_00623	TMUEH	61.9	Female	1	1	No AMD	0.702	2021
TMEH_00624	TMUEH	68.6	Female	0	0	Early AMD	0.632	2018
TMEH_00625	TMUEH	67.8	Male	1	0	No AMD	0.884	2024
TMEH_00626	TMUEH	63.0	Male	1	0	No AMD	0.79	2024
TMEH_00627	TMUEH	59.2	Male	0	0	No AMD	0.654	2019
TMEH_00628	TMUEH	65.7	Male	1	0	Early AMD	0.857	2024
TMEH_00629	TMUEH	63.7	Male	0	0	No AMD	0.78	2019
TMEH_00630	TMUEH	75.1	Male	0	0	No AMD	0.804	2018
TMEH_00631	TMUEH	59.1	Male	0	0	No AMD	0.912	2021
TMEH_00632	TMUEH	72.9	Male	0	0	No AMD	0.888	2022
TMEH_00633	TMUEH	76.8	Male	0	0	No AMD	0.695	2019
TMEH_00634	TMUEH	72.0	Male	1	0	No AMD	0.841	2020
TMEH_00635	TMUEH	72.8	Female	0	1	No AMD	0.891	2022
TMEH_00636	TMUEH	64.2	Male	1	1	Early AMD	0.933	2018
TMEH_00637	TMUEH	70.3	Female	1	0	No AMD	0.716	2019
TMEH_00638	TMUEH	70.4	Male	1	1	No AMD	0.818	2023
TMEH_00639	TMUEH	52.6	Male	1	0	No AMD	0.637	2019
TMEH_00640	TMUEH	63.7	Female	1	1	No AMD	0.842	2024
TMEH_00641	TMUEH	56.1	Female	1	0	No AMD	0.706	2019
TMEH_00642	TMUEH	50.5	Female	0	0	No AMD	0.68	2018
TMEH_00643	TMUEH	66.4	Male	0	0	No AMD	0.844	2022
TMEH_00644	TMUEH	70.4	Female	1	1	No AMD	0.66	2019
TMEH_00645	TMUEH	60.9	Female	1	0	No AMD	0.98	2020
TMEH_00646	TMUEH	71.1	Female	0	1	No AMD	0.829	2018
TMEH_00647	TMUEH	71.5	Male	0	0	No AMD	0.876	2023
TMEH_00648	TMUEH	67.5	Male	0	0	No AMD	0.682	2019
TMEH_00649	TMUEH	62.4	Male	0	1	No AMD	0.772	2022
TMEH_00650	TMUEH	72.5	Male	0	0	Early AMD	0.98	2024
TMEH_00651	TMUEH	81.9	Male	0	0	No AMD	0.708	2024
TMEH_00652	TMUEH	49.1	Male	0	0	No AMD	0.845	2021
TMEH_00653	TMUEH	73.0	Female	0	1	No AMD	0.915	2021
TMEH_00654	TMUEH	56.8	Male	0	0	No AMD	0.907	2020
TMEH_00655	TMUEH	74.0	Female	0	0	No AMD	0.905	2023
TMEH_00656	TMUEH	75.3	Female	0	0	No AMD	0.799	2020
TMEH_00657	TMUEH	63.3	Male	0	0	No AMD	0.757	2024
TMEH_00658	TMUEH	63.1	Female	0	0	No AMD	0.676	2021
TMEH_00659	TMUEH	66.6	Female	0	0	No AMD	0.927	2023
TMEH_00660	TMUEH	67.8	Female	1	0	No AMD	0.915	2024
TMEH_00661	TMUEH	65.1	Male	1	0	No AMD	0.732	2023
TMEH_00662	TMUEH	76.6	Male	0	0	No AMD	0.706	2019
TMEH_00663	TMUEH	53.3	Male	0	0	No AMD	0.78	2018
TMEH_00664	TMUEH	62.5	Male	1	1	No AMD	0.809	2019
TMEH_00665	TMUEH	72.4	Male	1	0	No AMD	0.741	2019
TMEH_00666	TMUEH	64.3	Female	0	0	Early AMD	0.88	2023
TMEH_00667	TMUEH	64.7	Male	1	0	No AMD	0.721	2019
TMEH_00668	TMUEH	64.2	Male	0	0	No AMD	0.819	2018
TMEH_00669	TMUEH	75.0	Male	0	0	No AMD	0.712	2022
TMEH_00670	TMUEH	72.8	Male	0	0	No AMD	0.744	2024
TMEH_00671	TMUEH	55.4	Female	0	0	No AMD	0.726	2024
TMEH_00672	TMUEH	57.0	Male	0	0	No AMD	0.901	2018
TMEH_00673	TMUEH	63.2	Male	0	1	No AMD	0.63	2023
TMEH_00674	TMUEH	65.6	Female	0	0	No AMD	0.858	2023
TMEH_00675	TMUEH	74.6	Female	0	0	No AMD	0.843	2021
TMEH_00676	TMUEH	65.8	Female	1	1	No AMD	0.802	2023
TMEH_00677	TMUEH	78.2	Male	0	0	Intermediate AMD	0.8	2023
TMEH_00678	TMUEH	82.8	Female	0	0	No AMD	0.843	2023
TMEH_00679	TMUEH	59.3	Female	0	0	No AMD	0.911	2022
TMEH_00680	TMUEH	68.3	Male	1	0	No AMD	0.953	2018
TMEH_00681	TMUEH	75.7	Male	0	1	No AMD	0.556	2018
TMEH_00682	TMUEH	68.8	Female	1	0	No AMD	0.682	2022
TMEH_00683	TMUEH	69.8	Female	0	1	Early AMD	0.863	2018
TMEH_00684	TMUEH	62.9	Male	0	0	No AMD	0.837	2021
TMEH_00685	TMUEH	62.1	Female	0	0	Early AMD	0.812	2019
TMEH_00686	TMUEH	68.6	Male	0	0	No AMD	0.802	2022
TMEH_00687	TMUEH	75.4	Female	1	0	No AMD	0.831	2022
TMEH_00688	TMUEH	57.8	Female	1	0	No AMD	0.704	2023
TMEH_00689	TMUEH	65.6	Female	1	1	No AMD	0.858	2019
TMEH_00690	TMUEH	82.4	Female	1	0	No AMD	0.816	2019
TMEH_00691	TMUEH	65.2	Male	0	0	No AMD	0.841	2019
TMEH_00692	TMUEH	68.3	Male	0	0	No AMD	0.712	2024
TMEH_00693	TMUEH	73.8	Female	0	0	No AMD	0.897	2024
TMEH_00694	TMUEH	71.8	Female	1	0	No AMD	0.916	2024
TMEH_00695	TMUEH	65.6	Male	0	1	No AMD	0.719	2024
TMEH_00696	TMUEH	65.0	Male	1	0	No AMD	0.915	2022
TMEH_00697	TMUEH	80.0	Female	0	0	No AMD	0.793	2021
TMEH_00698	TMUEH	58.8	Male	0	0	No AMD	0.849	2024
TMEH_00699	TMUEH	55.3	Female	0	0	No AMD	0.801	2019
TMEH_00700	TMUEH	76.5	Female	0	0	No AMD	0.824	2023
TMEH_00701	TMUEH	77.8	Female	0	0	No AMD	0.732	2023
TMEH_00702	TMUEH	58.6	Male	0	1	No AMD	0.77	2018
TMEH_00703	TMUEH	74.5	Male	1	0	No AMD	0.753	2024
TMEH_00704	TMUEH	70.1	Female	1	0	No AMD	0.861	2023
TMEH_00705	TMUEH	66.1	Male	1	0	No AMD	0.75	2023
TMEH_00706	TMUEH	68.0	Female	1	1	No AMD	0.663	2020
TMEH_00707	TMUEH	83.0	Female	1	0	No AMD	0.699	2018
TMEH_00708	TMUEH	73.5	Male	1	1	No AMD	0.838	2024
TMEH_00709	TMUEH	72.2	Female	0	0	No AMD	0.826	2021
TMEH_00710	TMUEH	71.6	Female	1	0	No AMD	0.651	2018
TMEH_00711	TMUEH	62.0	Female	1	1	No AMD	0.775	2019
TMEH_00712	TMUEH	64.4	Male	1	0	Intermediate AMD	0.551	2018
TMEH_00713	TMUEH	65.9	Female	0	0	No AMD	0.85	2022
TMEH_00714	TMUEH	59.6	Male	0	0	No AMD	0.98	2018
TMEH_00715	TMUEH	71.7	Female	1	0	No AMD	0.896	2019
TMEH_00716	TMUEH	77.1	Female	1	0	No AMD	0.868	2020
TMEH_00717	TMUEH	66.4	Female	1	0	No AMD	0.781	2019
TMEH_00718	TMUEH	60.1	Female	0	0	No AMD	0.621	2022
TMEH_00719	TMUEH	60.4	Female	0	0	No AMD	0.894	2020
TMEH_00720	TMUEH	80.9	Female	0	0	No AMD	0.835	2024
TMEH_00721	TMUEH	62.1	Female	0	0	No AMD	0.742	2021
TMEH_00722	TMUEH	56.7	Male	1	1	No AMD	0.49	2024
TMEH_00723	TMUEH	54.4	Male	1	0	No AMD	0.653	2019
TMEH_00724	TMUEH	63.1	Female	0	0	No AMD	0.734	2021
TMEH_00725	TMUEH	77.6	Male	1	0	No AMD	0.788	2018
TMEH_00726	TMUEH	77.9	Female	0	1	No AMD	0.727	2021
TMEH_00727	TMUEH	72.3	Male	0	0	No AMD	0.724	2019
TMEH_00728	TMUEH	60.8	Female	1	0	No AMD	0.753	2023
TMEH_00729	TMUEH	74.3	Female	1	0	Early AMD	0.856	2024
TMEH_00730	TMUEH	65.5	Male	1	1	No AMD	0.812	2020
TMEH_00731	TMUEH	72.5	Female	0	0	No AMD	0.708	2019
TMEH_00732	TMUEH	86.0	Male	0	0	No AMD	0.738	2018
TMEH_00733	TMUEH	65.3	Male	1	0	No AMD	0.77	2024
TMEH_00734	TMUEH	55.6	Male	1	1	No AMD	0.85	2024
TMEH_00735	TMUEH	83.7	Male	0	1	No AMD	0.727	2018
TMEH_00736	TMUEH	65.9	Male	0	0	No AMD	0.98	2021
TMEH_00737	TMUEH	65.8	Female	0	0	No AMD	0.722	2018
TMEH_00738	TMUEH	53.2	Male	0	1	No AMD	0.662	2024
TMEH_00739	TMUEH	73.8	Male	0	1	No AMD	0.751	2022
TMEH_00740	TMUEH	76.4	Female	0	0	No AMD	0.78	2022
TMEH_00741	TMUEH	69.6	Female	0	1	No AMD	0.876	2023
TMEH_00742	TMUEH	76.8	Female	0	0	No AMD	0.82	2024
TMEH_00743	TMUEH	64.0	Female	0	1	No AMD	0.796	2022
TMEH_00744	TMUEH	79.1	Female	0	0	No AMD	0.68	2024
TMEH_00745	TMUEH	74.1	Female	0	1	No AMD	0.705	2023
TMEH_00746	TMUEH	82.7	Female	0	0	No AMD	0.834	2019
TMEH_00747	TMUEH	53.1	Male	0	0	No AMD	0.909	2022
TMEH_00748	TMUEH	56.7	Female	0	1	No AMD	0.605	2018
TMEH_00749	TMUEH	75.1	Female	0	0	No AMD	0.729	2023
TMEH_00750	TMUEH	70.8	Male	1	0	No AMD	0.81	2020
TMEH_00751	TMUEH	59.6	Female	0	0	No AMD	0.788	2022
TMEH_00752	TMUEH	68.4	Female	1	0	Early AMD	0.714	2023
TMEH_00753	TMUEH	75.6	Male	0	0	No AMD	0.79	2021
TMEH_00754	TMUEH	77.4	Female	0	0	Intermediate AMD	0.619	2018
TMEH_00755	TMUEH	69.9	Male	1	0	Early AMD	0.719	2022
TMEH_00756	TMUEH	68.4	Male	0	0	No AMD	0.98	2021
TMEH_00757	TMUEH	71.7	Female	0	1	Early AMD	0.577	2020
TMEH_00758	TMUEH	67.2	Male	0	1	No AMD	0.711	2023
TMEH_00759	TMUEH	84.1	Male	1	0	No AMD	0.836	2023
TMEH_00760	TMUEH	64.0	Female	0	0	No AMD	0.893	2023
TMEH_00761	TMUEH	67.8	Male	1	0	No AMD	0.98	2020
TMEH_00762	TMUEH	66.0	Female	0	1	No AMD	0.934	2019
TMEH_00763	TMUEH	81.0	Male	1	0	No AMD	0.9	2020
TMEH_00764	TMUEH	63.1	Male	1	0	No AMD	0.675	2024
TMEH_00765	TMUEH	75.2	Female	1	0	Early AMD	0.98	2022
TMEH_00766	TMUEH	67.1	Male	1	0	No AMD	0.861	2023
TMEH_00767	TMUEH	63.7	Male	0	1	No AMD	0.688	2021
TMEH_00768	TMUEH	49.6	Female	0	1	Early AMD	0.715	2019
TMEH_00769	TMUEH	67.1	Male	0	0	Early AMD	0.929	2020
TMEH_00770	TMUEH	82.0	Male	0	0	No AMD	0.768	2020
TMEH_00771	TMUEH	61.6	Female	0	0	No AMD	0.816	2021
TMEH_00772	TMUEH	45.0	Male	0	1	No AMD	0.631	2020
TMEH_00773	TMUEH	70.1	Male	1	1	No AMD	0.714	2024
TMEH_00774	TMUEH	57.2	Male	0	1	No AMD	0.864	2024
TMEH_00775	TMUEH	52.1	Male	0	0	No AMD	0.764	2021
TMEH_00776	TMUEH	62.9	Male	1	0	No AMD	0.597	2018
TMEH_00777	TMUEH	55.8	Female	0	0	No AMD	0.66	2021
TMEH_00778	TMUEH	76.3	Male	0	0	No AMD	0.751	2022
TMEH_00779	TMUEH	69.1	Female	0	0	No AMD	0.693	2018
TMEH_00780	TMUEH	72.6	Female	1	0	Early AMD	0.717	2023
TMEH_00781	TMUEH	61.8	Female	0	0	No AMD	0.783	2020
TMEH_00782	TMUEH	66.3	Female	0	0	No AMD	0.786	2018
TMEH_00783	TMUEH	62.3	Male	1	0	No AMD	0.923	2021
TMEH_00784	TMUEH	69.3	Male	1	1	No AMD	0.906	2018
TMEH_00785	TMUEH	47.7	Female	1	0	No AMD	0.888	2024
TMEH_00786	TMUEH	66.6	Male	0	0	Early AMD	0.7	2023
TMEH_00787	TMUEH	75.7	Female	0	0	No AMD	0.822	2022
TMEH_00788	TMUEH	81.5	Male	1	0	No AMD	0.726	2018
TMEH_00789	TMUEH	74.0	Female	1	0	No AMD	0.961	2020
TMEH_00790	TMUEH	68.1	Female	0	1	No AMD	0.7	2023
TMEH_00791	TMUEH	52.1	Female	0	1	Late AMD	0.715	2024
TMEH_00792	TMUEH	68.1	Female	0	0	Early AMD	0.851	2022
TMEH_00793	TMUEH	49.9	Female	0	0	No AMD	0.766	2022
TMEH_00794	TMUEH	59.1	Female	0	0	No AMD	0.655	2019
TMEH_00795	TMUEH	65.0	Female	1	0	No AMD	0.717	2021
TMEH_00796	TMUEH	64.4	Female	0	0	No AMD	0.974	2021
TMEH_00797	TMUEH	74.4	Female	0	1	No AMD	0.829	2022
TMEH_00798	TMUEH	64.3	Female	0	1	Early AMD	0.826	2020
TMEH_00799	TMUEH	55.9	Male	0	0	No AMD	0.881	2020
TMEH_00800	TMUEH	62.5	Female	0	1	No AMD	0.849	2023
TMEH_00801	TMUEH	60.2	Female	0	1	No AMD	0.593	2018
TMEH_00802	TMUEH	76.0	Male	1	1	No AMD	0.817	2021
TMEH_00803	TMUEH	54.1	Male	1	0	Late AMD	0.577	2019
TMEH_00804	TMUEH	62.5	Female	0	0	No AMD	0.924	2023
TMEH_00805	TMUEH	74.6	Male	1	0	No AMD	0.855	2024
TMEH_00806	TMUEH	59.3	Male	1	0	No AMD	0.733	2018
TMEH_00807	TMUEH	70.0	Male	0	0	No AMD	0.766	2018
TMEH_00808	TMUEH	66.9	Male	0	0	No AMD	0.628	2022
TMEH_00809	TMUEH	63.8	Male	1	1	No AMD	0.621	2022
TMEH_00810	TMUEH	51.6	Female	0	0	No AMD	0.774	2018
TMEH_00811	TMUEH	66.9	Male	0	0	Early AMD	0.913	2024
TMEH_00812	TMUEH	62.2	Female	0	0	No AMD	0.625	2019
TMEH_00813	TMUEH	69.1	Male	0	0	Early AMD	0.809	2020
TMEH_00814	TMUEH	54.2	Female	0	1	No AMD	0.784	2022
TMEH_00815	TMUEH	71.2	Female	1	0	No AMD	0.805	2021
TMEH_00816	TMUEH	72.4	Female	0	0	No AMD	0.862	2023
TMEH_00817	TMUEH	78.8	Male	1	0	No AMD	0.871	2020
TMEH_00818	TMUEH	62.5	Female	0	0	No AMD	0.819	2022
TMEH_00819	TMUEH	60.7	Female	1	0	No AMD	0.782	2024
TMEH_00820	TMUEH	74.5	Male	0	1	No AMD	0.849	2022
TMEH_00821	TMUEH	57.7	Male	0	0	Early AMD	0.77	2022
TMEH_00822	TMUEH	59.3	Female	0	0	No AMD	0.875	2022
TMEH_00823	TMUEH	64.1	Male	0	1	No AMD	0.823	2024
TMEH_00824	TMUEH	57.0	Male	0	0	No AMD	0.639	2022
TMEH_00825	TMUEH	79.1	Male	0	0	No AMD	0.747	2020
TMEH_00826	TMUEH	75.0	Female	0	1	No AMD	0.927	2024
TMEH_00827	TMUEH	48.0	Male	1	1	No AMD	0.786	2019
TMEH_00828	TMUEH	48.3	Female	0	0	No AMD	0.799	2022
TMEH_00829	TMUEH	61.2	Male	0	0	No AMD	0.701	2023
TMEH_00830	TMUEH	71.1	Female	0	1	Intermediate AMD	0.785	2024
TMEH_00831	TMUEH	72.6	Female	0	0	No AMD	0.827	2023
TMEH_00832	TMUEH	78.9	Male	1	0	No AMD	0.768	2019
TMEH_00833	TMUEH	69.2	Male	0	0	No AMD	0.88	2019
TMEH_00834	TMUEH	57.6	Female	0	0	No AMD	0.71	2024
TMEH_00835	TMUEH	70.4	Female	0	1	No AMD	0.845	2024
TMEH_00836	TMUEH	56.8	Female	0	0	No AMD	0.829	2019
TMEH_00837	TMUEH	59.6	Female	0	1	No AMD	0.766	2023
TMEH_00838	TMUEH	53.0	Female	0	0	No AMD	0.73	2020
TMEH_00839	TMUEH	59.0	Male	1	0	No AMD	0.762	2024
TMEH_00840	TMUEH	61.4	Female	1	0	No AMD	0.823	2023
TMEH_00841	TMUEH	61.8	Male	0	0	No AMD	0.837	2018
TMEH_00842	TMUEH	82.0	Male	0	0	No AMD	0.98	2022
TMEH_00843	TMUEH	67.6	Male	0	0	No AMD	0.784	2020
TMEH_00844	TMUEH	69.8	Male	0	0	No AMD	0.898	2020
TMEH_00845	TMUEH	68.1	Male	0	1	Intermediate AMD	0.789	2019
TMEH_00846	TMUEH	80.4	Female	0	1	No AMD	0.96	2019
TMEH_00847	TMUEH	58.6	Female	0	1	No AMD	0.833	2023
TMEH_00848	TMUEH	73.3	Male	0	0	No AMD	0.744	2018
TMEH_00849	TMUEH	59.4	Female	1	0	No AMD	0.825	2024
TMEH_00850	TMUEH	65.6	Female	0	1	No AMD	0.948	2023
TMEH_00851	TMUEH	71.1	Female	0	0	Early AMD	0.749	2023
TMEH_00852	TMUEH	55.2	Male	0	0	No AMD	0.797	2020
TMEH_00853	TMUEH	63.5	Female	0	0	No AMD	0.941	2022
TMEH_00854	TMUEH	66.8	Female	0	0	No AMD	0.783	2021
TMEH_00855	TMUEH	71.1	Female	0	0	No AMD	0.652	2019
TMEH_00856	TMUEH	64.9	Female	0	0	Intermediate AMD	0.717	2021
TMEH_00857	TMUEH	88.0	Male	0	0	No AMD	0.74	2021
TMEH_00858	TMUEH	83.0	Male	0	0	No AMD	0.764	2019
TMEH_00859	TMUEH	47.9	Male	0	0	No AMD	0.856	2022
TMEH_00860	TMUEH	67.8	Male	1	0	No AMD	0.737	2024
TMEH_00861	TMUEH	71.6	Male	0	0	No AMD	0.782	2022
TMEH_00862	TMUEH	69.7	Male	0	1	Late AMD	0.63	2023
TMEH_00863	TMUEH	78.8	Female	0	0	No AMD	0.76	2019
TMEH_00864	TMUEH	45.0	Male	0	1	No AMD	0.86	2020
TMEH_00865	TMUEH	57.6	Male	0	0	No AMD	0.97	2020
TMEH_00866	TMUEH	80.1	Male	1	0	Early AMD	0.564	2020
TMEH_00867	TMUEH	77.2	Female	0	0	No AMD	0.651	2022
TMEH_00868	TMUEH	86.5	Male	1	0	No AMD	0.848	2021
TMEH_00869	TMUEH	81.0	Male	0	0	No AMD	0.732	2021
TMEH_00870	TMUEH	55.8	Female	0	0	No AMD	0.641	2022
TMEH_00871	TMUEH	75.7	Male	0	1	No AMD	0.704	2021
TMEH_00872	TMUEH	64.4	Female	0	0	No AMD	0.882	2022
TMEH_00873	TMUEH	68.6	Female	1	0	No AMD	0.827	2022
TMEH_00874	TMUEH	67.3	Male	0	0	Early AMD	0.795	2020
TMEH_00875	TMUEH	62.8	Female	0	0	No AMD	0.813	2019
TMEH_00876	TMUEH	62.5	Female	1	0	Intermediate AMD	0.98	2020
TMEH_00877	TMUEH	73.5	Female	0	0	No AMD	0.795	2024
TMEH_00878	TMUEH	62.1	Male	1	1	No AMD	0.787	2022
TMEH_00879	TMUEH	68.7	Female	0	0	No AMD	0.802	2019
TMEH_00880	TMUEH	71.0	Male	1	1	No AMD	0.925	2021
TMEH_00881	TMUEH	62.2	Female	0	0	No AMD	0.723	2020
TMEH_00882	TMUEH	64.3	Female	0	1	No AMD	0.876	2021
TMEH_00883	TMUEH	76.7	Female	1	0	No AMD	0.862	2023
TMEH_00884	TMUEH	52.2	Male	0	0	No AMD	0.772	2019
TMEH_00885	TMUEH	61.0	Female	1	1	No AMD	0.83	2024
TMEH_00886	TMUEH	55.3	Female	0	0	No AMD	0.726	2023
TMEH_00887	TMUEH	68.7	Male	0	0	No AMD	0.886	2022
TMEH_00888	TMUEH	88.0	Male	0	0	No AMD	0.781	2021
TMEH_00889	TMUEH	56.2	Female	0	0	Early AMD	0.72	2018
TMEH_00890	TMUEH	77.3	Male	0	0	No AMD	0.905	2023
TMEH_00891	TMUEH	79.0	Female	0	0	No AMD	0.796	2021
TMEH_00892	TMUEH	48.4	Male	1	1	No AMD	0.757	2018
TMEH_00893	TMUEH	55.3	Female	1	1	Early AMD	0.682	2021
TMEH_00894	TMUEH	66.6	Female	0	0	No AMD	0.754	2019
TMEH_00895	TMUEH	58.3	Male	1	1	No AMD	0.859	2020
TMEH_00896	TMUEH	69.2	Male	0	0	No AMD	0.745	2022
TMEH_00897	TMUEH	78.5	Female	0	0	No AMD	0.711	2022
TMEH_00898	TMUEH	72.9	Male	1	0	No AMD	0.834	2022
TMEH_00899	TMUEH	65.1	Female	0	0	No AMD	0.767	2018
TMEH_00900	TMUEH	71.7	Male	1	0	No AMD	0.98	2020
TMEH_00901	TMUEH	69.8	Female	0	0	No AMD	0.634	2020
TMEH_00902	TMUEH	55.9	Female	0	1	No AMD	0.83	2020
TMEH_00903	TMUEH	61.6	Female	1	1	No AMD	0.949	2024
TMEH_00904	TMUEH	70.8	Male	0	1	No AMD	0.759	2018
TMEH_00905	TMUEH	66.2	Female	1	0	No AMD	0.636	2020
TMEH_00906	TMUEH	69.6	Male	0	1	No AMD	0.756	2018
TMEH_00907	TMUEH	74.5	Male	0	0	No AMD	0.678	2020
TMEH_00908	TMUEH	46.0	Male	0	1	No AMD	0.725	2020
TMEH_00909	TMUEH	79.5	Female	0	0	No AMD	0.81	2022
TMEH_00910	TMUEH	50.4	Female	0	0	No AMD	0.696	2018
TMEH_00911	TMUEH	66.9	Female	0	0	No AMD	0.924	2021
TMEH_00912	TMUEH	68.1	Male	0	0	Intermediate AMD	0.892	2020
TMEH_00913	TMUEH	65.5	Female	1	0	No AMD	0.88	2018
TMEH_00914	TMUEH	68.4	Male	0	0	No AMD	0.745	2019
TMEH_00915	TMUEH	62.0	Female	0	0	No AMD	0.712	2019
TMEH_00916	TMUEH	60.5	Female	0	0	No AMD	0.706	2019
TMEH_00917	TMUEH	65.9	Female	1	0	Late AMD	0.696	2024
TMEH_00918	TMUEH	68.3	Male	1	0	No AMD	0.84	2020
TMEH_00919	TMUEH	60.9	Female	0	1	No AMD	0.85	2018
TMEH_00920	TMUEH	69.5	Male	1	0	No AMD	0.948	2018
TMEH_00921	TMUEH	59.3	Male	0	0	No AMD	0.616	2022
TMEH_00922	TMUEH	61.7	Female	1	1	No AMD	0.953	2023
TMEH_00923	TMUEH	64.7	Male	0	0	No AMD	0.923	2022
TMEH_00924	TMUEH	70.6	Female	0	1	No AMD	0.743	2021
TMEH_00925	TMUEH	64.1	Female	0	1	No AMD	0.804	2019
TMEH_00926	TMUEH	70.1	Male	1	1	No AMD	0.865	2018
TMEH_00927	TMUEH	80.6	Female	1	1	No AMD	0.828	2019
TMEH_00928	TMUEH	62.6	Male	0	1	No AMD	0.851	2021
TMEH_00929	TMUEH	77.9	Male	0	0	No AMD	0.962	2022
TMEH_00930	TMUEH	55.3	Male	1	1	No AMD	0.778	2023
TMEH_00931	TMUEH	72.3	Female	0	0	No AMD	0.794	2023
TMEH_00932	TMUEH	65.0	Male	0	0	No AMD	0.543	2018
TMEH_00933	TMUEH	84.8	Male	0	0	No AMD	0.771	2022
TMEH_00934	TMUEH	62.3	Male	1	1	No AMD	0.692	2018
TMEH_00935	TMUEH	59.5	Male	0	0	No AMD	0.532	2018
TMEH_00936	TMUEH	75.7	Male	0	0	No AMD	0.959	2023
TMEH_00937	TMUEH	70.2	Female	0	0	No AMD	0.863	2021
TMEH_00938	TMUEH	67.3	Female	1	0	No AMD	0.654	2022
TMEH_00939	TMUEH	45.9	Female	1	0	No AMD	0.731	2020
TMEH_00940	TMUEH	70.1	Female	0	0	No AMD	0.857	2020
TMEH_00941	TMUEH	65.7	Female	1	0	No AMD	0.605	2021
TMEH_00942	TMUEH	67.4	Female	0	0	No AMD	0.678	2021
TMEH_00943	TMUEH	59.9	Female	0	0	Early AMD	0.79	2020
TMEH_00944	TMUEH	77.8	Female	0	1	No AMD	0.749	2024
TMEH_00945	TMUEH	66.5	Male	0	1	No AMD	0.834	2020
TMEH_00946	TMUEH	64.5	Female	0	0	Early AMD	0.726	2024
TMEH_00947	TMUEH	53.2	Female	1	1	Early AMD	0.98	2020
TMEH_00948	TMUEH	64.9	Female	0	0	No AMD	0.7	2023
TMEH_00949	TMUEH	57.2	Male	0	1	No AMD	0.66	2021
TMEH_00950	TMUEH	78.3	Male	1	0	No AMD	0.85	2019
TMEH_00951	TMUEH	68.7	Male	0	0	No AMD	0.936	2022
TMEH_00952	TMUEH	61.3	Female	0	0	No AMD	0.657	2023
TMEH_00953	TMUEH	65.0	Female	1	0	No AMD	0.735	2024
TMEH_00954	TMUEH	79.0	Male	0	0	No AMD	0.834	2020
TMEH_00955	TMUEH	67.7	Female	0	0	No AMD	0.918	2024
TMEH_00956	TMUEH	66.4	Female	1	0	No AMD	0.81	2019
TMEH_00957	TMUEH	82.5	Female	0	0	No AMD	0.86	2023
TMEH_00958	TMUEH	69.7	Female	0	0	Early AMD	0.619	2020
TMEH_00959	TMUEH	74.3	Female	1	0	No AMD	0.643	2018
TMEH_00960	TMUEH	63.5	Male	0	1	No AMD	0.709	2019
TMEH_00961	TMUEH	63.2	Male	1	1	No AMD	0.768	2020
TMEH_00962	TMUEH	73.8	Male	1	0	No AMD	0.742	2024
TMEH_00963	TMUEH	66.1	Male	1	0	No AMD	0.821	2021
TMEH_00964	TMUEH	69.6	Female	0	1	Early AMD	0.742	2022
TMEH_00965	TMUEH	66.0	Male	0	0	No AMD	0.694	2019
TMEH_00966	TMUEH	66.5	Male	0	0	No AMD	0.854	2023
TMEH_00967	TMUEH	65.4	Male	1	0	No AMD	0.937	2020
TMEH_00968	TMUEH	55.2	Male	0	0	No AMD	0.818	2021
TMEH_00969	TMUEH	77.7	Female	0	0	No AMD	0.734	2023
TMEH_00970	TMUEH	61.4	Male	0	0	No AMD	0.721	2024
TMEH_00971	TMUEH	56.2	Female	0	1	No AMD	0.775	2021
TMEH_00972	TMUEH	67.2	Female	0	0	No AMD	0.834	2021
TMEH_00973	TMUEH	60.9	Female	1	0	No AMD	0.679	2021
TMEH_00974	TMUEH	77.4	Female	0	0	No AMD	0.754	2020
TMEH_00975	TMUEH	72.0	Female	0	0	No AMD	0.803	2024
TMEH_00976	TMUEH	61.5	Male	0	0	No AMD	0.801	2018
TMEH_00977	TMUEH	58.9	Male	0	0	No AMD	0.742	2023
TMEH_00978	TMUEH	72.0	Male	0	0	No AMD	0.818	2022
TMEH_00979	TMUEH	60.5	Male	0	0	No AMD	0.768	2018
TMEH_00980	TMUEH	54.7	Male	0	0	No AMD	0.671	2024
TMEH_00981	TMUEH	52.2	Male	0	1	No AMD	0.835	2024
TMEH_00982	TMUEH	72.6	Male	0	1	No AMD	0.856	2024
TMEH_00983	TMUEH	53.1	Female	1	0	No AMD	0.869	2023
TMEH_00984	TMUEH	56.4	Female	0	0	No AMD	0.883	2021
TMEH_00985	TMUEH	72.4	Female	1	0	No AMD	0.827	2019
TMEH_00986	TMUEH	73.4	Male	1	0	No AMD	0.737	2019
TMEH_00987	TMUEH	56.4	Male	0	0	No AMD	0.784	2024
TMEH_00988	TMUEH	61.2	Male	0	0	No AMD	0.803	2018
TMEH_00989	TMUEH	74.9	Male	0	1	No AMD	0.773	2022
TMEH_00990	TMUEH	68.3	Male	0	0	Early AMD	0.858	2021
TMEH_00991	TMUEH	62.5	Male	0	0	No AMD	0.673	2018
TMEH_00992	TMUEH	67.5	Female	0	1	No AMD	0.86	2023
TMEH_00993	TMUEH	70.1	Male	1	0	No AMD	0.79	2020
TMEH_00994	TMUEH	57.0	Male	0	0	No AMD	0.762	2023
TMEH_00995	TMUEH	57.7	Male	0	0	No AMD	0.729	2023
TMEH_00996	TMUEH	76.1	Male	0	0	No AMD	0.642	2020
TMEH_00997	TMUEH	81.6	Female	0	1	Early AMD	0.731	2023
TMEH_00998	TMUEH	74.3	Male	0	0	No AMD	0.786	2023
TMEH_00999	TMUEH	64.9	Female	1	0	No AMD	0.875	2021
TMEH_01000	TMUEH	60.7	Female	0	0	No AMD	0.729	2021
TMEH_01001	TMUEH	67.0	Male	0	0	No AMD	0.975	2021
TMEH_01002	TMUEH	75.6	Female	0	0	No AMD	0.744	2018
TMEH_01003	TMUEH	77.3	Female	0	1	Early AMD	0.705	2024
TMEH_01004	TMUEH	66.4	Male	1	1	No AMD	0.692	2021
TMEH_01005	TMUEH	70.0	Male	0	0	No AMD	0.658	2021
TMEH_01006	TMUEH	54.1	Female	0	1	No AMD	0.787	2022
TMEH_01007	TMUEH	65.4	Female	0	1	No AMD	0.763	2024
TMEH_01008	TMUEH	79.1	Male	1	1	No AMD	0.863	2022
TMEH_01009	TMUEH	65.3	Male	0	0	No AMD	0.803	2024
TMEH_01010	TMUEH	70.5	Female	1	1	No AMD	0.802	2024
TMEH_01011	TMUEH	74.2	Female	1	0	No AMD	0.775	2023
TMEH_01012	TMUEH	73.6	Male	1	0	No AMD	0.746	2018
TMEH_01013	TMUEH	67.4	Male	0	0	No AMD	0.947	2018
TMEH_01014	TMUEH	61.7	Male	0	1	No AMD	0.833	2023
TMEH_01015	TMUEH	47.9	Male	1	0	No AMD	0.754	2023
TMEH_01016	TMUEH	56.6	Female	0	0	No AMD	0.813	2019
TMEH_01017	TMUEH	63.9	Female	0	1	No AMD	0.687	2020
TMEH_01018	TMUEH	72.7	Female	0	0	No AMD	0.881	2018
TMEH_01019	TMUEH	68.3	Female	0	0	No AMD	0.605	2018
TMEH_01020	TMUEH	76.4	Male	0	0	No AMD	0.852	2024
TMEH_01021	TMUEH	56.1	Female	0	0	No AMD	0.759	2018
TMEH_01022	TMUEH	51.3	Male	0	0	No AMD	0.931	2023
TMEH_01023	TMUEH	71.7	Male	1	0	No AMD	0.82	2021
TMEH_01024	TMUEH	81.8	Female	1	1	No AMD	0.858	2024
TMEH_01025	TMUEH	68.2	Female	1	1	Late AMD	0.607	2018
TMEH_01026	TMUEH	61.8	Male	0	0	No AMD	0.72	2022
TMEH_01027	TMUEH	74.1	Male	1	0	Early AMD	0.832	2018
TMEH_01028	TMUEH	78.6	Female	0	0	No AMD	0.746	2018
TMEH_01029	TMUEH	56.1	Female	0	0	No AMD	0.781	2022
TMEH_01030	TMUEH	63.6	Male	0	0	No AMD	0.98	2021
TMEH_01031	TMUEH	75.2	Female	1	0	No AMD	0.673	2022
TMEH_01032	TMUEH	68.7	Female	0	1	Early AMD	0.686	2020
TMEH_01033	TMUEH	59.7	Male	0	0	No AMD	0.721	2021
TMEH_01034	TMUEH	64.0	Female	1	0	No AMD	0.736	2022
TMEH_01035	TMUEH	59.0	Male	0	0	No AMD	0.801	2023
TMEH_01036	TMUEH	54.0	Female	1	0	No AMD	0.726	2021
TMEH_01037	TMUEH	69.2	Male	1	0	No AMD	0.784	2018
TMEH_01038	TMUEH	55.4	Male	0	0	No AMD	0.713	2023
TMEH_01039	TMUEH	65.5	Male	0	0	No AMD	0.759	2018
TMEH_01040	TMUEH	58.5	Male	1	0	No AMD	0.88	2020
TMEH_01041	TMUEH	70.2	Male	0	0	No AMD	0.745	2019
TMEH_01042	TMUEH	63.4	Male	0	1	No AMD	0.692	2022
TMEH_01043	TMUEH	64.3	Male	0	0	No AMD	0.869	2024
TMEH_01044	TMUEH	53.2	Male	0	0	No AMD	0.754	2022
TMEH_01045	TMUEH	68.4	Male	0	1	Early AMD	0.81	2019
TMEH_01046	TMUEH	62.7	Male	0	0	No AMD	0.77	2021
TMEH_01047	TMUEH	59.6	Female	0	1	No AMD	0.802	2019
TMEH_01048	TMUEH	70.0	Male	0	0	No AMD	0.752	2018
TMEH_01049	TMUEH	74.1	Female	0	0	No AMD	0.777	2018
TMEH_01050	TMUEH	80.8	Female	0	0	No AMD	0.807	2020
TMEH_01051	TMUEH	68.0	Female	0	0	No AMD	0.709	2021
TMEH_01052	TMUEH	68.3	Female	0	1	No AMD	0.98	2024
TMEH_01053	TMUEH	58.3	Female	1	0	No AMD	0.697	2021
TMEH_01054	TMUEH	60.6	Female	1	0	No AMD	0.852	2019
TMEH_01055	TMUEH	76.3	Male	1	0	No AMD	0.806	2023
TMEH_01056	TMUEH	62.6	Male	1	0	No AMD	0.758	2022
TMEH_01057	TMUEH	81.9	Male	0	1	No AMD	0.761	2021
TMEH_01058	TMUEH	55.9	Female	1	1	No AMD	0.872	2019
TMEH_01059	TMUEH	65.2	Male	1	0	No AMD	0.937	2019
TMEH_01060	TMUEH	64.9	Female	1	0	No AMD	0.647	2023
TMEH_01061	TMUEH	60.8	Female	0	0	No AMD	0.98	2023
TMEH_01062	TMUEH	64.0	Female	0	1	No AMD	0.841	2022
TMEH_01063	TMUEH	65.0	Male	0	0	No AMD	0.697	2021
TMEH_01064	TMUEH	68.1	Female	0	0	No AMD	0.924	2021
TMEH_01065	TMUEH	65.9	Female	1	0	No AMD	0.869	2020
TMEH_01066	TMUEH	75.5	Male	0	1	No AMD	0.737	2019
TMEH_01067	TMUEH	88.0	Female	0	1	Late AMD	0.972	2023
TMEH_01068	TMUEH	73.0	Female	1	1	No AMD	0.778	2022
TMEH_01069	TMUEH	70.1	Male	1	0	No AMD	0.871	2022
TMEH_01070	TMUEH	58.2	Male	0	0	No AMD	0.752	2020
TMEH_01071	TMUEH	62.0	Female	0	0	No AMD	0.697	2020
TMEH_01072	TMUEH	52.2	Male	0	0	No AMD	0.887	2019
TMEH_01073	TMUEH	70.9	Male	0	0	No AMD	0.848	2021
TMEH_01074	TMUEH	54.0	Male	0	0	No AMD	0.98	2024
TMEH_01075	TMUEH	72.6	Male	1	0	Intermediate AMD	0.946	2018
TMEH_01076	TMUEH	60.3	Female	0	0	No AMD	0.836	2021
TMEH_01077	TMUEH	69.8	Female	0	0	No AMD	0.888	2023
TMEH_01078	TMUEH	71.2	Female	1	0	No AMD	0.925	2021
TMEH_01079	TMUEH	50.6	Female	0	0	No AMD	0.839	2024
TMEH_01080	TMUEH	60.0	Female	1	0	No AMD	0.843	2020
TMEH_01081	TMUEH	69.9	Female	0	0	Early AMD	0.689	2018
TMEH_01082	TMUEH	70.9	Male	0	1	No AMD	0.751	2020
TMEH_01083	TMUEH	73.7	Male	0	0	No AMD	0.735	2024
TMEH_01084	TMUEH	63.9	Male	0	0	No AMD	0.856	2023
TMEH_01085	TMUEH	66.0	Female	0	0	No AMD	0.69	2018
TMEH_01086	TMUEH	82.1	Female	1	1	No AMD	0.715	2023
TMEH_01087	TMUEH	68.5	Female	0	0	No AMD	0.88	2023
TMEH_01088	TMUEH	73.9	Male	1	0	Early AMD	0.947	2022
TMEH_01089	TMUEH	64.5	Male	0	0	No AMD	0.725	2022
TMEH_01090	TMUEH	53.9	Male	1	0	No AMD	0.776	2020
TMEH_01091	TMUEH	70.8	Male	1	0	No AMD	0.842	2020
TMEH_01092	TMUEH	71.5	Female	1	0	No AMD	0.797	2023
TMEH_01093	TMUEH	74.9	Female	0	0	No AMD	0.88	2024
TMEH_01094	TMUEH	59.1	Female	0	0	No AMD	0.876	2018
TMEH_01095	TMUEH	60.7	Male	0	0	No AMD	0.658	2024
TMEH_01096	TMUEH	48.2	Male	1	1	No AMD	0.655	2022
TMEH_01097	TMUEH	71.6	Female	1	1	Late AMD	0.793	2020
TMEH_01098	TMUEH	73.8	Male	0	0	No AMD	0.97	2024
TMEH_01099	TMUEH	61.0	Female	0	0	No AMD	0.824	2019
TMEH_01100	TMUEH	63.0	Female	1	0	No AMD	0.644	2023
TMEH_01101	TMUEH	65.0	Male	1	0	No AMD	0.695	2023
TMEH_01102	TMUEH	80.5	Male	0	1	No AMD	0.796	2022
TMEH_01103	TMUEH	74.6	Male	0	0	No AMD	0.824	2019
TMEH_01104	TMUEH	76.6	Female	0	0	No AMD	0.807	2023
TMEH_01105	TMUEH	65.5	Male	1	0	No AMD	0.905	2018
TMEH_01106	TMUEH	63.0	Female	0	0	No AMD	0.799	2023
TMEH_01107	TMUEH	76.3	Female	0	0	No AMD	0.665	2022
TMEH_01108	TMUEH	52.5	Male	1	0	No AMD	0.852	2022
TMEH_01109	TMUEH	71.2	Female	0	0	No AMD	0.572	2021
TMEH_01110	TMUEH	55.6	Female	0	1	No AMD	0.658	2022
TMEH_01111	TMUEH	73.6	Female	0	0	Late AMD	0.568	2021
TMEH_01112	TMUEH	71.2	Male	0	0	Early AMD	0.627	2024
TMEH_01113	TMUEH	59.2	Male	1	0	Intermediate AMD	0.98	2020
TMEH_01114	TMUEH	68.7	Male	0	0	No AMD	0.8	2021
TMEH_01115	TMUEH	57.0	Male	1	0	No AMD	0.608	2019
TMEH_01116	TMUEH	57.8	Male	0	0	No AMD	0.893	2024
TMEH_01117	TMUEH	63.4	Male	1	0	No AMD	0.764	2019
TMEH_01118	TMUEH	60.2	Female	0	0	No AMD	0.793	2021
TMEH_01119	TMUEH	75.3	Male	1	0	No AMD	0.905	2024
TMEH_01120	TMUEH	84.7	Male	0	0	Early AMD	0.694	2020
TMEH_01121	TMUEH	66.8	Female	1	1	No AMD	0.775	2021
TMEH_01122	TMUEH	66.7	Male	1	1	No AMD	0.686	2020
TMEH_01123	TMUEH	73.2	Female	0	0	Intermediate AMD	0.768	2018
TMEH_01124	TMUEH	64.0	Female	1	0	No AMD	0.825	2024
TMEH_01125	TMUEH	70.6	Female	0	0	No AMD	0.769	2018
TMEH_01126	TMUEH	50.6	Female	0	0	No AMD	0.766	2024
TMEH_01127	TMUEH	60.8	Female	0	0	No AMD	0.765	2022
TMEH_01128	TMUEH	53.5	Female	0	0	No AMD	0.714	2024
TMEH_01129	TMUEH	50.3	Male	0	0	No AMD	0.732	2018
TMEH_01130	TMUEH	74.9	Female	0	0	No AMD	0.765	2018
TMEH_01131	TMUEH	64.1	Female	1	0	No AMD	0.731	2020
TMEH_01132	TMUEH	80.2	Male	0	0	No AMD	0.746	2018
TMEH_01133	TMUEH	79.6	Female	0	0	No AMD	0.736	2023
TMEH_01134	TMUEH	66.1	Female	0	0	No AMD	0.867	2023
TMEH_01135	TMUEH	63.1	Female	0	1	No AMD	0.843	2022
TMEH_01136	TMUEH	60.2	Male	1	0	No AMD	0.711	2023
TMEH_01137	TMUEH	45.7	Male	0	0	No AMD	0.868	2018
TMEH_01138	TMUEH	62.1	Female	0	0	No AMD	0.875	2022
TMEH_01139	TMUEH	64.3	Male	0	1	No AMD	0.789	2021
TMEH_01140	TMUEH	60.9	Female	1	1	No AMD	0.845	2021
TMEH_01141	TMUEH	58.3	Female	1	0	Early AMD	0.664	2024
TMEH_01142	TMUEH	65.9	Female	0	0	Early AMD	0.629	2018
TMEH_01143	TMUEH	63.5	Male	1	1	No AMD	0.77	2019
TMEH_01144	TMUEH	67.8	Male	1	1	No AMD	0.867	2022
TMEH_01145	TMUEH	58.2	Female	0	1	No AMD	0.92	2022
TMEH_01146	TMUEH	82.8	Male	1	0	No AMD	0.825	2024
TMEH_01147	TMUEH	71.3	Male	1	0	No AMD	0.713	2018
TMEH_01148	TMUEH	65.2	Male	0	0	No AMD	0.65	2018
TMEH_01149	TMUEH	59.9	Male	0	0	No AMD	0.839	2023
TMEH_01150	TMUEH	58.3	Female	1	0	No AMD	0.768	2022
TMEH_01151	TMUEH	73.4	Female	0	0	No AMD	0.832	2018
TMEH_01152	TMUEH	63.1	Female	0	0	No AMD	0.794	2020
TMEH_01153	TMUEH	67.0	Female	0	0	No AMD	0.735	2018
TMEH_01154	TMUEH	70.2	Female	0	0	No AMD	0.589	2023
TMEH_01155	TMUEH	62.0	Male	1	0	Early AMD	0.608	2024
TMEH_01156	TMUEH	68.8	Male	0	0	No AMD	0.753	2022
TMEH_01157	TMUEH	50.6	Male	0	0	No AMD	0.678	2021
TMEH_01158	TMUEH	58.3	Female	1	0	Early AMD	0.755	2021
TMEH_01159	TMUEH	50.0	Female	0	0	No AMD	0.809	2023
TMEH_01160	TMUEH	63.1	Male	1	0	Late AMD	0.786	2018
TMEH_01161	TMUEH	62.9	Female	0	0	Intermediate AMD	0.617	2021
TMEH_01162	TMUEH	81.7	Female	0	1	No AMD	0.752	2019
TMEH_01163	TMUEH	59.8	Female	0	0	No AMD	0.792	2022
TMEH_01164	TMUEH	67.8	Male	1	0	No AMD	0.958	2019
TMEH_01165	TMUEH	70.1	Male	1	0	No AMD	0.746	2021
TMEH_01166	TMUEH	78.5	Male	0	0	No AMD	0.557	2022
TMEH_01167	TMUEH	70.4	Male	1	0	No AMD	0.626	2023
TMEH_01168	TMUEH	72.9	Female	1	1	No AMD	0.917	2024
TMEH_01169	TMUEH	81.9	Female	1	0	No AMD	0.64	2023
TMEH_01170	TMUEH	52.1	Male	0	0	No AMD	0.809	2023
TMEH_01171	TMUEH	61.5	Male	0	0	Early AMD	0.734	2022
TMEH_01172	TMUEH	63.2	Male	0	0	No AMD	0.688	2021
TMEH_01173	TMUEH	65.9	Female	0	0	No AMD	0.692	2018
TMEH_01174	TMUEH	61.0	Male	0	0	No AMD	0.865	2021
TMEH_01175	TMUEH	75.6	Male	0	0	No AMD	0.663	2021
TMEH_01176	TMUEH	61.1	Male	0	0	No AMD	0.98	2018
TMEH_01177	TMUEH	60.9	Female	0	0	No AMD	0.63	2022
TMEH_01178	TMUEH	70.4	Female	0	0	No AMD	0.83	2020
TMEH_01179	TMUEH	60.1	Male	0	0	Early AMD	0.827	2022
TMEH_01180	TMUEH	57.4	Female	0	0	No AMD	0.724	2018
TMEH_01181	TMUEH	55.2	Female	0	0	No AMD	0.642	2018
TMEH_01182	TMUEH	65.3	Female	0	1	No AMD	0.903	2019
TMEH_01183	TMUEH	75.1	Female	1	0	No AMD	0.784	2020
TMEH_01184	TMUEH	73.2	Female	0	0	No AMD	0.673	2018
TMEH_01185	TMUEH	70.2	Male	0	0	No AMD	0.873	2018
TMEH_01186	TMUEH	67.4	Male	0	1	No AMD	0.688	2018
TMEH_01187	TMUEH	61.6	Male	0	0	No AMD	0.796	2022
TMEH_01188	TMUEH	65.5	Male	0	0	No AMD	0.664	2022
TMEH_01189	TMUEH	55.9	Female	0	0	No AMD	0.935	2018
TMEH_01190	TMUEH	67.7	Female	1	0	No AMD	0.698	2020
TMEH_01191	TMUEH	74.9	Female	0	0	No AMD	0.98	2021
TMEH_01192	TMUEH	52.4	Female	0	1	No AMD	0.764	2024
TMEH_01193	TMUEH	77.7	Female	0	0	No AMD	0.716	2020
TMEH_01194	TMUEH	47.8	Female	0	0	No AMD	0.622	2019
TMEH_01195	TMUEH	59.7	Male	1	0	No AMD	0.822	2019
TMEH_01196	TMUEH	57.1	Female	0	0	Late AMD	0.763	2024
TMEH_01197	TMUEH	60.2	Female	1	0	No AMD	0.847	2020
TMEH_01198	TMUEH	63.3	Male	0	0	No AMD	0.803	2023
TMEH_01199	TMUEH	77.1	Female	1	0	No AMD	0.766	2023
TMEH_01200	TMUEH	57.7	Female	0	0	Early AMD	0.576	2021
TMEH_01201	TMUEH	58.4	Female	1	0	No AMD	0.752	2019
TMEH_01202	TMUEH	59.9	Male	0	1	No AMD	0.854	2021
TMEH_01203	TMUEH	61.6	Female	0	0	No AMD	0.941	2022
TMEH_01204	TMUEH	60.8	Female	1	0	No AMD	0.858	2022
TMEH_01205	TMUEH	54.8	Male	1	0	No AMD	0.835	2021
TMEH_01206	TMUEH	68.4	Male	1	1	No AMD	0.765	2018
TMEH_01207	TMUEH	65.1	Female	0	0	No AMD	0.737	2019
TMEH_01208	TMUEH	74.8	Female	1	0	No AMD	0.491	2019
TMEH_01209	TMUEH	76.9	Female	0	0	No AMD	0.864	2020
TMEH_01210	TMUEH	52.9	Male	0	0	No AMD	0.841	2021
TMEH_01211	TMUEH	79.8	Male	0	0	No AMD	0.805	2019
TMEH_01212	TMUEH	70.7	Male	0	0	Early AMD	0.745	2018
TMEH_01213	TMUEH	77.2	Female	1	0	No AMD	0.859	2019
TMEH_01214	TMUEH	65.5	Female	0	0	No AMD	0.808	2018
TMEH_01215	TMUEH	71.8	Male	0	0	No AMD	0.717	2019
TMEH_01216	TMUEH	71.1	Male	0	0	No AMD	0.741	2022
TMEH_01217	TMUEH	77.8	Male	0	0	No AMD	0.774	2023
TMEH_01218	TMUEH	61.0	Female	0	1	Early AMD	0.767	2018
TMEH_01219	TMUEH	61.1	Male	0	0	No AMD	0.586	2021
TMEH_01220	TMUEH	64.1	Male	0	0	No AMD	0.797	2022
TMEH_01221	TMUEH	77.9	Male	0	0	No AMD	0.734	2021
TMEH_01222	TMUEH	79.4	Female	1	0	No AMD	0.875	2021
TMEH_01223	TMUEH	56.8	Female	1	0	No AMD	0.98	2022
TMEH_01224	TMUEH	71.0	Male	0	0	No AMD	0.542	2022
TMEH_01225	TMUEH	66.1	Male	0	0	No AMD	0.882	2021
TMEH_01226	TMUEH	64.4	Female	1	1	No AMD	0.728	2024
TMEH_01227	TMUEH	71.1	Female	0	0	No AMD	0.702	2018
TMEH_01228	TMUEH	82.4	Male	1	0	No AMD	0.7	2021
TMEH_01229	TMUEH	71.6	Female	1	0	No AMD	0.802	2018
TMEH_01230	TMUEH	62.6	Female	0	0	No AMD	0.824	2021
TMEH_01231	TMUEH	61.1	Female	1	0	No AMD	0.98	2018
TMEH_01232	TMUEH	70.9	Male	0	0	No AMD	0.72	2021
TMEH_01233	TMUEH	68.8	Female	0	1	No AMD	0.685	2020
TMEH_01234	TMUEH	76.3	Male	0	0	Late AMD	0.539	2020
TMEH_01235	TMUEH	78.7	Female	1	1	No AMD	0.695	2021
TMEH_01236	TMUEH	68.8	Female	0	0	No AMD	0.792	2021
TMEH_01237	TMUEH	71.9	Female	0	0	No AMD	0.556	2021
TMEH_01238	TMUEH	81.1	Female	1	0	No AMD	0.668	2018
TMEH_01239	TMUEH	77.9	Female	0	1	No AMD	0.761	2024
TMEH_01240	TMUEH	59.0	Female	1	1	No AMD	0.667	2019
TMEH_01241	TMUEH	54.4	Male	0	0	No AMD	0.882	2021
TMEH_01242	TMUEH	55.0	Female	0	1	No AMD	0.765	2023
TMEH_01243	TMUEH	51.6	Female	0	0	No AMD	0.78	2019
TMEH_01244	TMUEH	70.1	Male	1	0	No AMD	0.717	2021
TMEH_01245	TMUEH	56.0	Male	1	0	Early AMD	0.695	2018
TMEH_01246	TMUEH	72.6	Female	0	0	No AMD	0.922	2020
TMEH_01247	TMUEH	59.7	Female	0	0	Intermediate AMD	0.743	2021
TMEH_01248	TMUEH	74.9	Female	0	0	No AMD	0.631	2024
TMEH_01249	TMUEH	72.1	Male	0	0	No AMD	0.754	2023
TMEH_01250	TMUEH	68.1	Female	0	0	No AMD	0.815	2022
TMEH_01251	TMUEH	70.6	Male	0	0	No AMD	0.906	2018
TMEH_01252	TMUEH	55.6	Female	0	0	Early AMD	0.909	2019
TMEH_01253	TMUEH	45.4	Female	0	0	No AMD	0.875	2018
TMEH_01254	TMUEH	61.8	Female	0	0	No AMD	0.828	2021
TMEH_01255	TMUEH	70.3	Male	1	0	No AMD	0.774	2021
TMEH_01256	TMUEH	55.2	Female	1	0	No AMD	0.703	2022
TMEH_01257	TMUEH	72.1	Female	1	1	No AMD	0.949	2023
TMEH_01258	TMUEH	71.6	Male	1	0	No AMD	0.759	2024
TMEH_01259	TMUEH	67.5	Male	1	1	No AMD	0.864	2022
TMEH_01260	TMUEH	68.7	Female	0	1	No AMD	0.877	2021
TMEH_01261	TMUEH	65.6	Male	1	0	No AMD	0.647	2018
TMEH_01262	TMUEH	67.6	Male	1	0	No AMD	0.829	2020
TMEH_01263	TMUEH	55.5	Male	1	0	No AMD	0.712	2018
TMEH_01264	TMUEH	75.5	Female	1	0	No AMD	0.64	2018
TMEH_01265	TMUEH	69.3	Male	1	0	No AMD	0.695	2020
TMEH_01266	TMUEH	71.0	Male	0	0	No AMD	0.801	2023
TMEH_01267	TMUEH	59.9	Female	0	0	No AMD	0.933	2023
TMEH_01268	TMUEH	53.6	Male	1	1	No AMD	0.82	2019
TMEH_01269	TMUEH	77.0	Male	1	0	No AMD	0.853	2022
TMEH_01270	TMUEH	53.7	Male	0	0	No AMD	0.761	2021
TMEH_01271	TMUEH	63.5	Female	0	0	Early AMD	0.748	2020
TMEH_01272	TMUEH	65.4	Female	0	0	No AMD	0.671	2022
TMEH_01273	TMUEH	68.5	Male	0	0	No AMD	0.673	2019
TMEH_01274	TMUEH	69.2	Female	1	0	No AMD	0.734	2021
TMEH_01275	TMUEH	66.2	Female	0	0	No AMD	0.756	2023
TMEH_01276	TMUEH	54.0	Male	1	0	No AMD	0.562	2019
TMEH_01277	TMUEH	64.0	Female	0	0	Early AMD	0.692	2021
TMEH_01278	TMUEH	65.6	Female	0	0	Late AMD	0.613	2022
TMEH_01279	TMUEH	71.0	Female	1	0	No AMD	0.918	2018
TMEH_01280	TMUEH	68.4	Male	1	0	No AMD	0.753	2022
TMEH_01281	TMUEH	76.1	Female	1	0	No AMD	0.892	2019
TMEH_01282	TMUEH	73.6	Male	1	1	No AMD	0.796	2020
TMEH_01283	TMUEH	55.4	Female	0	0	No AMD	0.673	2018
TMEH_01284	TMUEH	66.9	Male	1	0	No AMD	0.863	2022
TMEH_01285	TMUEH	70.1	Female	1	0	No AMD	0.542	2022
TMEH_01286	TMUEH	62.0	Female	1	0	No AMD	0.826	2020
TMEH_01287	TMUEH	79.3	Female	0	0	No AMD	0.795	2022
TMEH_01288	TMUEH	61.6	Male	1	0	Late AMD	0.847	2018
TMEH_01289	TMUEH	55.2	Male	1	0	No AMD	0.917	2023
TMEH_01290	TMUEH	51.1	Female	0	0	Intermediate AMD	0.63	2021
TMEH_01291	TMUEH	62.3	Female	0	0	No AMD	0.651	2024
TMEH_01292	TMUEH	62.4	Male	0	1	No AMD	0.621	2018
TMEH_01293	TMUEH	63.1	Female	0	0	No AMD	0.73	2019
TMEH_01294	TMUEH	47.4	Male	0	1	No AMD	0.721	2018
TMEH_01295	TMUEH	66.5	Female	0	0	No AMD	0.784	2024
TMEH_01296	TMUEH	76.3	Female	0	0	No AMD	0.88	2024
TMEH_01297	TMUEH	60.9	Female	0	0	No AMD	0.742	2021
TMEH_01298	TMUEH	71.7	Female	0	1	Early AMD	0.773	2022
TMEH_01299	TMUEH	61.2	Female	0	0	No AMD	0.618	2019
TMEH_01300	TMUEH	59.4	Female	0	0	No AMD	0.877	2024
TMEH_01301	TMUEH	78.1	Female	0	0	No AMD	0.788	2021
TMEH_01302	TMUEH	72.8	Female	1	0	No AMD	0.777	2023
TMEH_01303	TMUEH	74.3	Female	0	1	No AMD	0.874	2023
TMEH_01304	TMUEH	86.7	Female	1	1	Early AMD	0.774	2018
TMEH_01305	TMUEH	66.7	Male	1	0	No AMD	0.872	2022
TMEH_01306	TMUEH	66.6	Female	1	1	No AMD	0.788	2019
TMEH_01307	TMUEH	68.0	Male	1	0	No AMD	0.925	2024
TMEH_01308	TMUEH	79.1	Female	1	1	Intermediate AMD	0.684	2024
TMEH_01309	TMUEH	74.9	Female	0	1	No AMD	0.848	2020
TMEH_01310	TMUEH	59.1	Male	0	1	Early AMD	0.683	2023
TMEH_01311	TMUEH	59.7	Female	0	0	No AMD	0.792	2024
TMEH_01312	TMUEH	70.0	Female	1	1	No AMD	0.724	2020
TMEH_01313	TMUEH	71.2	Female	0	0	No AMD	0.772	2020
TMEH_01314	TMUEH	70.8	Female	1	1	No AMD	0.734	2023
TMEH_01315	TMUEH	71.5	Male	1	0	No AMD	0.846	2022
TMEH_01316	TMUEH	65.2	Male	1	1	No AMD	0.905	2022
TMEH_01317	TMUEH	72.1	Female	0	0	No AMD	0.907	2019
TMEH_01318	TMUEH	72.3	Female	1	0	No AMD	0.914	2019
TMEH_01319	TMUEH	59.1	Male	0	0	No AMD	0.716	2021
TMEH_01320	TMUEH	56.0	Female	0	0	No AMD	0.778	2019
TMEH_01321	TMUEH	68.8	Male	1	0	No AMD	0.62	2022
TMEH_01322	TMUEH	63.3	Female	0	1	No AMD	0.745	2020
TMEH_01323	TMUEH	54.4	Male	0	1	No AMD	0.63	2022
TMEH_01324	TMUEH	73.5	Female	0	0	No AMD	0.788	2021
TMEH_01325	TMUEH	70.4	Female	0	0	No AMD	0.799	2020
TMEH_01326	TMUEH	78.8	Female	1	0	No AMD	0.743	2019
TMEH_01327	TMUEH	66.3	Female	0	0	No AMD	0.829	2024
TMEH_01328	TMUEH	67.5	Male	0	0	No AMD	0.795	2020
TMEH_01329	TMUEH	54.4	Male	0	0	No AMD	0.735	2023
TMEH_01330	TMUEH	78.9	Male	1	0	No AMD	0.587	2020
TMEH_01331	TMUEH	72.1	Female	0	0	No AMD	0.779	2022
TMEH_01332	TMUEH	74.5	Female	0	1	No AMD	0.826	2021
TMEH_01333	TMUEH	64.6	Male	0	0	Early AMD	0.71	2018
TMEH_01334	TMUEH	66.3	Male	0	0	No AMD	0.883	2021
TMEH_01335	TMUEH	69.6	Male	1	0	No AMD	0.636	2020
TMEH_01336	TMUEH	60.2	Female	1	1	No AMD	0.834	2019
TMEH_01337	TMUEH	60.1	Male	1	0	No AMD	0.813	2024
TMEH_01338	TMUEH	83.9	Male	1	0	No AMD	0.663	2018
TMEH_01339	TMUEH	69.7	Female	1	1	No AMD	0.859	2023
TMEH_01340	TMUEH	60.8	Male	0	0	Early AMD	0.902	2023
TMEH_01341	TMUEH	54.5	Female	0	0	No AMD	0.98	2019
TMEH_01342	TMUEH	56.6	Male	1	0	Early AMD	0.765	2019
TMEH_01343	TMUEH	69.5	Male	0	0	No AMD	0.792	2019
TMEH_01344	TMUEH	58.5	Male	1	0	No AMD	0.639	2021
TMEH_01345	TMUEH	57.4	Female	1	0	No AMD	0.745	2023
TMEH_01346	TMUEH	64.9	Male	0	1	No AMD	0.824	2020
TMEH_01347	TMUEH	69.8	Female	0	0	No AMD	0.82	2024
TMEH_01348	TMUEH	77.7	Female	1	1	No AMD	0.475	2021
TMEH_01349	TMUEH	59.6	Female	0	1	No AMD	0.58	2022
TMEH_01350	TMUEH	60.7	Female	0	0	No AMD	0.98	2024
TMEH_01351	TMUEH	69.8	Female	0	0	No AMD	0.883	2018
TMEH_01352	TMUEH	62.5	Female	1	0	No AMD	0.797	2024
TMEH_01353	TMUEH	73.9	Male	1	1	No AMD	0.82	2020
TMEH_01354	TMUEH	62.6	Female	0	1	No AMD	0.694	2024
TMEH_01355	TMUEH	55.2	Male	0	0	No AMD	0.827	2018
TMEH_01356	TMUEH	60.5	Female	1	0	No AMD	0.629	2023
TMEH_01357	TMUEH	53.3	Female	0	1	No AMD	0.673	2020
TMEH_01358	TMUEH	62.1	Male	0	1	Early AMD	0.857	2019
TMEH_01359	TMUEH	70.8	Female	1	0	No AMD	0.732	2019
TMEH_01360	TMUEH	67.1	Female	1	0	Early AMD	0.941	2019
TMEH_01361	TMUEH	65.6	Male	0	0	No AMD	0.643	2023
TMEH_01362	TMUEH	55.6	Female	1	1	No AMD	0.732	2018
TMEH_01363	TMUEH	60.1	Male	1	0	No AMD	0.652	2019
TMEH_01364	TMUEH	63.3	Male	0	0	No AMD	0.906	2024
TMEH_01365	TMUEH	68.7	Male	0	0	Early AMD	0.828	2022
TMEH_01366	TMUEH	88.0	Female	0	0	No AMD	0.922	2020
TMEH_01367	TMUEH	60.7	Female	0	0	No AMD	0.613	2019
TMEH_01368	TMUEH	74.7	Female	0	0	Early AMD	0.786	2018
TMEH_01369	TMUEH	56.7	Male	0	1	No AMD	0.741	2022
TMEH_01370	TMUEH	57.7	Male	0	1	No AMD	0.728	2019
TMEH_01371	TMUEH	49.6	Male	0	0	No AMD	0.878	2021
TMEH_01372	TMUEH	59.8	Female	1	0	No AMD	0.716	2020
TMEH_01373	TMUEH	75.6	Male	1	1	No AMD	0.819	2020
TMEH_01374	TMUEH	66.4	Female	1	0	Early AMD	0.857	2024
TMEH_01375	TMUEH	77.0	Female	0	0	No AMD	0.91	2021
TMEH_01376	TMUEH	62.3	Male	0	0	No AMD	0.577	2020
TMEH_01377	TMUEH	75.7	Male	0	1	No AMD	0.723	2024
TMEH_01378	TMUEH	61.8	Male	0	0	No AMD	0.723	2023
TMEH_01379	TMUEH	74.2	Female	0	0	No AMD	0.761	2022
TMEH_01380	TMUEH	80.6	Male	0	1	Early AMD	0.813	2024
TMEH_01381	TMUEH	64.6	Male	0	0	Early AMD	0.754	2018
TMEH_01382	TMUEH	54.9	Female	0	0	No AMD	0.885	2020
TMEH_01383	TMUEH	82.3	Male	0	0	No AMD	0.904	2020
TMEH_01384	TMUEH	59.0	Female	0	0	No AMD	0.674	2019
TMEH_01385	TMUEH	61.7	Female	0	0	No AMD	0.794	2023
TMEH_01386	TMUEH	63.9	Male	1	0	No AMD	0.921	2024
TMEH_01387	TMUEH	74.4	Female	0	0	No AMD	0.598	2023
TMEH_01388	TMUEH	72.5	Male	0	0	No AMD	0.611	2023
TMEH_01389	TMUEH	72.2	Male	0	0	No AMD	0.66	2023
TMEH_01390	TMUEH	64.2	Female	0	0	No AMD	0.784	2018
TMEH_01391	TMUEH	64.9	Female	0	0	No AMD	0.616	2020
TMEH_01392	TMUEH	73.6	Male	1	0	No AMD	0.693	2022
TMEH_01393	TMUEH	80.9	Female	0	0	No AMD	0.842	2020
TMEH_01394	TMUEH	55.8	Male	0	0	No AMD	0.743	2021
TMEH_01395	TMUEH	77.3	Male	1	0	Early AMD	0.719	2022
TMEH_01396	TMUEH	74.9	Male	0	1	No AMD	0.884	2020
TMEH_01397	TMUEH	72.3	Female	0	0	No AMD	0.621	2020
TMEH_01398	TMUEH	60.6	Female	0	0	No AMD	0.747	2018
TMEH_01399	TMUEH	67.5	Female	1	0	No AMD	0.873	2021
TMEH_01400	TMUEH	70.0	Male	0	0	No AMD	0.7	2021
TMEH_01401	TMUEH	61.2	Female	0	0	No AMD	0.907	2024
TMEH_01402	TMUEH	76.9	Female	1	0	No AMD	0.572	2019
TMEH_01403	TMUEH	62.7	Female	0	0	No AMD	0.866	2018
TMEH_01404	TMUEH	80.0	Male	0	0	No AMD	0.704	2023
TMEH_01405	TMUEH	53.9	Female	0	0	No AMD	0.807	2024
TMEH_01406	TMUEH	54.9	Female	1	0	Early AMD	0.908	2021
TMEH_01407	TMUEH	50.5	Male	1	0	No AMD	0.882	2020
TMEH_01408	TMUEH	72.9	Male	0	0	Early AMD	0.745	2023
TMEH_01409	TMUEH	59.0	Male	1	0	No AMD	0.797	2023
TMEH_01410	TMUEH	59.7	Female	0	0	No AMD	0.781	2024
TMEH_01411	TMUEH	74.6	Male	1	1	Intermediate AMD	0.656	2023
TMEH_01412	TMUEH	81.7	Male	1	0	No AMD	0.935	2019
TMEH_01413	TMUEH	60.3	Male	1	0	No AMD	0.555	2021
TMEH_01414	TMUEH	78.5	Male	1	1	No AMD	0.77	2022
TMEH_01415	TMUEH	71.4	Female	1	1	No AMD	0.858	2021
TMEH_01416	TMUEH	66.6	Male	0	0	No AMD	0.705	2021
TMEH_01417	TMUEH	56.4	Female	0	0	No AMD	0.799	2020
TMEH_01418	TMUEH	54.6	Female	0	0	No AMD	0.735	2023
TMEH_01419	TMUEH	67.3	Male	1	0	No AMD	0.768	2018
TMEH_01420	TMUEH	67.9	Male	0	0	No AMD	0.786	2024
TMEH_01421	TMUEH	60.8	Female	1	0	No AMD	0.875	2019
TMEH_01422	TMUEH	58.2	Female	0	0	No AMD	0.97	2018
TMEH_01423	TMUEH	55.4	Male	0	0	No AMD	0.647	2024
TMEH_01424	TMUEH	69.8	Male	0	0	No AMD	0.813	2024
TMEH_01425	TMUEH	72.5	Female	0	0	No AMD	0.887	2024
TMEH_01426	TMUEH	72.9	Male	1	0	No AMD	0.722	2021
TMEH_01427	TMUEH	72.0	Male	0	1	No AMD	0.907	2019
TMEH_01428	TMUEH	62.0	Male	0	0	Late AMD	0.371	2024
TMEH_01429	TMUEH	80.5	Female	1	0	Early AMD	0.896	2018
TMEH_01430	TMUEH	58.0	Female	1	0	No AMD	0.765	2023
TMEH_01431	TMUEH	71.6	Female	0	1	No AMD	0.743	2023
TMEH_01432	TMUEH	63.3	Male	0	0	No AMD	0.77	2023
TMEH_01433	TMUEH	57.1	Female	1	0	No AMD	0.901	2024
TMEH_01434	TMUEH	61.1	Male	0	0	No AMD	0.735	2021
TMEH_01435	TMUEH	71.4	Female	0	1	No AMD	0.643	2022
TMEH_01436	TMUEH	76.1	Female	1	1	No AMD	0.614	2023
TMEH_01437	TMUEH	69.5	Female	1	0	No AMD	0.702	2020
TMEH_01438	TMUEH	45.0	Male	0	0	No AMD	0.735	2018
TMEH_01439	TMUEH	73.0	Female	0	0	No AMD	0.671	2020
TMEH_01440	TMUEH	48.4	Female	0	0	No AMD	0.826	2024
TMEH_01441	TMUEH	83.3	Female	1	0	No AMD	0.708	2020
TMEH_01442	TMUEH	68.6	Male	0	0	Intermediate AMD	0.787	2020
TMEH_01443	TMUEH	68.0	Male	0	0	No AMD	0.701	2022
TMEH_01444	TMUEH	75.4	Male	0	0	No AMD	0.764	2019
TMEH_01445	TMUEH	64.3	Female	0	0	No AMD	0.74	2023
TMEH_01446	TMUEH	64.5	Male	1	0	Late AMD	0.737	2018
TMEH_01447	TMUEH	63.4	Female	1	1	No AMD	0.783	2019
TMEH_01448	TMUEH	67.8	Male	0	0	No AMD	0.866	2023
TMEH_01449	TMUEH	67.5	Female	1	1	No AMD	0.747	2019
TMEH_01450	TMUEH	68.7	Male	1	1	No AMD	0.823	2021
TMEH_01451	TMUEH	45.0	Female	0	0	No AMD	0.775	2022
TMEH_01452	TMUEH	65.9	Female	0	0	No AMD	0.844	2022
TMEH_01453	TMUEH	53.0	Male	0	0	No AMD	0.858	2022
TMEH_01454	TMUEH	88.0	Female	0	0	Early AMD	0.949	2020
TMEH_01455	TMUEH	73.6	Male	0	0	No AMD	0.776	2019
TMEH_01456	TMUEH	74.8	Female	0	1	No AMD	0.842	2021
TMEH_01457	TMUEH	70.8	Female	1	1	No AMD	0.739	2019
TMEH_01458	TMUEH	72.5	Male	0	0	No AMD	0.642	2020
TMEH_01459	TMUEH	59.0	Female	0	0	No AMD	0.775	2021
TMEH_01460	TMUEH	73.5	Female	1	1	No AMD	0.832	2021
TMEH_01461	TMUEH	74.1	Female	1	0	No AMD	0.911	2019
TMEH_01462	TMUEH	68.3	Male	1	0	No AMD	0.791	2024
TMEH_01463	TMUEH	73.4	Female	0	0	Early AMD	0.797	2019
TMEH_01464	TMUEH	75.9	Female	0	0	Early AMD	0.69	2021
TMEH_01465	TMUEH	66.9	Male	0	0	Early AMD	0.96	2021
TMEH_01466	TMUEH	57.1	Male	1	0	No AMD	0.685	2018
TMEH_01467	TMUEH	73.8	Female	1	0	No AMD	0.778	2023
TMEH_01468	TMUEH	79.9	Female	0	1	No AMD	0.856	2021
TMEH_01469	TMUEH	56.5	Male	0	0	Early AMD	0.735	2018
TMEH_01470	TMUEH	76.8	Male	0	0	No AMD	0.84	2018
TMEH_01471	TMUEH	69.0	Male	1	0	No AMD	0.583	2024
TMEH_01472	TMUEH	72.1	Female	1	0	No AMD	0.752	2022
TMEH_01473	TMUEH	74.1	Female	1	1	No AMD	0.849	2020
TMEH_01474	TMUEH	57.7	Male	0	0	No AMD	0.43	2024
TMEH_01475	TMUEH	69.3	Male	0	1	No AMD	0.585	2023
TMEH_01476	TMUEH	75.6	Male	0	0	No AMD	0.809	2019
TMEH_01477	TMUEH	79.1	Female	1	0	Early AMD	0.572	2020
TMEH_01478	TMUEH	74.3	Female	0	0	No AMD	0.702	2020
TMEH_01479	TMUEH	58.8	Male	0	1	No AMD	0.888	2019
TMEH_01480	TMUEH	68.6	Male	1	0	No AMD	0.582	2019
TMEH_01481	TMUEH	64.7	Male	0	0	No AMD	0.878	2024
TMEH_01482	TMUEH	67.4	Female	1	0	No AMD	0.786	2019
TMEH_01483	TMUEH	76.4	Male	1	1	Early AMD	0.771	2020
TMEH_01484	TMUEH	54.8	Female	0	0	No AMD	0.542	2022
TMEH_01485	TMUEH	71.3	Female	0	0	No AMD	0.838	2023
TMEH_01486	TMUEH	70.7	Female	0	1	No AMD	0.624	2023
TMEH_01487	TMUEH	58.5	Male	0	0	No AMD	0.727	2023
TMEH_01488	TMUEH	76.5	Female	0	0	No AMD	0.926	2022
TMEH_01489	TMUEH	61.8	Female	1	0	No AMD	0.652	2022
TMEH_01490	TMUEH	67.2	Female	1	0	No AMD	0.701	2019
TMEH_01491	TMUEH	45.0	Female	1	1	No AMD	0.615	2018
TMEH_01492	TMUEH	76.5	Male	1	0	No AMD	0.607	2020
TMEH_01493	TMUEH	64.4	Male	1	1	Late AMD	0.707	2020
TMEH_01494	TMUEH	64.1	Male	0	0	No AMD	0.832	2020
TMEH_01495	TMUEH	79.4	Male	0	0	No AMD	0.745	2020
TMEH_01496	TMUEH	50.1	Female	0	0	No AMD	0.726	2023
TMEH_01497	TMUEH	74.3	Female	1	0	No AMD	0.775	2019
TMEH_01498	TMUEH	75.9	Female	0	0	No AMD	0.872	2020
TMEH_01499	TMUEH	49.6	Male	0	0	No AMD	0.672	2023
TMEH_01500	TMUEH	69.1	Female	0	0	No AMD	0.9	2024
TMEH_01501	TMUEH	63.5	Female	0	0	No AMD	0.654	2021
TMEH_01502	TMUEH	57.7	Female	0	0	No AMD	0.706	2024
TMEH_01503	TMUEH	55.6	Male	0	0	No AMD	0.881	2021
TMEH_01504	TMUEH	73.1	Female	1	0	No AMD	0.785	2020
TMEH_01505	TMUEH	76.9	Female	0	0	No AMD	0.79	2023
TMEH_01506	TMUEH	57.1	Female	1	0	No AMD	0.63	2018
TMEH_01507	TMUEH	58.6	Female	1	1	No AMD	0.83	2020
TMEH_01508	TMUEH	74.0	Female	1	0	Early AMD	0.896	2022
TMEH_01509	TMUEH	87.8	Female	1	1	No AMD	0.757	2022
TMEH_01510	TMUEH	53.3	Male	0	0	No AMD	0.881	2023
TMEH_01511	TMUEH	54.1	Male	1	0	No AMD	0.764	2018
TMEH_01512	TMUEH	57.4	Male	1	0	No AMD	0.619	2019
TMEH_01513	TMUEH	57.5	Male	1	0	No AMD	0.764	2021
TMEH_01514	TMUEH	77.0	Female	0	0	No AMD	0.821	2024
TMEH_01515	TMUEH	57.9	Female	0	0	No AMD	0.83	2022
TMEH_01516	TMUEH	86.4	Male	1	0	No AMD	0.785	2023
TMEH_01517	TMUEH	70.9	Male	0	0	No AMD	0.764	2022
TMEH_01518	TMUEH	75.8	Male	0	0	No AMD	0.889	2018
TMEH_01519	TMUEH	72.4	Female	0	0	Early AMD	0.864	2023
TMEH_01520	TMUEH	57.8	Male	0	0	No AMD	0.685	2020
TMEH_01521	TMUEH	54.6	Female	0	0	No AMD	0.692	2023
TMEH_01522	TMUEH	75.2	Male	0	1	No AMD	0.833	2018
TMEH_01523	TMUEH	77.6	Female	0	0	No AMD	0.629	2023
TMEH_01524	TMUEH	70.7	Male	0	1	No AMD	0.732	2020
TMEH_01525	TMUEH	66.9	Female	0	1	No AMD	0.73	2020
TMEH_01526	TMUEH	67.8	Female	1	0	No AMD	0.681	2022
TMEH_01527	TMUEH	68.9	Male	0	0	No AMD	0.942	2023
TMEH_01528	TMUEH	55.0	Male	0	0	No AMD	0.8	2024
TMEH_01529	TMUEH	67.5	Male	0	0	Intermediate AMD	0.696	2020
TMEH_01530	TMUEH	66.9	Male	1	0	No AMD	0.613	2019
TMEH_01531	TMUEH	51.2	Female	0	1	Early AMD	0.681	2020
TMEH_01532	TMUEH	45.0	Male	1	0	No AMD	0.825	2022
TMEH_01533	TMUEH	64.6	Male	0	1	Early AMD	0.727	2023
TMEH_01534	TMUEH	48.8	Male	0	0	No AMD	0.754	2022
TMEH_01535	TMUEH	46.1	Female	1	1	No AMD	0.762	2021
TMEH_01536	TMUEH	51.5	Female	0	0	No AMD	0.632	2018
TMEH_01537	TMUEH	68.6	Female	0	1	No AMD	0.821	2022
TMEH_01538	TMUEH	66.4	Female	1	0	No AMD	0.834	2022
TMEH_01539	TMUEH	67.5	Female	0	0	No AMD	0.848	2020
TMEH_01540	TMUEH	81.9	Male	0	0	No AMD	0.69	2024
TMEH_01541	TMUEH	71.5	Male	1	1	No AMD	0.727	2023
TMEH_01542	TMUEH	80.5	Female	0	1	No AMD	0.826	2021
TMEH_01543	TMUEH	68.5	Male	0	0	No AMD	0.827	2024
TMEH_01544	TMUEH	76.3	Male	0	1	No AMD	0.768	2021
TMEH_01545	TMUEH	80.8	Male	0	0	No AMD	0.84	2023
TMEH_01546	TMUEH	84.5	Male	1	0	Early AMD	0.705	2020
TMEH_01547	TMUEH	64.9	Male	0	1	Early AMD	0.704	2023
TMEH_01548	TMUEH	56.1	Female	0	0	No AMD	0.716	2020
TMEH_01549	TMUEH	67.3	Male	0	0	No AMD	0.805	2024
TMEH_01550	TMUEH	78.9	Male	0	0	No AMD	0.611	2018
TMEH_01551	TMUEH	80.9	Male	0	0	No AMD	0.625	2019
TMEH_01552	TMUEH	68.0	Female	1	1	No AMD	0.784	2019
TMEH_01553	TMUEH	70.1	Male	1	1	No AMD	0.729	2023
TMEH_01554	TMUEH	81.0	Female	1	1	No AMD	0.423	2023
TMEH_01555	TMUEH	68.4	Female	1	0	No AMD	0.717	2019
TMEH_01556	TMUEH	72.8	Male	0	0	No AMD	0.754	2024
TMEH_01557	TMUEH	75.1	Female	1	1	No AMD	0.847	2024
TMEH_01558	TMUEH	64.8	Male	0	0	No AMD	0.749	2024
TMEH_01559	TMUEH	59.2	Female	1	0	No AMD	0.798	2018
TMEH_01560	TMUEH	88.0	Female	0	0	No AMD	0.748	2019
TMEH_01561	TMUEH	61.6	Female	1	0	Intermediate AMD	0.805	2021
TMEH_01562	TMUEH	57.3	Female	0	0	No AMD	0.772	2024
TMEH_01563	TMUEH	64.5	Male	1	0	No AMD	0.656	2019
TMEH_01564	TMUEH	68.2	Male	1	0	Late AMD	0.648	2019
TMEH_01565	TMUEH	69.4	Male	0	1	No AMD	0.722	2023
TMEH_01566	TMUEH	63.9	Male	1	0	No AMD	0.61	2020
TMEH_01567	TMUEH	71.3	Male	0	0	No AMD	0.812	2024
TMEH_01568	TMUEH	82.1	Female	0	0	No AMD	0.778	2023
TMEH_01569	TMUEH	63.9	Male	0	0	No AMD	0.663	2023
TMEH_01570	TMUEH	67.2	Female	1	0	No AMD	0.845	2020
TMEH_01571	TMUEH	79.3	Male	1	0	No AMD	0.747	2018
TMEH_01572	TMUEH	57.8	Female	0	0	No AMD	0.859	2021
TMEH_01573	TMUEH	56.1	Female	0	1	No AMD	0.744	2018
TMEH_01574	TMUEH	60.6	Female	0	0	No AMD	0.924	2021
TMEH_01575	TMUEH	65.8	Female	1	0	No AMD	0.696	2021
TMEH_01576	TMUEH	74.8	Male	0	1	Intermediate AMD	0.846	2021
TMEH_01577	TMUEH	52.2	Female	1	0	No AMD	0.914	2023
TMEH_01578	TMUEH	60.8	Male	0	1	No AMD	0.78	2021
TMEH_01579	TMUEH	56.8	Female	0	0	No AMD	0.695	2021
TMEH_01580	TMUEH	52.6	Female	1	0	No AMD	0.779	2020
TMEH_01581	TMUEH	55.3	Female	0	1	Intermediate AMD	0.766	2024
TMEH_01582	TMUEH	73.5	Female	0	0	Early AMD	0.672	2019
TMEH_01583	TMUEH	67.7	Female	0	0	No AMD	0.886	2024
TMEH_01584	TMUEH	68.2	Female	1	0	No AMD	0.664	2018
TMEH_01585	TMUEH	72.3	Female	0	1	No AMD	0.786	2023
TMEH_01586	TMUEH	70.7	Male	0	0	No AMD	0.855	2020
TMEH_01587	TMUEH	70.6	Female	0	0	No AMD	0.859	2023
TMEH_01588	TMUEH	83.9	Female	1	1	No AMD	0.821	2021
TMEH_01589	TMUEH	72.8	Female	0	1	No AMD	0.888	2022
TMEH_01590	TMUEH	45.0	Female	0	0	No AMD	0.655	2023
TMEH_01591	TMUEH	71.9	Male	0	1	No AMD	0.66	2024
TMEH_01592	TMUEH	75.5	Female	1	1	No AMD	0.823	2018
TMEH_01593	TMUEH	71.3	Male	0	0	Early AMD	0.791	2024
TMEH_01594	TMUEH	61.4	Female	0	0	No AMD	0.772	2021
TMEH_01595	TMUEH	57.6	Male	0	0	Early AMD	0.711	2019
TMEH_01596	TMUEH	67.2	Male	0	0	No AMD	0.699	2022
TMEH_01597	TMUEH	72.9	Male	0	0	Early AMD	0.876	2019
TMEH_01598	TMUEH	74.6	Male	1	0	Intermediate AMD	0.817	2018
TMEH_01599	TMUEH	50.3	Female	0	0	No AMD	0.952	2023
TMEH_01600	TMUEH	69.8	Female	0	0	No AMD	0.709	2019
TMEH_01601	TMUEH	78.3	Female	0	0	No AMD	0.805	2021
TMEH_01602	TMUEH	73.7	Female	0	0	No AMD	0.863	2020
TMEH_01603	TMUEH	88.0	Male	0	0	No AMD	0.787	2018
TMEH_01604	TMUEH	60.5	Female	0	0	No AMD	0.692	2018
TMEH_01605	TMUEH	55.9	Male	1	0	Early AMD	0.639	2023
TMEH_01606	TMUEH	74.7	Female	1	0	No AMD	0.828	2021
TMEH_01607	TMUEH	80.3	Male	1	0	No AMD	0.74	2022
TMEH_01608	TMUEH	57.7	Male	1	0	Early AMD	0.708	2024
TMEH_01609	TMUEH	67.2	Female	0	0	No AMD	0.811	2024
TMEH_01610	TMUEH	68.9	Male	0	1	No AMD	0.709	2019
TMEH_01611	TMUEH	70.6	Male	0	0	No AMD	0.878	2020
TMEH_01612	TMUEH	78.1	Female	0	0	No AMD	0.703	2020
TMEH_01613	TMUEH	87.9	Female	1	1	No AMD	0.778	2022
TMEH_01614	TMUEH	61.7	Male	1	0	No AMD	0.82	2020
TMEH_01615	TMUEH	64.0	Male	0	0	No AMD	0.859	2018
TMEH_01616	TMUEH	53.3	Male	1	1	No AMD	0.946	2020
TMEH_01617	TMUEH	73.8	Female	1	1	No AMD	0.672	2021
TMEH_01618	TMUEH	56.7	Male	0	0	No AMD	0.626	2020
TMEH_01619	TMUEH	67.9	Female	0	1	No AMD	0.823	2019
TMEH_01620	TMUEH	70.9	Female	0	1	No AMD	0.762	2018
TMEH_01621	TMUEH	78.7	Male	1	1	No AMD	0.722	2022
TMEH_01622	TMUEH	66.3	Female	0	0	No AMD	0.69	2022
TMEH_01623	TMUEH	62.4	Male	0	0	No AMD	0.87	2020
TMEH_01624	TMUEH	61.1	Female	0	0	No AMD	0.884	2018
TMEH_01625	TMUEH	75.6	Female	0	0	No AMD	0.889	2023
TMEH_01626	TMUEH	63.7	Male	0	0	Early AMD	0.804	2022
TMEH_01627	TMUEH	67.3	Male	0	0	Intermediate AMD	0.96	2022
TMEH_01628	TMUEH	73.6	Female	0	0	No AMD	0.75	2018
TMEH_01629	TMUEH	78.4	Female	1	0	No AMD	0.923	2022
TMEH_01630	TMUEH	77.1	Female	1	0	Early AMD	0.647	2020
TMEH_01631	TMUEH	54.2	Female	0	1	No AMD	0.738	2018
TMEH_01632	TMUEH	57.1	Male	0	0	No AMD	0.74	2019
TMEH_01633	TMUEH	70.0	Male	0	0	No AMD	0.563	2021
TMEH_01634	TMUEH	71.9	Female	1	0	No AMD	0.957	2022
TMEH_01635	TMUEH	69.3	Male	0	0	No AMD	0.816	2021
TMEH_01636	TMUEH	78.5	Female	0	0	No AMD	0.799	2021
TMEH_01637	TMUEH	80.6	Male	0	1	No AMD	0.801	2024
TMEH_01638	TMUEH	66.1	Female	0	0	No AMD	0.815	2019
TMEH_01639	TMUEH	68.4	Female	1	1	No AMD	0.937	2018
TMEH_01640	TMUEH	76.5	Female	0	0	No AMD	0.927	2019
TMEH_01641	TMUEH	74.6	Female	0	0	No AMD	0.752	2023
TMEH_01642	TMUEH	57.8	Female	0	0	No AMD	0.788	2023
TMEH_01643	TMUEH	55.2	Male	0	1	No AMD	0.778	2023
TMEH_01644	TMUEH	51.0	Female	0	0	No AMD	0.831	2023
TMEH_01645	TMUEH	66.7	Male	1	0	No AMD	0.773	2019
TMEH_01646	TMUEH	61.5	Male	1	0	No AMD	0.81	2023
TMEH_01647	TMUEH	60.7	Female	0	0	No AMD	0.866	2020
TMEH_01648	TMUEH	53.0	Female	0	1	No AMD	0.875	2023
TMEH_01649	TMUEH	66.2	Male	1	0	Early AMD	0.818	2022
TMEH_01650	TMUEH	53.3	Female	1	1	No AMD	0.758	2022
TMEH_01651	TMUEH	56.3	Female	1	0	No AMD	0.774	2022
TMEH_01652	TMUEH	63.5	Female	0	0	No AMD	0.785	2018
TMEH_01653	TMUEH	70.8	Female	1	0	No AMD	0.84	2020
TMEH_01654	TMUEH	67.0	Male	0	0	No AMD	0.793	2023
TMEH_01655	TMUEH	72.8	Female	0	0	No AMD	0.903	2020
TMEH_01656	TMUEH	66.1	Male	0	1	No AMD	0.766	2021
TMEH_01657	TMUEH	62.9	Male	0	0	No AMD	0.695	2024
TMEH_01658	TMUEH	63.8	Female	0	0	No AMD	0.855	2022
TMEH_01659	TMUEH	58.7	Male	0	0	No AMD	0.62	2023
TMEH_01660	TMUEH	66.9	Male	0	1	No AMD	0.859	2024
TMEH_01661	TMUEH	77.0	Male	0	0	No AMD	0.77	2018
TMEH_01662	TMUEH	73.1	Male	1	0	No AMD	0.729	2019
TMEH_01663	TMUEH	73.0	Female	0	0	No AMD	0.72	2024
TMEH_01664	TMUEH	69.9	Male	1	0	No AMD	0.628	2024
TMEH_01665	TMUEH	68.6	Female	0	0	No AMD	0.596	2019
TMEH_01666	TMUEH	67.5	Female	0	0	No AMD	0.74	2019
TMEH_01667	TMUEH	57.2	Male	0	1	No AMD	0.831	2024
TMEH_01668	TMUEH	56.8	Female	0	0	No AMD	0.697	2022
TMEH_01669	TMUEH	58.3	Female	1	0	No AMD	0.868	2023
TMEH_01670	TMUEH	74.8	Male	0	0	No AMD	0.683	2020
TMEH_01671	TMUEH	61.1	Male	0	0	No AMD	0.822	2018
TMEH_01672	TMUEH	72.1	Male	0	1	No AMD	0.758	2023
TMEH_01673	TMUEH	56.6	Male	1	0	No AMD	0.707	2020
TMEH_01674	TMUEH	64.2	Female	0	0	Early AMD	0.659	2022
TMEH_01675	TMUEH	58.1	Female	1	0	No AMD	0.881	2023
TMEH_01676	TMUEH	72.6	Female	0	0	No AMD	0.762	2018
TMEH_01677	TMUEH	83.8	Female	0	0	No AMD	0.595	2024
TMEH_01678	TMUEH	55.8	Female	0	0	No AMD	0.728	2019
TMEH_01679	TMUEH	69.2	Female	0	0	No AMD	0.659	2020
TMEH_01680	TMUEH	59.4	Male	1	0	No AMD	0.737	2018
TMEH_01681	TMUEH	72.8	Female	0	1	No AMD	0.904	2020
TMEH_01682	TMUEH	81.2	Female	0	1	Early AMD	0.856	2019
TMEH_01683	TMUEH	62.1	Male	1	0	No AMD	0.821	2022
TMEH_01684	TMUEH	75.4	Male	0	0	No AMD	0.745	2018
TMEH_01685	TMUEH	65.7	Female	1	0	No AMD	0.858	2018
TMEH_01686	TMUEH	60.4	Male	0	0	No AMD	0.846	2021
TMEH_01687	TMUEH	63.3	Male	1	0	Early AMD	0.868	2022
TMEH_01688	TMUEH	76.9	Female	0	0	No AMD	0.662	2021
TMEH_01689	TMUEH	70.5	Female	1	0	No AMD	0.814	2024
TMEH_01690	TMUEH	66.1	Male	1	0	No AMD	0.89	2021
TMEH_01691	TMUEH	65.3	Male	0	0	No AMD	0.657	2022
TMEH_01692	TMUEH	61.4	Male	0	0	No AMD	0.787	2021
TMEH_01693	TMUEH	72.5	Female	0	0	No AMD	0.73	2023
TMEH_01694	TMUEH	85.7	Female	0	0	No AMD	0.723	2024
TMEH_01695	TMUEH	65.4	Male	0	0	No AMD	0.736	2023
TMEH_01696	TMUEH	57.8	Female	1	0	Early AMD	0.714	2024
TMEH_01697	TMUEH	70.2	Male	1	1	No AMD	0.71	2018
TMEH_01698	TMUEH	71.5	Male	0	0	No AMD	0.778	2018
TMEH_01699	TMUEH	76.3	Female	0	0	No AMD	0.827	2024
TMEH_01700	TMUEH	56.3	Female	0	0	No AMD	0.733	2019
TMEH_01701	TMUEH	69.4	Female	1	1	No AMD	0.783	2021
TMEH_01702	TMUEH	59.4	Female	0	0	No AMD	0.593	2022
TMEH_01703	TMUEH	79.0	Female	0	0	No AMD	0.88	2018
TMEH_01704	TMUEH	73.5	Male	0	1	No AMD	0.772	2024
TMEH_01705	TMUEH	65.2	Female	1	0	Early AMD	0.716	2022
TMEH_01706	TMUEH	56.2	Female	0	1	No AMD	0.504	2019
TMEH_01707	TMUEH	83.6	Female	0	0	No AMD	0.831	2021
TMEH_01708	TMUEH	65.6	Male	0	0	No AMD	0.675	2023
TMEH_01709	TMUEH	74.8	Female	0	0	No AMD	0.877	2018
TMEH_01710	TMUEH	50.0	Male	1	0	No AMD	0.681	2018
TMEH_01711	TMUEH	68.0	Male	1	1	No AMD	0.587	2020
TMEH_01712	TMUEH	73.7	Female	1	0	No AMD	0.859	2022
TMEH_01713	TMUEH	47.9	Male	0	0	No AMD	0.788	2023
TMEH_01714	TMUEH	69.3	Female	0	0	No AMD	0.543	2020
TMEH_01715	TMUEH	78.0	Female	0	0	No AMD	0.945	2023
TMEH_01716	TMUEH	53.9	Male	0	0	No AMD	0.683	2019
TMEH_01717	TMUEH	65.7	Female	0	0	No AMD	0.508	2019
TMEH_01718	TMUEH	63.8	Female	0	1	No AMD	0.977	2022
TMEH_01719	TMUEH	61.3	Female	1	0	No AMD	0.677	2023
TMEH_01720	TMUEH	61.4	Female	1	1	No AMD	0.639	2019
TMEH_01721	TMUEH	59.0	Male	0	0	No AMD	0.768	2020
TMEH_01722	TMUEH	60.1	Male	0	0	No AMD	0.792	2022
TMEH_01723	TMUEH	66.3	Male	1	0	Early AMD	0.703	2022
TMEH_01724	TMUEH	67.5	Female	0	0	No AMD	0.841	2021
TMEH_01725	TMUEH	55.1	Male	0	0	No AMD	0.787	2022
TMEH_01726	TMUEH	61.5	Male	1	0	No AMD	0.964	2024
TMEH_01727	TMUEH	67.7	Female	0	0	No AMD	0.793	2020
TMEH_01728	TMUEH	77.2	Male	0	0	No AMD	0.708	2019
TMEH_01729	TMUEH	77.3	Female	0	1	No AMD	0.853	2022
TMEH_01730	TMUEH	66.6	Female	0	0	No AMD	0.792	2023
TMEH_01731	TMUEH	67.8	Female	1	1	No AMD	0.779	2023
TMEH_01732	TMUEH	54.4	Female	0	0	Intermediate AMD	0.752	2024
TMEH_01733	TMUEH	67.5	Male	0	0	No AMD	0.915	2018
TMEH_01734	TMUEH	50.3	Male	1	0	No AMD	0.862	2021
TMEH_01735	TMUEH	63.4	Female	1	0	No AMD	0.781	2020
TMEH_01736	TMUEH	55.4	Female	0	0	No AMD	0.783	2022
TMEH_01737	TMUEH	60.2	Male	1	0	Early AMD	0.682	2021
TMEH_01738	TMUEH	68.0	Female	0	1	No AMD	0.65	2024
TMEH_01739	TMUEH	68.6	Female	0	0	No AMD	0.693	2019
TMEH_01740	TMUEH	77.7	Female	1	0	No AMD	0.761	2021
TMEH_01741	TMUEH	68.7	Male	1	0	No AMD	0.715	2022
TMEH_01742	TMUEH	62.3	Male	0	1	No AMD	0.769	2023
TMEH_01743	TMUEH	72.3	Male	1	0	No AMD	0.925	2021
TMEH_01744	TMUEH	52.2	Female	0	0	No AMD	0.522	2018
TMEH_01745	TMUEH	81.3	Male	0	0	No AMD	0.685	2020
TMEH_01746	TMUEH	48.1	Male	1	1	No AMD	0.729	2023
TMEH_01747	TMUEH	72.5	Male	0	0	No AMD	0.725	2021
TMEH_01748	TMUEH	71.4	Male	1	1	No AMD	0.794	2024
TMEH_01749	TMUEH	61.7	Female	0	1	No AMD	0.801	2021
TMEH_01750	TMUEH	62.8	Male	1	0	No AMD	0.794	2024
TMEH_01751	TMUEH	53.8	Male	1	0	No AMD	0.757	2022
TMEH_01752	TMUEH	67.6	Male	0	1	No AMD	0.963	2018
TMEH_01753	TMUEH	71.4	Female	0	0	No AMD	0.665	2021
TMEH_01754	TMUEH	62.0	Male	1	0	No AMD	0.652	2021
TMEH_01755	TMUEH	70.4	Female	0	1	No AMD	0.852	2018
TMEH_01756	TMUEH	72.6	Female	0	0	No AMD	0.771	2021
TMEH_01757	TMUEH	60.0	Female	0	0	Early AMD	0.694	2019
TMEH_01758	TMUEH	74.0	Male	1	0	No AMD	0.793	2018
TMEH_01759	TMUEH	70.6	Female	1	0	No AMD	0.775	2024
TMEH_01760	TMUEH	67.3	Male	0	0	No AMD	0.673	2024
TMEH_01761	TMUEH	73.3	Male	1	0	No AMD	0.748	2021
TMEH_01762	TMUEH	69.4	Male	0	0	No AMD	0.829	2021
TMEH_01763	TMUEH	60.4	Male	1	0	No AMD	0.727	2018
TMEH_01764	TMUEH	61.1	Male	0	0	No AMD	0.955	2023
TMEH_01765	TMUEH	68.6	Male	1	0	No AMD	0.652	2024
TMEH_01766	TMUEH	76.2	Female	0	0	No AMD	0.682	2023
TMEH_01767	TMUEH	68.2	Female	1	0	No AMD	0.877	2024
TMEH_01768	TMUEH	63.3	Female	0	0	Intermediate AMD	0.83	2020
TMEH_01769	TMUEH	67.0	Female	0	0	Late AMD	0.67	2018
TMEH_01770	TMUEH	56.6	Male	0	1	Early AMD	0.87	2021
TMEH_01771	TMUEH	76.5	Female	1	0	Early AMD	0.689	2020
TMEH_01772	TMUEH	78.8	Male	0	1	No AMD	0.853	2018
TMEH_01773	TMUEH	81.0	Female	1	1	No AMD	0.735	2023
TMEH_01774	TMUEH	74.3	Male	0	0	No AMD	0.676	2024
TMEH_01775	TMUEH	60.8	Male	0	0	No AMD	0.598	2024
TMEH_01776	TMUEH	65.5	Male	0	0	No AMD	0.806	2019
TMEH_01777	TMUEH	63.2	Male	1	0	No AMD	0.679	2019
TMEH_01778	TMUEH	70.3	Female	0	0	No AMD	0.98	2020
TMEH_01779	TMUEH	78.2	Female	1	0	No AMD	0.853	2020
TMEH_01780	TMUEH	45.6	Male	0	1	No AMD	0.741	2022
TMEH_01781	TMUEH	70.1	Female	1	0	No AMD	0.705	2024
TMEH_01782	TMUEH	68.7	Male	1	0	No AMD	0.953	2021
TMEH_01783	TMUEH	69.0	Male	0	0	No AMD	0.901	2023
TMEH_01784	TMUEH	72.3	Female	0	0	No AMD	0.83	2023
TMEH_01785	TMUEH	59.1	Female	0	0	Intermediate AMD	0.679	2022
TMEH_01786	TMUEH	74.6	Female	1	0	No AMD	0.825	2024
TMEH_01787	TMUEH	69.3	Female	0	0	No AMD	0.612	2020
TMEH_01788	TMUEH	64.8	Male	1	0	No AMD	0.729	2021
TMEH_01789	TMUEH	66.8	Female	1	0	No AMD	0.91	2019
TMEH_01790	TMUEH	62.9	Female	1	0	No AMD	0.694	2020
TMEH_01791	TMUEH	67.4	Male	1	0	Early AMD	0.647	2019
TMEH_01792	TMUEH	71.6	Male	1	1	No AMD	0.677	2023
TMEH_01793	TMUEH	55.6	Male	0	1	No AMD	0.61	2023
TMEH_01794	TMUEH	63.6	Female	1	1	No AMD	0.751	2020
TMEH_01795	TMUEH	62.6	Female	0	0	No AMD	0.711	2018
TMEH_01796	TMUEH	66.3	Female	1	0	No AMD	0.837	2018
TMEH_01797	TMUEH	64.2	Male	0	0	No AMD	0.884	2020
TMEH_01798	TMUEH	51.5	Male	1	0	No AMD	0.644	2018
TMEH_01799	TMUEH	70.6	Female	0	0	No AMD	0.83	2024
TMEH_01800	TMUEH	76.8	Male	0	0	Intermediate AMD	0.98	2020
TMEH_01801	TMUEH	60.6	Female	1	0	No AMD	0.74	2019
TMEH_01802	TMUEH	68.0	Female	0	1	No AMD	0.833	2020
TMEH_01803	TMUEH	60.7	Male	0	1	No AMD	0.836	2024
TMEH_01804	TMUEH	68.3	Female	1	0	No AMD	0.732	2023
TMEH_01805	TMUEH	64.8	Male	0	0	No AMD	0.634	2020
TMEH_01806	TMUEH	75.9	Male	0	1	No AMD	0.75	2020
TMEH_01807	TMUEH	61.8	Male	0	0	No AMD	0.588	2023
TMEH_01808	TMUEH	72.1	Male	0	0	No AMD	0.808	2023
TMEH_01809	TMUEH	60.4	Male	1	1	Early AMD	0.706	2022
TMEH_01810	TMUEH	62.0	Female	0	1	No AMD	0.816	2021
TMEH_01811	TMUEH	67.5	Male	0	0	No AMD	0.73	2023
TMEH_01812	TMUEH	52.6	Female	0	1	No AMD	0.76	2022
TMEH_01813	TMUEH	59.0	Male	1	0	No AMD	0.772	2022
TMEH_01814	TMUEH	73.7	Male	1	0	No AMD	0.684	2018
TMEH_01815	TMUEH	60.7	Female	1	1	No AMD	0.726	2021
TMEH_01816	TMUEH	55.1	Male	0	1	No AMD	0.623	2024
TMEH_01817	TMUEH	54.3	Female	1	1	No AMD	0.803	2019
TMEH_01818	TMUEH	67.3	Male	0	0	No AMD	0.874	2021
TMEH_01819	TMUEH	61.8	Female	1	0	No AMD	0.898	2019
TMEH_01820	TMUEH	67.0	Female	0	0	No AMD	0.657	2022
TMEH_01821	TMUEH	45.0	Female	0	1	No AMD	0.761	2021
TMEH_01822	TMUEH	59.7	Female	0	0	No AMD	0.855	2018
TMEH_01823	TMUEH	59.8	Female	0	0	No AMD	0.76	2021
TMEH_01824	TMUEH	72.9	Male	0	0	No AMD	0.857	2022
TMEH_01825	TMUEH	74.0	Female	0	0	No AMD	0.843	2019
TMEH_01826	TMUEH	72.1	Female	0	0	No AMD	0.793	2019
TMEH_01827	TMUEH	49.2	Female	1	0	No AMD	0.747	2020
TMEH_01828	TMUEH	73.6	Male	1	1	Early AMD	0.857	2019
TMEH_01829	TMUEH	76.7	Male	1	0	Early AMD	0.732	2022
TMEH_01830	TMUEH	59.5	Male	0	0	No AMD	0.706	2021
TMEH_01831	TMUEH	68.7	Male	0	0	No AMD	0.781	2022
TMEH_01832	TMUEH	70.0	Female	0	0	No AMD	0.781	2019
TMEH_01833	TMUEH	62.8	Male	1	1	No AMD	0.7	2018
TMEH_01834	TMUEH	67.5	Female	0	0	No AMD	0.878	2020
TMEH_01835	TMUEH	59.4	Male	0	0	No AMD	0.581	2023
TMEH_01836	TMUEH	67.7	Male	0	0	No AMD	0.859	2024
TMEH_01837	TMUEH	65.2	Male	0	1	No AMD	0.863	2020
TMEH_01838	TMUEH	68.6	Female	1	0	No AMD	0.848	2023
TMEH_01839	TMUEH	82.6	Female	0	0	No AMD	0.873	2018
TMEH_01840	TMUEH	57.3	Male	0	1	No AMD	0.778	2022
TMEH_01841	TMUEH	76.6	Female	0	0	Early AMD	0.707	2018
TMEH_01842	TMUEH	67.2	Male	1	0	No AMD	0.98	2020
TMEH_01843	TMUEH	66.5	Female	1	0	No AMD	0.95	2022
TMEH_01844	TMUEH	48.3	Female	1	1	No AMD	0.779	2023
TMEH_01845	TMUEH	74.8	Female	0	1	No AMD	0.765	2022
TMEH_01846	TMUEH	56.5	Female	0	0	No AMD	0.771	2024
TMEH_01847	TMUEH	58.3	Female	1	1	No AMD	0.786	2019
TMEH_01848	TMUEH	64.1	Female	0	1	Intermediate AMD	0.98	2018
TMEH_01849	TMUEH	63.7	Female	0	0	No AMD	0.849	2020
TMEH_01850	TMUEH	59.0	Female	1	0	Early AMD	0.699	2020
TMEH_01851	TMUEH	78.9	Male	0	1	No AMD	0.737	2018
TMEH_01852	TMUEH	72.2	Male	0	0	No AMD	0.775	2019
TMEH_01853	TMUEH	87.2	Male	0	0	No AMD	0.669	2019
TMEH_01854	TMUEH	60.1	Male	0	0	No AMD	0.73	2024
TMEH_01855	TMUEH	59.8	Male	0	0	No AMD	0.805	2021
TMEH_01856	TMUEH	83.5	Male	1	0	No AMD	0.72	2020
TMEH_01857	TMUEH	55.7	Male	1	0	No AMD	0.602	2018
TMEH_01858	TMUEH	69.0	Male	0	0	Intermediate AMD	0.92	2019
TMEH_01859	TMUEH	64.1	Male	1	0	No AMD	0.734	2018
TMEH_01860	TMUEH	64.5	Male	1	0	No AMD	0.858	2020
TMEH_01861	TMUEH	54.5	Female	0	1	Late AMD	0.635	2021
TMEH_01862	TMUEH	60.9	Male	0	0	No AMD	0.854	2018
TMEH_01863	TMUEH	83.6	Male	0	0	No AMD	0.765	2021
TMEH_01864	TMUEH	68.1	Male	0	0	No AMD	0.738	2018
TMEH_01865	TMUEH	79.8	Female	1	0	No AMD	0.819	2021
TMEH_01866	TMUEH	61.4	Female	0	0	No AMD	0.693	2019
TMEH_01867	TMUEH	68.0	Female	0	0	Late AMD	0.827	2018
TMEH_01868	TMUEH	72.4	Female	1	0	No AMD	0.933	2024
TMEH_01869	TMUEH	72.3	Female	0	0	No AMD	0.727	2024
TMEH_01870	TMUEH	65.2	Male	0	0	No AMD	0.704	2024
TMEH_01871	TMUEH	67.4	Male	1	0	No AMD	0.858	2018
TMEH_01872	TMUEH	76.3	Male	1	0	No AMD	0.923	2022
TMEH_01873	TMUEH	69.6	Female	0	0	No AMD	0.722	2019
TMEH_01874	TMUEH	51.6	Male	0	0	Early AMD	0.849	2023
TMEH_01875	TMUEH	61.6	Male	0	0	No AMD	0.884	2018
TMEH_01876	TMUEH	57.4	Female	1	0	No AMD	0.686	2023
TMEH_01877	TMUEH	52.3	Female	1	0	Early AMD	0.649	2018
TMEH_01878	TMUEH	73.8	Male	0	0	No AMD	0.836	2019
TMEH_01879	TMUEH	76.1	Female	1	0	No AMD	0.921	2021
TMEH_01880	TMUEH	60.2	Female	0	1	No AMD	0.674	2019
TMEH_01881	TMUEH	64.1	Male	0	0	No AMD	0.875	2024
TMEH_01882	TMUEH	83.9	Female	0	0	No AMD	0.768	2022
TMEH_01883	TMUEH	65.5	Male	0	0	No AMD	0.839	2018
TMEH_01884	TMUEH	66.1	Male	0	0	No AMD	0.906	2024
TMEH_01885	TMUEH	69.6	Male	1	0	Early AMD	0.739	2022
TMEH_01886	TMUEH	78.1	Male	0	0	Early AMD	0.593	2020
TMEH_01887	TMUEH	71.2	Male	1	1	No AMD	0.709	2022
TMEH_01888	TMUEH	76.1	Male	0	0	No AMD	0.72	2023
TMEH_01889	TMUEH	58.6	Female	0	0	No AMD	0.851	2018
TMEH_01890	TMUEH	74.3	Male	0	0	No AMD	0.708	2024
TMEH_01891	TMUEH	66.2	Female	1	0	No AMD	0.678	2023
TMEH_01892	TMUEH	60.0	Male	1	0	No AMD	0.733	2018
TMEH_01893	TMUEH	71.7	Female	0	0	No AMD	0.89	2019
TMEH_01894	TMUEH	88.0	Male	0	0	No AMD	0.682	2021
TMEH_01895	TMUEH	68.8	Female	0	0	No AMD	0.827	2022
TMEH_01896	TMUEH	75.8	Male	1	0	No AMD	0.644	2020
TMEH_01897	TMUEH	64.7	Female	0	0	No AMD	0.98	2019
TMEH_01898	TMUEH	53.6	Female	0	0	Intermediate AMD	0.57	2019
TMEH_01899	TMUEH	71.7	Male	0	1	No AMD	0.824	2023
TMEH_01900	TMUEH	58.3	Female	0	0	No AMD	0.816	2020
TMEH_01901	TMUEH	65.0	Female	0	0	No AMD	0.686	2024
TMEH_01902	TMUEH	83.8	Female	1	0	No AMD	0.72	2019
TMEH_01903	TMUEH	51.5	Male	1	0	No AMD	0.778	2023
TMEH_01904	TMUEH	70.1	Male	0	0	No AMD	0.766	2019
TMEH_01905	TMUEH	71.4	Female	0	1	No AMD	0.721	2021
TMEH_01906	TMUEH	69.7	Male	0	0	No AMD	0.756	2021
TMEH_01907	TMUEH	61.9	Female	0	0	No AMD	0.558	2024
TMEH_01908	TMUEH	68.6	Female	0	0	No AMD	0.869	2022
TMEH_01909	TMUEH	58.8	Male	1	0	No AMD	0.801	2019
TMEH_01910	TMUEH	80.3	Male	1	0	No AMD	0.912	2023
TMEH_01911	TMUEH	68.4	Female	0	1	No AMD	0.705	2024
TMEH_01912	TMUEH	78.3	Male	1	0	Early AMD	0.718	2020
TMEH_01913	TMUEH	64.5	Female	0	0	Early AMD	0.762	2023
TMEH_01914	TMUEH	74.5	Female	0	1	Early AMD	0.755	2024
TMEH_01915	TMUEH	72.9	Male	0	0	No AMD	0.87	2018
TMEH_01916	TMUEH	57.2	Female	0	0	No AMD	0.836	2024
TMEH_01917	TMUEH	80.6	Male	0	0	Early AMD	0.744	2021
TMEH_01918	TMUEH	88.0	Male	1	0	No AMD	0.765	2022
TMEH_01919	TMUEH	76.2	Female	0	0	No AMD	0.796	2020
TMEH_01920	TMUEH	55.5	Female	0	1	No AMD	0.905	2023
TMEH_01921	TMUEH	59.8	Male	0	0	No AMD	0.774	2023
TMEH_01922	TMUEH	47.9	Male	0	0	No AMD	0.761	2022
TMEH_01923	TMUEH	60.1	Female	0	0	No AMD	0.764	2020
TMEH_01924	TMUEH	82.3	Female	1	0	No AMD	0.768	2021
TMEH_01925	TMUEH	75.9	Male	0	0	No AMD	0.947	2019
TMEH_01926	TMUEH	58.7	Male	0	0	No AMD	0.853	2023
TMEH_01927	TMUEH	56.1	Male	0	0	No AMD	0.723	2024
TMEH_01928	TMUEH	61.4	Male	0	0	No AMD	0.575	2018
TMEH_01929	TMUEH	76.3	Female	0	0	No AMD	0.98	2020
TMEH_01930	TMUEH	71.3	Male	0	0	No AMD	0.698	2018
TMEH_01931	TMUEH	79.9	Male	0	0	No AMD	0.777	2022
TMEH_01932	TMUEH	61.5	Female	1	1	No AMD	0.766	2024
TMEH_01933	TMUEH	68.1	Male	1	0	No AMD	0.845	2021
TMEH_01934	TMUEH	60.9	Female	0	0	No AMD	0.815	2023
TMEH_01935	TMUEH	65.3	Female	0	0	No AMD	0.743	2019
TMEH_01936	TMUEH	64.4	Female	0	0	No AMD	0.916	2024
TMEH_01937	TMUEH	64.5	Female	1	0	No AMD	0.693	2020
TMEH_01938	TMUEH	72.1	Male	0	0	Intermediate AMD	0.93	2018
TMEH_01939	TMUEH	63.0	Male	0	0	No AMD	0.861	2018
TMEH_01940	TMUEH	65.8	Male	0	1	Early AMD	0.927	2024
TMEH_01941	TMUEH	59.4	Male	1	0	No AMD	0.925	2024
TMEH_01942	TMUEH	77.4	Female	0	0	Intermediate AMD	0.814	2018
TMEH_01943	TMUEH	81.9	Male	0	1	No AMD	0.931	2020
TMEH_01944	TMUEH	83.9	Male	0	0	No AMD	0.726	2018
TMEH_01945	TMUEH	74.1	Male	0	0	Early AMD	0.917	2019
TMEH_01946	TMUEH	66.8	Female	1	1	No AMD	0.748	2018
TMEH_01947	TMUEH	59.1	Female	0	0	Early AMD	0.857	2020
TMEH_01948	TMUEH	58.0	Female	0	0	Intermediate AMD	0.874	2019
TMEH_01949	TMUEH	66.4	Female	1	0	No AMD	0.835	2020
TMEH_01950	TMUEH	56.4	Male	0	0	No AMD	0.98	2020
TMEH_01951	TMUEH	73.7	Male	1	0	Intermediate AMD	0.846	2023
TMEH_01952	TMUEH	69.3	Male	1	0	No AMD	0.567	2019
TMEH_01953	TMUEH	55.6	Male	0	0	No AMD	0.614	2024
TMEH_01954	TMUEH	65.3	Female	0	1	No AMD	0.708	2023
TMEH_01955	TMUEH	74.4	Female	0	1	No AMD	0.646	2024
TMEH_01956	TMUEH	77.1	Female	0	0	Early AMD	0.613	2023
TMEH_01957	TMUEH	69.0	Male	0	0	No AMD	0.774	2018
TMEH_01958	TMUEH	72.7	Male	0	0	Intermediate AMD	0.796	2018
TMEH_01959	TMUEH	70.0	Female	0	0	Early AMD	0.794	2022
TMEH_01960	TMUEH	63.3	Female	1	0	No AMD	0.896	2018
TMEH_01961	TMUEH	68.5	Female	1	0	No AMD	0.783	2018
TMEH_01962	TMUEH	68.3	Male	0	0	No AMD	0.744	2020
TMEH_01963	TMUEH	62.3	Male	1	0	No AMD	0.677	2019
TMEH_01964	TMUEH	69.4	Female	0	0	No AMD	0.769	2020
TMEH_01965	TMUEH	67.1	Female	0	0	Early AMD	0.756	2021
TMEH_01966	TMUEH	70.6	Female	1	1	No AMD	0.769	2020
TMEH_01967	TMUEH	67.4	Male	1	0	No AMD	0.728	2018
TMEH_01968	TMUEH	67.2	Female	0	0	No AMD	0.676	2024
TMEH_01969	TMUEH	51.8	Female	0	0	No AMD	0.843	2024
TMEH_01970	TMUEH	87.4	Male	1	0	No AMD	0.746	2018
TMEH_01971	TMUEH	73.5	Male	0	0	No AMD	0.722	2022
TMEH_01972	TMUEH	71.1	Female	1	0	No AMD	0.721	2018
TMEH_01973	TMUEH	82.4	Female	0	1	No AMD	0.584	2021
TMEH_01974	TMUEH	75.9	Male	1	0	No AMD	0.693	2018
TMEH_01975	TMUEH	71.4	Male	0	1	No AMD	0.838	2018
TMEH_01976	TMUEH	73.0	Male	0	0	No AMD	0.793	2021
TMEH_01977	TMUEH	81.6	Male	1	0	No AMD	0.856	2024
TMEH_01978	TMUEH	69.6	Female	1	0	No AMD	0.928	2024
TMEH_01979	TMUEH	55.8	Female	0	0	Intermediate AMD	0.585	2022
TMEH_01980	TMUEH	54.4	Male	0	1	No AMD	0.724	2018
TMEH_01981	TMUEH	79.2	Female	1	0	No AMD	0.763	2023
TMEH_01982	TMUEH	65.7	Female	0	1	No AMD	0.821	2019
TMEH_01983	TMUEH	72.0	Male	0	0	No AMD	0.791	2021
TMEH_01984	TMUEH	66.6	Male	0	0	No AMD	0.833	2018
TMEH_01985	TMUEH	71.2	Male	0	0	Early AMD	0.729	2023
TMEH_01986	TMUEH	60.1	Female	0	0	No AMD	0.715	2024
TMEH_01987	TMUEH	71.4	Male	0	0	No AMD	0.912	2021
TMEH_01988	TMUEH	47.9	Female	0	0	No AMD	0.921	2022
TMEH_01989	TMUEH	65.0	Male	0	0	Early AMD	0.907	2018
TMEH_01990	TMUEH	55.7	Male	1	1	No AMD	0.979	2021
TMEH_01991	TMUEH	67.3	Female	0	0	Early AMD	0.73	2022
TMEH_01992	TMUEH	68.1	Female	0	0	No AMD	0.888	2019
TMEH_01993	TMUEH	66.0	Male	1	0	No AMD	0.768	2020
TMEH_01994	TMUEH	68.6	Male	1	0	No AMD	0.763	2021
TMEH_01995	TMUEH	52.2	Female	1	0	No AMD	0.98	2021
TMEH_01996	TMUEH	58.0	Female	0	0	No AMD	0.608	2021
