# Supplementary material for: ORBIT‐AMD: Ordinal Risk, Bilateral Imaging, and Trajectory Learning for Age‐Related Macular Degeneration in Multi‐Cohorts
Source: Adv Sci (Weinh). 2026 Jun 27:e76361. Online ahead of print. doi: 10.1002/advs.76361 (PMC13337016; doi:10.1002/advs.76361)
Supplement: Supplementary file 2 — Supporting File 2: advs76361‐sup‐0002‐DataFile.zip. [file ADVS-9999-e76361-s001.zip › scripts/00_generate_review_example_data.py]

import argparse, os
from pathlib import Path
import numpy as np
import pandas as pd
from PIL import Image, ImageDraw, ImageFilter
import yaml

def sigmoid(x):
    return 1/(1+np.exp(-x))

def make_fundus_like(stage, seed=0, size=128):
    rng = np.random.default_rng(seed)
    img = Image.new("RGB", (size, size), (18, 9, 7))
    draw = ImageDraw.Draw(img)
    # circular retina
    cx, cy = size//2, size//2
    r = int(size*0.47)
    color = (120+rng.integers(-10,10), 55+rng.integers(-8,8), 35+rng.integers(-8,8))
    draw.ellipse((cx-r, cy-r, cx+r, cy+r), fill=color)
    # optic disc
    draw.ellipse((int(size*0.15), int(size*0.42), int(size*0.28), int(size*0.56)), fill=(210,160,95))
    # macula
    draw.ellipse((int(size*0.55), int(size*0.47), int(size*0.65), int(size*0.57)), fill=(75,35,25))
    # drusen depending stage
    n_druse = {"No AMD": 1, "Early AMD": 12, "Intermediate AMD": 28, "Late AMD": 22}.get(stage, 3)
    for i in range(n_druse):
        x = int(rng.normal(size*0.60, size*0.12)); y = int(rng.normal(size*0.52, size*0.10))
        rad = int(rng.integers(1, 4 if stage!="Intermediate AMD" else 6))
        draw.ellipse((x-rad, y-rad, x+rad, y+rad), fill=(225,190,105))
    if stage == "Late AMD":
        # atrophy/fluid patches
        for i in range(3):
            x = int(rng.normal(size*0.60, size*0.10)); y = int(rng.normal(size*0.52, size*0.08))
            rad = int(rng.integers(8, 14))
            draw.ellipse((x-rad, y-rad, x+rad, y+rad), fill=(185,135,95))
    img = img.filter(ImageFilter.GaussianBlur(radius=0.4))
    return img

def make_oct_like(stage, seed=0, size=128):
    rng = np.random.default_rng(seed)
    arr = np.zeros((size, size), dtype=np.uint8) + 18
    y0 = int(size*0.55)
    # retina bands
    for x in range(size):
        curve = int(5*np.sin(x/size*2*np.pi) + rng.normal(0,0.8))
        for k, val in [(0,85),(5,130),(12,180),(18,110)]:
            yy = y0 + curve + k
            if 0 <= yy < size:
                arr[max(0,yy-1):min(size,yy+2), x] = val
    # drusen bumps
    bumps = {"No AMD":1, "Early AMD":5, "Intermediate AMD":12, "Late AMD":10}.get(stage,2)
    for _ in range(bumps):
        x0 = int(rng.integers(35, 95)); w = int(rng.integers(5,15)); h=int(rng.integers(3,10))
        for x in range(max(0,x0-w), min(size,x0+w)):
            yy = y0 + int(h*np.exp(-((x-x0)/max(1,w))**2))
            arr[max(0, yy-2):min(size, yy+2), x] = 200
    if stage == "Late AMD":
        # fluid dark cysts
        for _ in range(3):
            x0=int(rng.integers(45,90)); y=int(rng.integers(55,80)); rx=int(rng.integers(5,12)); ry=int(rng.integers(3,8))
            yy, xx = np.ogrid[:size, :size]
            mask = ((xx-x0)/rx)**2 + ((yy-y)/ry)**2 <= 1
            arr[mask] = 35
    noise = rng.normal(0, 6, arr.shape)
    arr = np.clip(arr + noise, 0, 255).astype(np.uint8)
    return Image.fromarray(arr, mode="L")

def main(config):
    with open(config, 'r', encoding='utf-8') as f:
        cfg = yaml.safe_load(f)
    rng = np.random.default_rng(cfg["analysis"]["random_seed"])
    data_dir = Path("data")
    raw_dir = data_dir/"raw"
    cfp_dir = data_dir/"synthetic_toy_images"/"cfp"
    oct_dir = data_dir/"synthetic_toy_images"/"oct"
    raw_dir.mkdir(parents=True, exist_ok=True)
    cfp_dir.mkdir(parents=True, exist_ok=True)
    oct_dir.mkdir(parents=True, exist_ok=True)
    # TMUEH external cohort distributions from manuscript
    n = 1996
    stages = np.array(["No AMD"]*1717 + ["Early AMD"]*190 + ["Intermediate AMD"]*60 + ["Late AMD"]*29)
    rng.shuffle(stages)
    ids = [f"TMEH_{i:05d}" for i in range(1, n+1)]
    age = np.clip(rng.normal(66.8, 8.6, n), 45, 88).round(1)
    sex = rng.choice(["Female","Male"], size=n, p=[0.55,0.45])
    hypertension = rng.binomial(1, 0.358, n)
    diabetes = rng.binomial(1, 0.22, n)
    image_quality = np.clip(rng.normal(0.78, 0.10, n) - 0.05*(stages=="Late AMD"), 0.35, 0.98).round(3)
    baseline_late = (stages=="Late AMD").astype(int)
    baseline_nonlate = 1-baseline_late
    # Progression events among non-late: n=52
    nonlate_idx = np.where(baseline_nonlate==1)[0]
    risk_weight = np.where(stages[nonlate_idx]=="Intermediate AMD", 0.25,
                   np.where(stages[nonlate_idx]=="Early AMD", 0.08, 0.012))
    risk_weight = risk_weight * (1 + (age[nonlate_idx]-66.8)/80) * (1 + 0.35*hypertension[nonlate_idx])
    risk_weight = np.clip(risk_weight, 0.001, None)
    prog_idx = rng.choice(nonlate_idx, size=52, replace=False, p=risk_weight/risk_weight.sum())
    progression = np.zeros(n, dtype=int)
    progression[prog_idx] = 1
    followup = np.where(progression==1, rng.uniform(0.5, 4.9, n), rng.normal(4.1, 1.2, n))
    followup = np.clip(followup, 0.2, 7.0).round(2)
    censoring_status = np.where(progression==1, "incident_late_amd", "censored_or_no_event")
    # Concepts
    stage_ord = pd.Series(stages).map({"No AMD":0, "Early AMD":1, "Intermediate AMD":2, "Late AMD":3}).values
    drusen_area = np.clip(rng.gamma(1+stage_ord, 0.35),0,5).round(3)
    drusen_volume = np.clip(rng.gamma(1+stage_ord, 0.42),0,6).round(3)
    pigment = np.clip(sigmoid(-2 + 0.9*stage_ord + rng.normal(0,0.6,n)),0,1).round(3)
    hrf = np.clip(sigmoid(-2.2 + 0.85*stage_ord + rng.normal(0,0.7,n)),0,1).round(3)
    ez = np.clip(sigmoid(-2.5 + 1.0*stage_ord + rng.normal(0,0.7,n)),0,1).round(3)
    ga = np.where(stages=="Late AMD", rng.gamma(2.0,0.6,n), rng.gamma(0.2,0.05,n)).round(3)
    fluid = np.where(stages=="Late AMD", rng.gamma(2.0,0.45,n), rng.gamma(0.15,0.03,n)).round(3)
    hemorrhage = np.where(stages=="Late AMD", rng.binomial(1,0.30,n), rng.binomial(1,0.01,n))
    asym = np.clip(rng.beta(1.2+stage_ord, 5),0,1).round(3)
    # Predictions calibrated approximately to article direction; not exact trained model output
    # late detection: positives high, some high-risk mimics to keep AP moderate
    rng2 = np.random.default_rng(19)
    logit_late = rng2.normal(-4.0, 1.4, n)
    nonlate = np.where(baseline_late==0)[0]
    mimics = rng2.choice(nonlate, size=int(0.055*len(nonlate)), replace=False)
    logit_late[mimics] = rng2.normal(1.8, 1.1, len(mimics))
    logit_late[baseline_late==1] = rng2.normal(2.6, 1.15, baseline_late.sum())
    pred_late = sigmoid(logit_late)
    # progression: risk ranking
    rng3 = np.random.default_rng(41)
    logit_prog = -3.7 + 0.75*(stages=="Early AMD") + 1.35*(stages=="Intermediate AMD") + 0.025*(age-66.8) + 0.25*hypertension + 0.7*progression + rng3.normal(0,1.35,n)
    pred_prog = sigmoid(logit_prog)
    # clinical raw
    clinical = pd.DataFrame({
        "participant_id_hash": ids,
        "cohort": "TMUEH",
        "age": age,
        "sex": sex,
        "hypertension": hypertension,
        "diabetes": diabetes,
        "baseline_stage_raw": stages,
        "image_quality_raw": image_quality,
        "baseline_visit_year": rng.integers(2018,2025,n)
    })
    clinical.to_csv(raw_dir/"tmueh_raw_clinical_example.csv", index=False)
    follow = pd.DataFrame({
        "participant_id_hash": ids,
        "followup_years": followup,
        "baseline_late_amd": baseline_late,
        "baseline_nonlate": baseline_nonlate,
        "progression_event_5y": progression,
        "censoring_status": censoring_status
    })
    follow.to_csv(raw_dir/"tmueh_raw_followup_example.csv", index=False)
    preds = pd.DataFrame({
        "participant_id_hash": ids,
        "pred_late_amd": pred_late.round(6),
        "pred_progression_5y": pred_prog.round(6)
    })
    preds.to_csv(raw_dir/"tmueh_prediction_outputs_example.csv", index=False)
    concepts = pd.DataFrame({
        "participant_id_hash": ids,
        "drusen_area": drusen_area,
        "drusen_volume": drusen_volume,
        "pigment_disturbance": pigment,
        "hyperreflective_foci": hrf,
        "ellipsoid_zone_disruption": ez,
        "ga_area": ga,
        "fluid_volume": fluid,
        "hemorrhage": hemorrhage,
        "inter_eye_asymmetry": asym
    })
    concepts.to_csv(raw_dir/"tmueh_deidentified_concepts_example.csv", index=False)
    # eye-level manifest with synthetic images for first 120 participants
    rows=[]
    image_demo_ids=set(ids[:120])
    for pid, stage in zip(ids, stages):
        eyes = 2 if rng.random()<0.89 else 1
        for e in range(eyes):
            eye = "L" if e==0 else "R"
            has_img = pid in image_demo_ids
            cfp_path = f"data/synthetic_toy_images/cfp/{pid}_{eye}_cfp.png" if has_img else ""
            oct_path = f"data/synthetic_toy_images/oct/{pid}_{eye}_oct.png" if has_img else ""
            rows.append({
                "participant_id_hash": pid, "eye": eye, "gradable": 1, "image_available_for_demo": int(has_img),
                "cfp_path": cfp_path, "oct_path": oct_path
            })
            if has_img:
                seed = abs(hash((pid, eye))) % (2**32)
                make_fundus_like(stage, seed=seed).save(cfp_path)
                make_oct_like(stage, seed=seed+7).save(oct_path)
    manifest=pd.DataFrame(rows)
    # adjust sample eyes maybe not 3780 exact: Let's save real eligible count later in analysis file; manifest demo subset can be smaller or 3780? Here generated approx 3773, acceptable.
    manifest.to_csv(raw_dir/"tmueh_raw_eye_imaging_manifest_example.csv", index=False)
    # aggregate tables
    agg_dir = data_dir/"manuscript_aggregate_results"
    agg_dir.mkdir(exist_ok=True, parents=True)
    pd.DataFrame([
        ["UKB","Participants",58214],["UKB","Eligible eyes",109691],
        ["TMUEH","Participants",1996],["TMUEH","Eligible eyes",3780],
        ["UKB","No AMD",49272],["UKB","Early AMD",6348],["UKB","Intermediate AMD",2123],["UKB","Late AMD",471],
        ["TMUEH","No AMD",1717],["TMUEH","Early AMD",190],["TMUEH","Intermediate AMD",60],["TMUEH","Late AMD",29],
    ], columns=["cohort","item","value"]).to_csv(agg_dir/"figure1_2_cohort_summary.csv", index=False)
    pd.DataFrame([
        ["Internal late detection AUROC",0.984,0.977,0.992],
        ["External late detection AUROC",0.975,0.952,0.989],
        ["Internal progression AUROC",0.825,0.804,0.854],
        ["External progression AUROC",0.767,0.715,0.821],
        ["Internal late detection AUPRC",0.619,0.530,0.706],
        ["External late detection AUPRC",0.520,0.408,0.731],
        ["Internal progression AUPRC",0.179,0.149,0.216],
        ["External progression AUPRC",0.078,0.053,0.131],
    ], columns=["metric","estimate","lcl","ucl"]).to_csv(agg_dir/"manuscript_reported_metrics.csv", index=False)
    pd.DataFrame([
        ["Participants",58214,1996,"Smaller external cohort","Wider external confidence intervals"],
        ["Eligible eyes",109691,3780,"Smaller external imaging set","Lower precision for subgroup analyses"],
        ["Mean age, years",57.0,66.8,"Older external cohort","Higher comorbidity and competing-risk burden"],
        ["Median follow-up, years",10.2,4.1,"Shorter external follow-up","Less stable five-year calibration"],
        ["Baseline late AMD, n",471,29,"Sparse external late cases","Wider AUROC/AUPRC uncertainty"],
        ["Baseline late AMD, %",0.81,1.45,"Higher external prevalence","PR metrics and PPV affected by prevalence"],
        ["Five-year incident late AMD, n",1387,52,"Sparse external progression events","Progression calibration and threshold estimates less stable"],
        ["Late-detection AUROC",0.984,0.975,"-0.009","Detection transported well"],
        ["Five-year progression AUROC",0.825,0.767,"-0.058","Progression more sensitive to label/follow-up shift"],
    ], columns=["Dimension","UKB","TMUEH","Direction of shift","Relevance to model transport"]).to_csv(agg_dir/"Supplementary_Table_18_cohort_label_shift.csv", index=False)
    print(f"Example data generated in {data_dir}")

if __name__ == "__main__":
    parser = argparse.ArgumentParser()
    parser.add_argument("--config", default="configs/orbit_amd_review_config.yaml")
    args = parser.parse_args()
    main(args.config)
