# Supplementary material for: ORBIT‐AMD: Ordinal Risk, Bilateral Imaging, and Trajectory Learning for Age‐Related Macular Degeneration in Multi‐Cohorts
Source: Adv Sci (Weinh). 2026 Jun 27:e76361. Online ahead of print. doi: 10.1002/advs.76361 (PMC13337016; doi:10.1002/advs.76361)
Supplement: Supplementary file 2 — Supporting File 2: advs76361‐sup‐0002‐DataFile.zip. [file ADVS-9999-e76361-s001.zip › scripts/05_run_evaluation_and_figures.py]

import sys
from pathlib import Path
sys.path.insert(0, str(Path(__file__).resolve().parents[1]))

import argparse, yaml
from pathlib import Path
import pandas as pd
from src.metrics import binary_metrics, calibration_table, risk_quartiles, decision_curve
from src.plotting import plot_detection, plot_progression, plot_interpretability, plot_transport_and_ablation

if __name__ == "__main__":
    p=argparse.ArgumentParser(); p.add_argument("--config", default="configs/orbit_amd_review_config.yaml"); a=p.parse_args()
    cfg=yaml.safe_load(open(a.config))
    out=Path(cfg["paths"]["outputs_dir"]); (out/"tables").mkdir(parents=True, exist_ok=True); (out/"figures").mkdir(parents=True, exist_ok=True)
    df=pd.read_csv(Path(cfg["paths"]["processed_dir"])/"tmueh_analysis_ready_example.csv")
    det=binary_metrics(df["baseline_late_amd"], df["pred_late_amd"], cfg["analysis"]["late_threshold"])
    prog_df=df[df["baseline_nonlate"]==1].copy()
    prog=binary_metrics(prog_df["progression_event_5y"], prog_df["pred_progression_5y"], cfg["analysis"]["progression_threshold"])
    metrics=pd.DataFrame([{"task":"external_late_detection", **det},{"task":"external_progression_5y", **prog}])
    metrics.to_csv(out/"tables/tmueh_external_metrics.csv", index=False)
    cal,ece=calibration_table(prog_df,"progression_event_5y","pred_progression_5y",10)
    cal.to_csv(out/"tables/progression_calibration_bins.csv", index=False)
    risk_quartiles(df).to_csv(out/"tables/risk_quartile_incidence.csv", index=False)
    decision_curve(prog_df,"progression_event_5y","pred_progression_5y").to_csv(out/"tables/decision_curve.csv", index=False)
    plot_detection(df, out/"figures")
    plot_progression(df, out/"figures")
    plot_interpretability(df, out/"figures")
    plot_transport_and_ablation(cfg["paths"]["aggregate_dir"], out/"figures")
    # copy Supplementary Table 18
    pd.read_csv(Path(cfg["paths"]["aggregate_dir"])/"Supplementary_Table_18_cohort_label_shift.csv").to_csv(out/"tables/Supplementary_Table_18_cohort_label_shift.csv", index=False)
    print(metrics)
