# Supplementary material for: ORBIT‐AMD: Ordinal Risk, Bilateral Imaging, and Trajectory Learning for Age‐Related Macular Degeneration in Multi‐Cohorts
Source: Adv Sci (Weinh). 2026 Jun 27:e76361. Online ahead of print. doi: 10.1002/advs.76361 (PMC13337016; doi:10.1002/advs.76361)
Supplement: Supplementary file 2 — Supporting File 2: advs76361‐sup‐0002‐DataFile.zip. [file ADVS-9999-e76361-s001.zip › scripts/06_run_leakage_audit.py]

import sys
from pathlib import Path
sys.path.insert(0, str(Path(__file__).resolve().parents[1]))

import argparse, yaml
from pathlib import Path
from src.leakage_checks import run_leakage_audit
if __name__ == "__main__":
    p=argparse.ArgumentParser(); p.add_argument("--config", default="configs/orbit_amd_review_config.yaml"); a=p.parse_args()
    cfg=yaml.safe_load(open(a.config))
    lines=run_leakage_audit(Path(cfg["paths"]["processed_dir"])/"tmueh_analysis_ready_example.csv", Path(cfg["paths"]["outputs_dir"])/"tables/leakage_audit_report.txt")
    print("\n".join(lines))
